# Supplementary material for: Exploring protein relative relations in skeletal muscle proteomic analysis for insights into insulin resistance and type 2 diabetes
Source: Sci Rep. 2024 Jul 31;14:17631. doi: 10.1038/s41598-024-68568-4 (PMC11292014; doi:10.1038/s41598-024-68568-4)
Supplement: Supplementary file 2 — Supplementary Information 2. [file 41598_2024_68568_MOESM2_ESM.zip]

Archive with 6 entries (6 files):
- String_data/NG_PD_ML_enrichment.all.tsv
- String_data/NG_PD_Stat_enrichment.all.tsv
- String_data/NG_T2D_ML_enrichment.Component.tsv
- String_data/NG_T2D_Stat_enrichment.Component.tsv
- String_data/T2D_PD_ML_enrichment.all.tsv
- String_data/T2D_PD_Stat_enrichment.all.tsv
