# Supplementary material for: Exploring protein relative relations in skeletal muscle proteomic analysis for insights into insulin resistance and type 2 diabetes
Source: Sci Rep. 2024 Jul 31;14:17631. doi: 10.1038/s41598-024-68568-4 (PMC11292014; doi:10.1038/s41598-024-68568-4)
Supplement: Supplementary file 2 — Supplementary Information 2. [file 41598_2024_68568_MOESM2_ESM.zip › String_data/NG_PD_ML_enrichment.all.tsv]

#category	term ID	term description	observed gene count	background gene count	strength	false discovery rate	matching proteins in your network (IDs)	matching proteins in your network (labels)
GO Process	GO:0044281	Small molecule metabolic process	14	1645	0.67	0.0084	9606.ENSP00000215832,9606.ENSP00000227868,9606.ENSP00000242592,9606.ENSP00000269159,9606.ENSP00000285930,9606.ENSP00000299299,9606.ENSP00000301149,9606.ENSP00000301587,9606.ENSP00000311984,9606.ENSP00000322991,9606.ENSP00000343657,9606.ENSP00000355890,9606.ENSP00000480004,9606.ENSP00000499935	MAPK1,PDHX,ACADS,IMPA2,AKR1B1,PCBD1,GPD1,ATP5PD,NAXD,BCAT2,MCCC2,EPRS1,EPHX1,AK2
GO Function	GO:0000166	Nucleotide binding	14	2168	0.55	0.0403	9606.ENSP00000157812,9606.ENSP00000215832,9606.ENSP00000242592,9606.ENSP00000299198,9606.ENSP00000301149,9606.ENSP00000311713,9606.ENSP00000311984,9606.ENSP00000318697,9606.ENSP00000343657,9606.ENSP00000355890,9606.ENSP00000356355,9606.ENSP00000385432,9606.ENSP00000449089,9606.ENSP00000499935	PSMC4,MAPK1,ACADS,CKB,GPD1,OXSR1,NAXD,TUBB6,MCCC2,EPRS1,NEK7,SAR1B,DNM1L,AK2
GO Function	GO:0003824	Catalytic activity	23	5522	0.36	0.0403	9606.ENSP00000157812,9606.ENSP00000215832,9606.ENSP00000227868,9606.ENSP00000242592,9606.ENSP00000248975,9606.ENSP00000269159,9606.ENSP00000285930,9606.ENSP00000299198,9606.ENSP00000299299,9606.ENSP00000301149,9606.ENSP00000311713,9606.ENSP00000311984,9606.ENSP00000322991,9606.ENSP00000326693,9606.ENSP00000327975,9606.ENSP00000343657,9606.ENSP00000355890,9606.ENSP00000356355,9606.ENSP00000385432,…	PSMC4,MAPK1,PDHX,ACADS,YWHAH,IMPA2,AKR1B1,CKB,PCBD1,GPD1,OXSR1,NAXD,BCAT2,SLC25A42,DHRS7C,MCCC2,EPRS1,NEK7,SAR1B,DNM1L,EPHX1,PCMT1,AK2
GO Component	GO:0005737	Cytoplasm	34	12056	0.19	0.0094	9606.ENSP00000157812,9606.ENSP00000215832,9606.ENSP00000227868,9606.ENSP00000242592,9606.ENSP00000248975,9606.ENSP00000269159,9606.ENSP00000285930,9606.ENSP00000299198,9606.ENSP00000299299,9606.ENSP00000301149,9606.ENSP00000301587,9606.ENSP00000307156,9606.ENSP00000311713,9606.ENSP00000311984,9606.ENSP00000318697,9606.ENSP00000322991,9606.ENSP00000326693,9606.ENSP00000327975,9606.ENSP00000343657,…	PSMC4,MAPK1,PDHX,ACADS,YWHAH,IMPA2,AKR1B1,CKB,PCBD1,GPD1,ATP5PD,LAMB2,OXSR1,NAXD,TUBB6,BCAT2,SLC25A42,DHRS7C,MCCC2,EPRS1,NEK7,SAR1B,EIF4B,HIGD1A,LMOD3,CAVIN4,RPL30,DNM1L,PDCD5,MICOS13,EPHX1,SNRPN,PCMT1,AK2
GO Component	GO:0005739	Mitochondrion	13	1681	0.63	0.0094	9606.ENSP00000215832,9606.ENSP00000227868,9606.ENSP00000242592,9606.ENSP00000299198,9606.ENSP00000301587,9606.ENSP00000311984,9606.ENSP00000322991,9606.ENSP00000326693,9606.ENSP00000343657,9606.ENSP00000398064,9606.ENSP00000449089,9606.ENSP00000468723,9606.ENSP00000499935	MAPK1,PDHX,ACADS,CKB,ATP5PD,NAXD,BCAT2,SLC25A42,MCCC2,HIGD1A,DNM1L,MICOS13,AK2
GO Component	GO:0070062	Extracellular exosome	13	2096	0.53	0.0337	9606.ENSP00000248975,9606.ENSP00000285930,9606.ENSP00000299198,9606.ENSP00000299299,9606.ENSP00000301149,9606.ENSP00000307156,9606.ENSP00000311713,9606.ENSP00000318697,9606.ENSP00000428085,9606.ENSP00000466214,9606.ENSP00000497225,9606.ENSP00000499422,9606.ENSP00000499935	YWHAH,AKR1B1,CKB,PCBD1,GPD1,LAMB2,OXSR1,TUBB6,RPL30,PDCD5,PCMT1,CUTA,AK2
KEGG	hsa01100	Metabolic pathways	11	1435	0.62	0.0115	9606.ENSP00000227868,9606.ENSP00000242592,9606.ENSP00000269159,9606.ENSP00000285930,9606.ENSP00000299198,9606.ENSP00000299299,9606.ENSP00000301587,9606.ENSP00000322991,9606.ENSP00000343657,9606.ENSP00000355890,9606.ENSP00000499935	PDHX,ACADS,IMPA2,AKR1B1,CKB,PCBD1,ATP5PD,BCAT2,MCCC2,EPRS1,AK2
KEGG	hsa00280	Valine, leucine and isoleucine degradation	3	46	1.55	0.0163	9606.ENSP00000242592,9606.ENSP00000322991,9606.ENSP00000343657	ACADS,BCAT2,MCCC2
Reactome	HSA-1430728	Metabolism	17	2092	0.65	7.75e-05	9606.ENSP00000157812,9606.ENSP00000227868,9606.ENSP00000242592,9606.ENSP00000269159,9606.ENSP00000285930,9606.ENSP00000299198,9606.ENSP00000299299,9606.ENSP00000301149,9606.ENSP00000301587,9606.ENSP00000311984,9606.ENSP00000322991,9606.ENSP00000343657,9606.ENSP00000355890,9606.ENSP00000385432,9606.ENSP00000428085,9606.ENSP00000480004,9606.ENSP00000499935	PSMC4,PDHX,ACADS,IMPA2,AKR1B1,CKB,PCBD1,GPD1,ATP5PD,NAXD,BCAT2,MCCC2,EPRS1,SAR1B,RPL30,EPHX1,AK2
Reactome	HSA-71291	Metabolism of amino acids and derivatives	8	368	1.08	0.00035	9606.ENSP00000157812,9606.ENSP00000227868,9606.ENSP00000299198,9606.ENSP00000299299,9606.ENSP00000322991,9606.ENSP00000343657,9606.ENSP00000355890,9606.ENSP00000428085	PSMC4,PDHX,CKB,PCBD1,BCAT2,MCCC2,EPRS1,RPL30
Monarch	HP:0001939	Abnormality of metabolism/homeostasis	16	2168	0.61	0.0025	9606.ENSP00000215832,9606.ENSP00000227868,9606.ENSP00000242592,9606.ENSP00000299299,9606.ENSP00000301149,9606.ENSP00000307156,9606.ENSP00000311984,9606.ENSP00000326693,9606.ENSP00000343657,9606.ENSP00000385432,9606.ENSP00000414670,9606.ENSP00000449089,9606.ENSP00000468723,9606.ENSP00000480004,9606.ENSP00000494831,9606.ENSP00000499935	MAPK1,PDHX,ACADS,PCBD1,GPD1,LAMB2,NAXD,SLC25A42,MCCC2,SAR1B,LMOD3,DNM1L,MICOS13,EPHX1,SNRPN,AK2
Monarch	HP:0012337	Abnormal homeostasis	13	1275	0.75	0.0025	9606.ENSP00000215832,9606.ENSP00000227868,9606.ENSP00000242592,9606.ENSP00000299299,9606.ENSP00000307156,9606.ENSP00000311984,9606.ENSP00000326693,9606.ENSP00000343657,9606.ENSP00000414670,9606.ENSP00000449089,9606.ENSP00000468723,9606.ENSP00000494831,9606.ENSP00000499935	MAPK1,PDHX,ACADS,PCBD1,LAMB2,NAXD,SLC25A42,MCCC2,LMOD3,DNM1L,MICOS13,SNRPN,AK2
Monarch	HP:0032180	Abnormal circulating metabolite concentration	11	1010	0.78	0.0050	9606.ENSP00000227868,9606.ENSP00000242592,9606.ENSP00000299299,9606.ENSP00000301149,9606.ENSP00000307156,9606.ENSP00000326693,9606.ENSP00000343657,9606.ENSP00000385432,9606.ENSP00000414670,9606.ENSP00000468723,9606.ENSP00000480004	PDHX,ACADS,PCBD1,GPD1,LAMB2,SLC25A42,MCCC2,SAR1B,LMOD3,MICOS13,EPHX1
Monarch	HP:0001290	Generalized hypotonia	10	956	0.76	0.0146	9606.ENSP00000215832,9606.ENSP00000242592,9606.ENSP00000299299,9606.ENSP00000307156,9606.ENSP00000326693,9606.ENSP00000343657,9606.ENSP00000414670,9606.ENSP00000449089,9606.ENSP00000468723,9606.ENSP00000494831	MAPK1,ACADS,PCBD1,LAMB2,SLC25A42,MCCC2,LMOD3,DNM1L,MICOS13,SNRPN
Monarch	HP:0001508	Failure to thrive	10	949	0.76	0.0146	9606.ENSP00000227868,9606.ENSP00000242592,9606.ENSP00000343657,9606.ENSP00000355890,9606.ENSP00000385432,9606.ENSP00000449089,9606.ENSP00000468723,9606.ENSP00000480004,9606.ENSP00000494831,9606.ENSP00000499935	PDHX,ACADS,MCCC2,EPRS1,SAR1B,DNM1L,MICOS13,EPHX1,SNRPN,AK2
Monarch	HP:0004354	Abnormal circulating carboxylic acid concentration	6	238	1.14	0.0146	9606.ENSP00000227868,9606.ENSP00000242592,9606.ENSP00000299299,9606.ENSP00000343657,9606.ENSP00000468723,9606.ENSP00000480004	PDHX,ACADS,PCBD1,MCCC2,MICOS13,EPHX1
Monarch	HP:0100022	Abnormality of movement	13	1758	0.61	0.0146	9606.ENSP00000227868,9606.ENSP00000242592,9606.ENSP00000299299,9606.ENSP00000307156,9606.ENSP00000311984,9606.ENSP00000326693,9606.ENSP00000343657,9606.ENSP00000355890,9606.ENSP00000385432,9606.ENSP00000414670,9606.ENSP00000449089,9606.ENSP00000468723,9606.ENSP00000494831	PDHX,ACADS,PCBD1,LAMB2,NAXD,SLC25A42,MCCC2,EPRS1,SAR1B,LMOD3,DNM1L,MICOS13,SNRPN
Monarch	HP:0001332	Dystonia	7	480	0.9	0.0365	9606.ENSP00000227868,9606.ENSP00000242592,9606.ENSP00000299299,9606.ENSP00000311984,9606.ENSP00000326693,9606.ENSP00000355890,9606.ENSP00000449089	PDHX,ACADS,PCBD1,NAXD,SLC25A42,EPRS1,DNM1L
Monarch	HP:0001941	Acidosis	6	328	1.0	0.0386	9606.ENSP00000227868,9606.ENSP00000242592,9606.ENSP00000326693,9606.ENSP00000343657,9606.ENSP00000449089,9606.ENSP00000468723	PDHX,ACADS,SLC25A42,MCCC2,DNM1L,MICOS13
Monarch	HP:0011442	Abnormal central motor function	12	1689	0.59	0.0386	9606.ENSP00000227868,9606.ENSP00000242592,9606.ENSP00000299299,9606.ENSP00000307156,9606.ENSP00000311984,9606.ENSP00000326693,9606.ENSP00000343657,9606.ENSP00000355890,9606.ENSP00000414670,9606.ENSP00000449089,9606.ENSP00000468723,9606.ENSP00000494831	PDHX,ACADS,PCBD1,LAMB2,NAXD,SLC25A42,MCCC2,EPRS1,LMOD3,DNM1L,MICOS13,SNRPN
Monarch	HP:0011458	Abdominal symptom	11	1448	0.62	0.0386	9606.ENSP00000242592,9606.ENSP00000307156,9606.ENSP00000311984,9606.ENSP00000343657,9606.ENSP00000355890,9606.ENSP00000385432,9606.ENSP00000414670,9606.ENSP00000449089,9606.ENSP00000468723,9606.ENSP00000494831,9606.ENSP00000499935	ACADS,LAMB2,NAXD,MCCC2,EPRS1,SAR1B,LMOD3,DNM1L,MICOS13,SNRPN,AK2
Monarch	HP:0012759	Neurodevelopmental abnormality	14	2323	0.52	0.0386	9606.ENSP00000215832,9606.ENSP00000227868,9606.ENSP00000242592,9606.ENSP00000299299,9606.ENSP00000307156,9606.ENSP00000311984,9606.ENSP00000326693,9606.ENSP00000343657,9606.ENSP00000355890,9606.ENSP00000385432,9606.ENSP00000414670,9606.ENSP00000449089,9606.ENSP00000468723,9606.ENSP00000494831	MAPK1,PDHX,ACADS,PCBD1,LAMB2,NAXD,SLC25A42,MCCC2,EPRS1,SAR1B,LMOD3,DNM1L,MICOS13,SNRPN
Monarch	HP:0001252	Hypotonia	11	1505	0.6	0.0394	9606.ENSP00000215832,9606.ENSP00000227868,9606.ENSP00000242592,9606.ENSP00000299299,9606.ENSP00000307156,9606.ENSP00000326693,9606.ENSP00000343657,9606.ENSP00000414670,9606.ENSP00000449089,9606.ENSP00000468723,9606.ENSP00000494831	MAPK1,PDHX,ACADS,PCBD1,LAMB2,SLC25A42,MCCC2,LMOD3,DNM1L,MICOS13,SNRPN
Monarch	HP:0003808	Abnormal muscle tone	12	1773	0.57	0.0394	9606.ENSP00000215832,9606.ENSP00000227868,9606.ENSP00000242592,9606.ENSP00000299299,9606.ENSP00000307156,9606.ENSP00000326693,9606.ENSP00000343657,9606.ENSP00000355890,9606.ENSP00000414670,9606.ENSP00000449089,9606.ENSP00000468723,9606.ENSP00000494831	MAPK1,PDHX,ACADS,PCBD1,LAMB2,SLC25A42,MCCC2,EPRS1,LMOD3,DNM1L,MICOS13,SNRPN
Monarch	HP:0011804	Abnormal muscle physiology	13	2088	0.53	0.0394	9606.ENSP00000215832,9606.ENSP00000227868,9606.ENSP00000242592,9606.ENSP00000299299,9606.ENSP00000307156,9606.ENSP00000326693,9606.ENSP00000343657,9606.ENSP00000355890,9606.ENSP00000385432,9606.ENSP00000414670,9606.ENSP00000449089,9606.ENSP00000468723,9606.ENSP00000494831	MAPK1,PDHX,ACADS,PCBD1,LAMB2,SLC25A42,MCCC2,EPRS1,SAR1B,LMOD3,DNM1L,MICOS13,SNRPN
Monarch	HP:0025031	Abnormality of the digestive system	14	2389	0.51	0.0394	9606.ENSP00000215832,9606.ENSP00000242592,9606.ENSP00000301149,9606.ENSP00000307156,9606.ENSP00000311984,9606.ENSP00000343657,9606.ENSP00000355890,9606.ENSP00000385432,9606.ENSP00000414670,9606.ENSP00000449089,9606.ENSP00000468723,9606.ENSP00000480004,9606.ENSP00000494831,9606.ENSP00000499935	MAPK1,ACADS,GPD1,LAMB2,NAXD,MCCC2,EPRS1,SAR1B,LMOD3,DNM1L,MICOS13,EPHX1,SNRPN,AK2
Monarch	HP:0025032	Abnormality of digestive system physiology	12	1763	0.57	0.0394	9606.ENSP00000215832,9606.ENSP00000242592,9606.ENSP00000307156,9606.ENSP00000311984,9606.ENSP00000343657,9606.ENSP00000355890,9606.ENSP00000385432,9606.ENSP00000414670,9606.ENSP00000449089,9606.ENSP00000468723,9606.ENSP00000494831,9606.ENSP00000499935	MAPK1,ACADS,LAMB2,NAXD,MCCC2,EPRS1,SAR1B,LMOD3,DNM1L,MICOS13,SNRPN,AK2
Monarch	HP:0000708	Behavioral abnormality	12	1839	0.55	0.0410	9606.ENSP00000215832,9606.ENSP00000227868,9606.ENSP00000242592,9606.ENSP00000299299,9606.ENSP00000307156,9606.ENSP00000311984,9606.ENSP00000326693,9606.ENSP00000355890,9606.ENSP00000414670,9606.ENSP00000449089,9606.ENSP00000468723,9606.ENSP00000494831	MAPK1,PDHX,ACADS,PCBD1,LAMB2,NAXD,SLC25A42,EPRS1,LMOD3,DNM1L,MICOS13,SNRPN
Monarch	HP:0003112	Abnormal circulating amino acid concentration	4	115	1.28	0.0410	9606.ENSP00000227868,9606.ENSP00000299299,9606.ENSP00000343657,9606.ENSP00000468723	PDHX,PCBD1,MCCC2,MICOS13
Monarch	HP:0030319	Weakness of facial musculature	5	240	1.06	0.0432	9606.ENSP00000242592,9606.ENSP00000307156,9606.ENSP00000326693,9606.ENSP00000414670,9606.ENSP00000449089	ACADS,LAMB2,SLC25A42,LMOD3,DNM1L
Monarch	HP:0002791	Hypoventilation	3	45	1.56	0.0483	9606.ENSP00000307156,9606.ENSP00000414670,9606.ENSP00000494831	LAMB2,LMOD3,SNRPN
TISSUES	BTO:0000345	Digestive gland	21	2881	0.6	4.40e-06	9606.ENSP00000157812,9606.ENSP00000215832,9606.ENSP00000227868,9606.ENSP00000242592,9606.ENSP00000248975,9606.ENSP00000299299,9606.ENSP00000301149,9606.ENSP00000301587,9606.ENSP00000311984,9606.ENSP00000343657,9606.ENSP00000355890,9606.ENSP00000356355,9606.ENSP00000385432,9606.ENSP00000388806,9606.ENSP00000428085,9606.ENSP00000449089,9606.ENSP00000480004,9606.ENSP00000494831,9606.ENSP00000497225,…	PSMC4,MAPK1,PDHX,ACADS,YWHAH,PCBD1,GPD1,ATP5PD,NAXD,MCCC2,EPRS1,NEK7,SAR1B,EIF4B,RPL30,DNM1L,EPHX1,SNRPN,PCMT1,CUTA,AK2
TISSUES	BTO:0000759	Liver	18	2125	0.67	6.58e-06	9606.ENSP00000157812,9606.ENSP00000215832,9606.ENSP00000227868,9606.ENSP00000242592,9606.ENSP00000248975,9606.ENSP00000299299,9606.ENSP00000301149,9606.ENSP00000301587,9606.ENSP00000343657,9606.ENSP00000355890,9606.ENSP00000385432,9606.ENSP00000388806,9606.ENSP00000428085,9606.ENSP00000449089,9606.ENSP00000480004,9606.ENSP00000497225,9606.ENSP00000499422,9606.ENSP00000499935	PSMC4,MAPK1,PDHX,ACADS,YWHAH,PCBD1,GPD1,ATP5PD,MCCC2,EPRS1,SAR1B,EIF4B,RPL30,DNM1L,EPHX1,PCMT1,CUTA,AK2
TISSUES	BTO:0001491	Viscus	25	5378	0.41	0.00014	9606.ENSP00000157812,9606.ENSP00000215832,9606.ENSP00000227868,9606.ENSP00000242592,9606.ENSP00000248975,9606.ENSP00000285930,9606.ENSP00000299198,9606.ENSP00000299299,9606.ENSP00000301149,9606.ENSP00000301587,9606.ENSP00000307156,9606.ENSP00000311984,9606.ENSP00000343657,9606.ENSP00000355890,9606.ENSP00000356355,9606.ENSP00000385432,9606.ENSP00000388806,9606.ENSP00000398064,9606.ENSP00000428085,…	PSMC4,MAPK1,PDHX,ACADS,YWHAH,AKR1B1,CKB,PCBD1,GPD1,ATP5PD,LAMB2,NAXD,MCCC2,EPRS1,NEK7,SAR1B,EIF4B,HIGD1A,RPL30,DNM1L,EPHX1,SNRPN,PCMT1,CUTA,AK2
TISSUES	BTO:0001488	Endocrine gland	25	6403	0.33	0.0039	9606.ENSP00000157812,9606.ENSP00000215832,9606.ENSP00000227868,9606.ENSP00000242592,9606.ENSP00000248975,9606.ENSP00000299198,9606.ENSP00000299299,9606.ENSP00000301149,9606.ENSP00000301587,9606.ENSP00000307156,9606.ENSP00000311984,9606.ENSP00000318697,9606.ENSP00000343657,9606.ENSP00000355890,9606.ENSP00000356355,9606.ENSP00000385432,9606.ENSP00000388806,9606.ENSP00000398064,9606.ENSP00000428085,…	PSMC4,MAPK1,PDHX,ACADS,YWHAH,CKB,PCBD1,GPD1,ATP5PD,LAMB2,NAXD,TUBB6,MCCC2,EPRS1,NEK7,SAR1B,EIF4B,HIGD1A,RPL30,DNM1L,EPHX1,SNRPN,PCMT1,CUTA,AK2
TISSUES	BTO:0000522	Gland	26	7004	0.31	0.0041	9606.ENSP00000157812,9606.ENSP00000215832,9606.ENSP00000227868,9606.ENSP00000242592,9606.ENSP00000248975,9606.ENSP00000285930,9606.ENSP00000299198,9606.ENSP00000299299,9606.ENSP00000301149,9606.ENSP00000301587,9606.ENSP00000307156,9606.ENSP00000311984,9606.ENSP00000318697,9606.ENSP00000343657,9606.ENSP00000355890,9606.ENSP00000356355,9606.ENSP00000385432,9606.ENSP00000388806,9606.ENSP00000398064,…	PSMC4,MAPK1,PDHX,ACADS,YWHAH,AKR1B1,CKB,PCBD1,GPD1,ATP5PD,LAMB2,NAXD,TUBB6,MCCC2,EPRS1,NEK7,SAR1B,EIF4B,HIGD1A,RPL30,DNM1L,EPHX1,SNRPN,PCMT1,CUTA,AK2
COMPARTMENTS	GOCC:0005739	Mitochondrion	13	1182	0.78	0.00020	9606.ENSP00000215832,9606.ENSP00000227868,9606.ENSP00000242592,9606.ENSP00000299198,9606.ENSP00000301587,9606.ENSP00000311984,9606.ENSP00000322991,9606.ENSP00000326693,9606.ENSP00000343657,9606.ENSP00000398064,9606.ENSP00000449089,9606.ENSP00000468723,9606.ENSP00000499935	MAPK1,PDHX,ACADS,CKB,ATP5PD,NAXD,BCAT2,SLC25A42,MCCC2,HIGD1A,DNM1L,MICOS13,AK2
COMPARTMENTS	GOCC:0005737	Cytoplasm	30	8195	0.3	0.00039	9606.ENSP00000157812,9606.ENSP00000215832,9606.ENSP00000227868,9606.ENSP00000242592,9606.ENSP00000248975,9606.ENSP00000269159,9606.ENSP00000285930,9606.ENSP00000299198,9606.ENSP00000299299,9606.ENSP00000301149,9606.ENSP00000301587,9606.ENSP00000311713,9606.ENSP00000311984,9606.ENSP00000322991,9606.ENSP00000326693,9606.ENSP00000327975,9606.ENSP00000343657,9606.ENSP00000355890,9606.ENSP00000356355,…	PSMC4,MAPK1,PDHX,ACADS,YWHAH,IMPA2,AKR1B1,CKB,PCBD1,GPD1,ATP5PD,OXSR1,NAXD,BCAT2,SLC25A42,DHRS7C,MCCC2,EPRS1,NEK7,SAR1B,EIF4B,HIGD1A,LMOD3,RPL30,DNM1L,PDCD5,MICOS13,EPHX1,PCMT1,AK2
UniProt Keywords	KW-0007	Acetylation	20	3362	0.51	0.00013	9606.ENSP00000157812,9606.ENSP00000215832,9606.ENSP00000227868,9606.ENSP00000242592,9606.ENSP00000248975,9606.ENSP00000285930,9606.ENSP00000299299,9606.ENSP00000301587,9606.ENSP00000311713,9606.ENSP00000322991,9606.ENSP00000343657,9606.ENSP00000355890,9606.ENSP00000356355,9606.ENSP00000388806,9606.ENSP00000398064,9606.ENSP00000428085,9606.ENSP00000449089,9606.ENSP00000466214,9606.ENSP00000497225,…	PSMC4,MAPK1,PDHX,ACADS,YWHAH,AKR1B1,PCBD1,ATP5PD,OXSR1,BCAT2,MCCC2,EPRS1,NEK7,EIF4B,HIGD1A,RPL30,DNM1L,PDCD5,PCMT1,AK2
UniProt Keywords	KW-0496	Mitochondrion	11	1181	0.71	0.0019	9606.ENSP00000227868,9606.ENSP00000242592,9606.ENSP00000301587,9606.ENSP00000311984,9606.ENSP00000322991,9606.ENSP00000326693,9606.ENSP00000343657,9606.ENSP00000398064,9606.ENSP00000449089,9606.ENSP00000468723,9606.ENSP00000499935	PDHX,ACADS,ATP5PD,NAXD,BCAT2,SLC25A42,MCCC2,HIGD1A,DNM1L,MICOS13,AK2
UniProt Keywords	KW-0547	Nucleotide-binding	12	1776	0.57	0.0105	9606.ENSP00000157812,9606.ENSP00000215832,9606.ENSP00000299198,9606.ENSP00000311713,9606.ENSP00000311984,9606.ENSP00000318697,9606.ENSP00000343657,9606.ENSP00000355890,9606.ENSP00000356355,9606.ENSP00000385432,9606.ENSP00000449089,9606.ENSP00000499935	PSMC4,MAPK1,CKB,OXSR1,NAXD,TUBB6,MCCC2,EPRS1,NEK7,SAR1B,DNM1L,AK2
