# Supplementary material for: Exploring protein relative relations in skeletal muscle proteomic analysis for insights into insulin resistance and type 2 diabetes
Source: Sci Rep. 2024 Jul 31;14:17631. doi: 10.1038/s41598-024-68568-4 (PMC11292014; doi:10.1038/s41598-024-68568-4)
Supplement: Supplementary file 2 — Supplementary Information 2. [file 41598_2024_68568_MOESM2_ESM.zip › String_data/NG_PD_Stat_enrichment.all.tsv]

#category	term ID	term description	observed gene count	background gene count	strength	false discovery rate	matching proteins in your network (IDs)	matching proteins in your network (labels)
GO Process	GO:0015979	Photosynthesis	5	9	2.07	6.59e-05	9606.ENSP00000321744,9606.ENSP00000366618,9606.ENSP00000445831,9606.ENSP00000477907,9606.ENSP00000483903	H2BC4,H2BC13,H2BC18,H2BC14,H2BC15
GO Process	GO:0006334	Nucleosome assembly	9	124	1.18	0.00011	9606.ENSP00000289316,9606.ENSP00000296930,9606.ENSP00000321744,9606.ENSP00000349430,9606.ENSP00000366618,9606.ENSP00000445831,9606.ENSP00000477907,9606.ENSP00000479169,9606.ENSP00000483903	H2BC5,NPM1,H2BC4,H2BC12,H2BC13,H2BC18,H2BC14,H2BC9,H2BC15
GO Process	GO:0006338	Chromatin remodeling	10	303	0.84	0.0062	9606.ENSP00000289316,9606.ENSP00000296930,9606.ENSP00000321744,9606.ENSP00000349430,9606.ENSP00000366618,9606.ENSP00000445831,9606.ENSP00000451291,9606.ENSP00000477907,9606.ENSP00000479169,9606.ENSP00000483903	H2BC5,NPM1,H2BC4,H2BC12,H2BC13,H2BC18,HNRNPC,H2BC14,H2BC9,H2BC15
GO Process	GO:0065003	Protein-containing complex assembly	19	1303	0.49	0.0236	9606.ENSP00000252242,9606.ENSP00000289316,9606.ENSP00000296930,9606.ENSP00000321744,9606.ENSP00000349430,9606.ENSP00000355046,9606.ENSP00000366618,9606.ENSP00000368237,9606.ENSP00000377640,9606.ENSP00000379616,9606.ENSP00000392270,9606.ENSP00000411932,9606.ENSP00000412566,9606.ENSP00000445831,9606.ENSP00000465356,9606.ENSP00000477907,9606.ENSP00000479169,9606.ENSP00000482075,9606.ENSP00000483903	KRT5,H2BC5,NPM1,H2BC4,H2BC12,MT-ND2,H2BC13,ATL2,RPL24,MYH11,STRAP,LMOD2,SNRPB,H2BC18,APOC1,H2BC14,H2BC9,PTGES3,H2BC15
GO Function	GO:0005198	Structural molecule activity	26	776	0.85	1.66e-11	9606.ENSP00000052754,9606.ENSP00000252242,9606.ENSP00000255416,9606.ENSP00000280772,9606.ENSP00000289316,9606.ENSP00000310861,9606.ENSP00000318697,9606.ENSP00000321744,9606.ENSP00000343924,9606.ENSP00000346027,9606.ENSP00000348849,9606.ENSP00000349430,9606.ENSP00000353408,9606.ENSP00000356791,9606.ENSP00000366618,9606.ENSP00000377640,9606.ENSP00000378965,9606.ENSP00000379616,9606.ENSP00000418082,…	DCN,KRT5,MYBPH,ANK3,H2BC5,KRT2,TUBB6,H2BC4,PRELP,RPL21,RPS26,H2BC12,MSN,DPT,H2BC13,RPL24,SNTB1,MYH11,RPL37A,ACTN3,H2BC18,MYL6,RPL27,H2BC14,H2BC9,H2BC15
GO Function	GO:0030527	Structural constituent of chromatin	8	101	1.22	0.00012	9606.ENSP00000289316,9606.ENSP00000321744,9606.ENSP00000349430,9606.ENSP00000366618,9606.ENSP00000445831,9606.ENSP00000477907,9606.ENSP00000479169,9606.ENSP00000483903	H2BC5,H2BC4,H2BC12,H2BC13,H2BC18,H2BC14,H2BC9,H2BC15
GO Function	GO:0005488	Binding	83	12838	0.13	0.00053	9606.ENSP00000052754,9606.ENSP00000215659,9606.ENSP00000215832,9606.ENSP00000224784,9606.ENSP00000248975,9606.ENSP00000252242,9606.ENSP00000256103,9606.ENSP00000256104,9606.ENSP00000256196,9606.ENSP00000262940,9606.ENSP00000267884,9606.ENSP00000275428,9606.ENSP00000276390,9606.ENSP00000280772,9606.ENSP00000284440,9606.ENSP00000289316,9606.ENSP00000291565,9606.ENSP00000296930,9606.ENSP00000299198,…	DCN,MAPK12,MAPK1,ACTA2,YWHAH,KRT5,PMP2,FABP4,RRAS2,RASA4,SRP14,GGCT,ATP6V1B2,ANK3,UCHL1,H2BC5,PDXK,NPM1,CKB,PCBD1,HSP90B1,DDX19A,KRT2,NAXD,HNRNPD,TUBB6,H2BC4,CNDP2,CRIP1,TRDN,CAV1,DUPD1,PRELP,ALDH3A2,RPL21,RPS26,H2BC12,MSN,MT-ND2,NEK7,S100A4,ACADSB,OGN,HNRNPCL1,PCCA,ANXA1,H2BC13,ATL2,GPX3,TAGLN,RPL24,SNTB1,MYH11,HDDC2,ALDH7A1,CARNS1,STRAP,S100A13,C4A,UBE2L3,LMOD2,SNRPB,RPL37A,ACTN3,DPYSL2,PAFAH1B…
GO Function	GO:0046982	Protein heterodimerization activity	11	368	0.8	0.0023	9606.ENSP00000248975,9606.ENSP00000289316,9606.ENSP00000321744,9606.ENSP00000339191,9606.ENSP00000349430,9606.ENSP00000366618,9606.ENSP00000435289,9606.ENSP00000445831,9606.ENSP00000477907,9606.ENSP00000479169,9606.ENSP00000483903	YWHAH,H2BC5,H2BC4,CAV1,H2BC12,H2BC13,PAFAH1B2,H2BC18,H2BC14,H2BC9,H2BC15
GO Function	GO:0005515	Protein binding	55	7242	0.2	0.0155	9606.ENSP00000215832,9606.ENSP00000224784,9606.ENSP00000248975,9606.ENSP00000252242,9606.ENSP00000256104,9606.ENSP00000275428,9606.ENSP00000280772,9606.ENSP00000284440,9606.ENSP00000289316,9606.ENSP00000291565,9606.ENSP00000296930,9606.ENSP00000299198,9606.ENSP00000299299,9606.ENSP00000299767,9606.ENSP00000310861,9606.ENSP00000313199,9606.ENSP00000321744,9606.ENSP00000333984,9606.ENSP00000339191,…	MAPK1,ACTA2,YWHAH,KRT5,FABP4,GGCT,ANK3,UCHL1,H2BC5,PDXK,NPM1,CKB,PCBD1,HSP90B1,KRT2,HNRNPD,H2BC4,TRDN,CAV1,DUPD1,ALDH3A2,RPS26,H2BC12,MSN,MT-ND2,S100A4,ACADSB,OGN,HNRNPCL1,PCCA,ANXA1,H2BC13,ATL2,GPX3,TAGLN,RPL24,SNTB1,MYH11,ALDH7A1,STRAP,S100A13,C4A,UBE2L3,LMOD2,ACTN3,DPYSL2,PAFAH1B2,H2BC18,HNRNPC,H2BC14,H2BC9,HNRNPCL2,PTGES3,H2BC15,SLMAP
GO Function	GO:0046983	Protein dimerization activity	17	1094	0.51	0.0155	9606.ENSP00000248975,9606.ENSP00000275428,9606.ENSP00000289316,9606.ENSP00000291565,9606.ENSP00000296930,9606.ENSP00000321744,9606.ENSP00000339191,9606.ENSP00000340609,9606.ENSP00000345774,9606.ENSP00000349430,9606.ENSP00000366618,9606.ENSP00000392767,9606.ENSP00000435289,9606.ENSP00000445831,9606.ENSP00000477907,9606.ENSP00000479169,9606.ENSP00000483903	YWHAH,GGCT,H2BC5,PDXK,NPM1,H2BC4,CAV1,DUPD1,ALDH3A2,H2BC12,H2BC13,S100A13,PAFAH1B2,H2BC18,H2BC14,H2BC9,H2BC15
GO Function	GO:0003723	RNA binding	21	1672	0.42	0.0227	9606.ENSP00000052754,9606.ENSP00000267884,9606.ENSP00000296930,9606.ENSP00000299767,9606.ENSP00000306117,9606.ENSP00000313199,9606.ENSP00000346027,9606.ENSP00000348849,9606.ENSP00000353408,9606.ENSP00000357704,9606.ENSP00000365370,9606.ENSP00000377640,9606.ENSP00000392270,9606.ENSP00000400906,9606.ENSP00000412566,9606.ENSP00000418082,9606.ENSP00000451291,9606.ENSP00000464813,9606.ENSP00000478017,…	DCN,SRP14,NPM1,HSP90B1,DDX19A,HNRNPD,RPL21,RPS26,MSN,S100A4,HNRNPCL1,RPL24,STRAP,UBE2L3,SNRPB,RPL37A,HNRNPC,RPL27,HNRNPCL3,HNRNPCL2,SNRPN
GO Function	GO:0097159	Organic cyclic compound binding	48	6050	0.22	0.0227	9606.ENSP00000052754,9606.ENSP00000215659,9606.ENSP00000215832,9606.ENSP00000224784,9606.ENSP00000256103,9606.ENSP00000256196,9606.ENSP00000267884,9606.ENSP00000276390,9606.ENSP00000289316,9606.ENSP00000291565,9606.ENSP00000296930,9606.ENSP00000299198,9606.ENSP00000299767,9606.ENSP00000306117,9606.ENSP00000311984,9606.ENSP00000313199,9606.ENSP00000318697,9606.ENSP00000321744,9606.ENSP00000339191,…	DCN,MAPK12,MAPK1,ACTA2,PMP2,RRAS2,SRP14,ATP6V1B2,H2BC5,PDXK,NPM1,CKB,HSP90B1,DDX19A,NAXD,HNRNPD,TUBB6,H2BC4,CAV1,RPL21,RPS26,H2BC12,MSN,NEK7,S100A4,ACADSB,HNRNPCL1,PCCA,H2BC13,ATL2,RPL24,MYH11,CARNS1,STRAP,UBE2L3,SNRPB,RPL37A,H2BC18,HNRNPC,RPL27,GET3,H6PD,H2BC14,HNRNPCL3,H2BC9,HNRNPCL2,H2BC15,SNRPN
GO Function	GO:0008307	Structural constituent of muscle	4	44	1.28	0.0433	9606.ENSP00000255416,9606.ENSP00000379616,9606.ENSP00000422007,9606.ENSP00000446955	MYBPH,MYH11,ACTN3,MYL6
GO Component	GO:0070062	Extracellular exosome	42	2096	0.62	1.18e-13	9606.ENSP00000224784,9606.ENSP00000234038,9606.ENSP00000248975,9606.ENSP00000252242,9606.ENSP00000256103,9606.ENSP00000256104,9606.ENSP00000256196,9606.ENSP00000275428,9606.ENSP00000276390,9606.ENSP00000289316,9606.ENSP00000291565,9606.ENSP00000299198,9606.ENSP00000299299,9606.ENSP00000299767,9606.ENSP00000310861,9606.ENSP00000318697,9606.ENSP00000321744,9606.ENSP00000325548,9606.ENSP00000343924,…	ACTA2,PPP1R7,YWHAH,KRT5,PMP2,FABP4,RRAS2,GGCT,ATP6V1B2,H2BC5,PDXK,CKB,PCBD1,HSP90B1,KRT2,TUBB6,H2BC4,CNDP2,PRELP,RPS26,MSN,S100A4,OGN,ANXA1,H2BC13,GPX3,RPL24,MYH11,ALDH7A1,C4A,RPL37A,ACTN3,DPYSL2,PAFAH1B2,H2BC18,MYL6,HNRNPC,RPL27,GET3,H2BC14,H2BC9,H2BC15
GO Component	GO:0005615	Extracellular space	47	3247	0.48	3.32e-11	9606.ENSP00000052754,9606.ENSP00000224784,9606.ENSP00000234038,9606.ENSP00000248975,9606.ENSP00000252242,9606.ENSP00000256103,9606.ENSP00000256104,9606.ENSP00000256196,9606.ENSP00000275428,9606.ENSP00000276390,9606.ENSP00000289316,9606.ENSP00000291565,9606.ENSP00000299198,9606.ENSP00000299299,9606.ENSP00000299767,9606.ENSP00000310861,9606.ENSP00000318697,9606.ENSP00000321744,9606.ENSP00000325548,…	DCN,ACTA2,PPP1R7,YWHAH,KRT5,PMP2,FABP4,RRAS2,GGCT,ATP6V1B2,H2BC5,PDXK,CKB,PCBD1,HSP90B1,KRT2,TUBB6,H2BC4,CNDP2,PRELP,RPS26,H2BC12,MSN,DPT,S100A4,OGN,ANXA1,H2BC13,GPX3,RPL24,MYH11,ALDH7A1,S100A13,C4A,RPL37A,ACTN3,DPYSL2,PAFAH1B2,H2BC18,MYL6,HNRNPC,RPL27,APOC1,GET3,H2BC14,H2BC9,H2BC15
GO Component	GO:0005576	Extracellular region	49	4175	0.39	1.63e-08	9606.ENSP00000052754,9606.ENSP00000215832,9606.ENSP00000224784,9606.ENSP00000234038,9606.ENSP00000248975,9606.ENSP00000252242,9606.ENSP00000256103,9606.ENSP00000256104,9606.ENSP00000256196,9606.ENSP00000267884,9606.ENSP00000275428,9606.ENSP00000276390,9606.ENSP00000289316,9606.ENSP00000291565,9606.ENSP00000299198,9606.ENSP00000299299,9606.ENSP00000299767,9606.ENSP00000310861,9606.ENSP00000318697,…	DCN,MAPK1,ACTA2,PPP1R7,YWHAH,KRT5,PMP2,FABP4,RRAS2,SRP14,GGCT,ATP6V1B2,H2BC5,PDXK,CKB,PCBD1,HSP90B1,KRT2,TUBB6,H2BC4,CNDP2,PRELP,RPS26,H2BC12,MSN,DPT,S100A4,OGN,ANXA1,H2BC13,GPX3,RPL24,MYH11,ALDH7A1,S100A13,C4A,RPL37A,ACTN3,DPYSL2,PAFAH1B2,H2BC18,MYL6,HNRNPC,RPL27,APOC1,GET3,H2BC14,H2BC9,H2BC15
GO Component	GO:0005829	Cytosol	56	5438	0.33	2.97e-08	9606.ENSP00000215659,9606.ENSP00000215832,9606.ENSP00000224784,9606.ENSP00000248975,9606.ENSP00000252242,9606.ENSP00000256103,9606.ENSP00000256104,9606.ENSP00000262940,9606.ENSP00000267884,9606.ENSP00000273359,9606.ENSP00000275428,9606.ENSP00000276390,9606.ENSP00000280772,9606.ENSP00000284440,9606.ENSP00000289316,9606.ENSP00000291565,9606.ENSP00000296930,9606.ENSP00000299198,9606.ENSP00000299299,…	MAPK12,MAPK1,ACTA2,YWHAH,KRT5,PMP2,FABP4,RASA4,SRP14,ABHD10,GGCT,ATP6V1B2,ANK3,UCHL1,H2BC5,PDXK,NPM1,CKB,PCBD1,HSP90B1,KRT2,HNRNPD,H2BC4,CNDP2,TRDN,ALDH3A2,RPL21,RPS26,H2BC12,MSN,PCCA,ANXA1,H2BC13,RPL24,MYH11,ALDH7A1,CARNS1,STRAP,S100A13,UBE2L3,SNRPB,RPL37A,CAVIN4,ACTN3,DPYSL2,PAFAH1B2,RASA4B,H2BC18,MYL6,HNRNPC,RPL27,H2BC14,H2BC9,PTGES3,H2BC15,DIABLO
GO Component	GO:0005737	Cytoplasm	85	12056	0.17	5.26e-08	9606.ENSP00000052754,9606.ENSP00000215659,9606.ENSP00000215832,9606.ENSP00000224784,9606.ENSP00000234038,9606.ENSP00000248975,9606.ENSP00000252242,9606.ENSP00000256103,9606.ENSP00000256104,9606.ENSP00000256196,9606.ENSP00000262940,9606.ENSP00000267884,9606.ENSP00000273359,9606.ENSP00000275428,9606.ENSP00000276390,9606.ENSP00000280772,9606.ENSP00000284440,9606.ENSP00000289316,9606.ENSP00000291565,…	DCN,MAPK12,MAPK1,ACTA2,PPP1R7,YWHAH,KRT5,PMP2,FABP4,RRAS2,RASA4,SRP14,ABHD10,GGCT,ATP6V1B2,ANK3,UCHL1,H2BC5,PDXK,NPM1,CKB,PCBD1,HSP90B1,DDX19A,KRT2,NAXD,HNRNPD,TUBB6,GCSH,H2BC4,BCAT2,CNDP2,SLC25A42,CRIP1,TRDN,CAV1,DUPD1,PRELP,ALDH3A2,RPL21,RPS26,H2BC12,MSN,MT-ND2,NEK7,S100A4,ACADSB,OGN,PCCA,ANXA1,H2BC13,ATL2,TAGLN,RPL24,SNTB1,MYH11,ALDH7A1,CARNS1,STRAP,S100A13,C4A,UBE2L3,LMOD2,SNRPB,RPL37A,CAVIN4…
GO Component	GO:0031982	Vesicle	45	3957	0.38	3.74e-07	9606.ENSP00000215832,9606.ENSP00000224784,9606.ENSP00000234038,9606.ENSP00000248975,9606.ENSP00000252242,9606.ENSP00000256103,9606.ENSP00000256104,9606.ENSP00000256196,9606.ENSP00000267884,9606.ENSP00000275428,9606.ENSP00000276390,9606.ENSP00000289316,9606.ENSP00000291565,9606.ENSP00000299198,9606.ENSP00000299299,9606.ENSP00000299767,9606.ENSP00000310861,9606.ENSP00000318697,9606.ENSP00000321744,…	MAPK1,ACTA2,PPP1R7,YWHAH,KRT5,PMP2,FABP4,RRAS2,SRP14,GGCT,ATP6V1B2,H2BC5,PDXK,CKB,PCBD1,HSP90B1,KRT2,TUBB6,H2BC4,CNDP2,CAV1,PRELP,RPS26,MSN,S100A4,OGN,ANXA1,H2BC13,GPX3,RPL24,MYH11,ALDH7A1,C4A,RPL37A,ACTN3,DPYSL2,PAFAH1B2,H2BC18,MYL6,HNRNPC,RPL27,GET3,H2BC14,H2BC9,H2BC15
GO Component	GO:0009507	Chloroplast	5	9	2.07	8.60e-07	9606.ENSP00000321744,9606.ENSP00000366618,9606.ENSP00000445831,9606.ENSP00000477907,9606.ENSP00000483903	H2BC4,H2BC13,H2BC18,H2BC14,H2BC15
GO Component	GO:0000786	Nucleosome	8	133	1.1	6.16e-05	9606.ENSP00000289316,9606.ENSP00000321744,9606.ENSP00000349430,9606.ENSP00000366618,9606.ENSP00000445831,9606.ENSP00000477907,9606.ENSP00000479169,9606.ENSP00000483903	H2BC5,H2BC4,H2BC12,H2BC13,H2BC18,H2BC14,H2BC9,H2BC15
GO Component	GO:0032993	protein-DNA complex	9	226	0.92	0.00028	9606.ENSP00000289316,9606.ENSP00000296930,9606.ENSP00000321744,9606.ENSP00000349430,9606.ENSP00000366618,9606.ENSP00000445831,9606.ENSP00000477907,9606.ENSP00000479169,9606.ENSP00000483903	H2BC5,NPM1,H2BC4,H2BC12,H2BC13,H2BC18,H2BC14,H2BC9,H2BC15
GO Component	GO:0005622	Intracellular anatomical structure	88	14891	0.09	0.00066	9606.ENSP00000052754,9606.ENSP00000215659,9606.ENSP00000215832,9606.ENSP00000224784,9606.ENSP00000234038,9606.ENSP00000248975,9606.ENSP00000252242,9606.ENSP00000256103,9606.ENSP00000256104,9606.ENSP00000256196,9606.ENSP00000262940,9606.ENSP00000267884,9606.ENSP00000273359,9606.ENSP00000275428,9606.ENSP00000276390,9606.ENSP00000280772,9606.ENSP00000284440,9606.ENSP00000289316,9606.ENSP00000291565,…	DCN,MAPK12,MAPK1,ACTA2,PPP1R7,YWHAH,KRT5,PMP2,FABP4,RRAS2,RASA4,SRP14,ABHD10,GGCT,ATP6V1B2,ANK3,UCHL1,H2BC5,PDXK,NPM1,CKB,PCBD1,HSP90B1,DDX19A,KRT2,NAXD,HNRNPD,TUBB6,GCSH,H2BC4,BCAT2,CNDP2,SLC25A42,CRIP1,TRDN,CAV1,DUPD1,PRELP,ALDH3A2,RPL21,RPS26,H2BC12,MSN,MT-ND2,NEK7,S100A4,ACADSB,OGN,HNRNPCL1,PCCA,ANXA1,H2BC13,ATL2,TAGLN,RPL24,SNTB1,MYH11,ALDH7A1,CARNS1,STRAP,S100A13,C4A,UBE2L3,LMOD2,SNRPB,RPL3…
GO Component	GO:0005925	Focal adhesion	11	416	0.74	0.00076	9606.ENSP00000215832,9606.ENSP00000256196,9606.ENSP00000296930,9606.ENSP00000299767,9606.ENSP00000339191,9606.ENSP00000353408,9606.ENSP00000366109,9606.ENSP00000378965,9606.ENSP00000418082,9606.ENSP00000422007,9606.ENSP00000464813	MAPK1,RRAS2,NPM1,HSP90B1,CAV1,MSN,ANXA1,SNTB1,RPL37A,ACTN3,RPL27
GO Component	GO:0043226	Organelle	85	14017	0.1	0.00076	9606.ENSP00000052754,9606.ENSP00000215659,9606.ENSP00000215832,9606.ENSP00000224784,9606.ENSP00000234038,9606.ENSP00000248975,9606.ENSP00000252242,9606.ENSP00000256103,9606.ENSP00000256104,9606.ENSP00000256196,9606.ENSP00000267884,9606.ENSP00000273359,9606.ENSP00000275428,9606.ENSP00000276390,9606.ENSP00000280772,9606.ENSP00000284440,9606.ENSP00000289316,9606.ENSP00000291565,9606.ENSP00000296930,…	DCN,MAPK12,MAPK1,ACTA2,PPP1R7,YWHAH,KRT5,PMP2,FABP4,RRAS2,SRP14,ABHD10,GGCT,ATP6V1B2,ANK3,UCHL1,H2BC5,PDXK,NPM1,CKB,PCBD1,HSP90B1,DDX19A,KRT2,NAXD,HNRNPD,TUBB6,GCSH,H2BC4,BCAT2,CNDP2,SLC25A42,TRDN,CAV1,DUPD1,PRELP,ALDH3A2,RPL21,RPS26,H2BC12,MSN,MT-ND2,NEK7,S100A4,ACADSB,OGN,HNRNPCL1,PCCA,ANXA1,H2BC13,ATL2,GPX3,TAGLN,RPL24,SNTB1,MYH11,ALDH7A1,STRAP,S100A13,C4A,UBE2L3,LMOD2,SNRPB,RPL37A,CAVIN4,ACTN…
GO Component	GO:0043229	Intracellular organelle	82	13231	0.11	0.00086	9606.ENSP00000052754,9606.ENSP00000215659,9606.ENSP00000215832,9606.ENSP00000224784,9606.ENSP00000234038,9606.ENSP00000252242,9606.ENSP00000256103,9606.ENSP00000256104,9606.ENSP00000256196,9606.ENSP00000267884,9606.ENSP00000273359,9606.ENSP00000276390,9606.ENSP00000280772,9606.ENSP00000284440,9606.ENSP00000289316,9606.ENSP00000291565,9606.ENSP00000296930,9606.ENSP00000299198,9606.ENSP00000299299,…	DCN,MAPK12,MAPK1,ACTA2,PPP1R7,KRT5,PMP2,FABP4,RRAS2,SRP14,ABHD10,ATP6V1B2,ANK3,UCHL1,H2BC5,PDXK,NPM1,CKB,PCBD1,HSP90B1,DDX19A,KRT2,NAXD,HNRNPD,TUBB6,GCSH,H2BC4,BCAT2,CNDP2,SLC25A42,TRDN,CAV1,DUPD1,PRELP,ALDH3A2,RPL21,RPS26,H2BC12,MSN,MT-ND2,NEK7,S100A4,ACADSB,OGN,HNRNPCL1,PCCA,ANXA1,H2BC13,ATL2,TAGLN,RPL24,SNTB1,MYH11,ALDH7A1,STRAP,S100A13,C4A,UBE2L3,LMOD2,SNRPB,RPL37A,CAVIN4,ACTN3,DPYSL2,PAFAH1B…
GO Component	GO:0043227	Membrane-bounded organelle	81	13188	0.11	0.0020	9606.ENSP00000052754,9606.ENSP00000215659,9606.ENSP00000215832,9606.ENSP00000224784,9606.ENSP00000234038,9606.ENSP00000248975,9606.ENSP00000252242,9606.ENSP00000256103,9606.ENSP00000256104,9606.ENSP00000256196,9606.ENSP00000267884,9606.ENSP00000273359,9606.ENSP00000275428,9606.ENSP00000276390,9606.ENSP00000280772,9606.ENSP00000284440,9606.ENSP00000289316,9606.ENSP00000291565,9606.ENSP00000296930,…	DCN,MAPK12,MAPK1,ACTA2,PPP1R7,YWHAH,KRT5,PMP2,FABP4,RRAS2,SRP14,ABHD10,GGCT,ATP6V1B2,ANK3,UCHL1,H2BC5,PDXK,NPM1,CKB,PCBD1,HSP90B1,DDX19A,KRT2,NAXD,HNRNPD,TUBB6,GCSH,H2BC4,BCAT2,CNDP2,SLC25A42,TRDN,CAV1,DUPD1,PRELP,ALDH3A2,RPL21,RPS26,H2BC12,MSN,MT-ND2,NEK7,S100A4,ACADSB,OGN,HNRNPCL1,PCCA,ANXA1,H2BC13,ATL2,GPX3,RPL24,MYH11,ALDH7A1,STRAP,S100A13,C4A,UBE2L3,SNRPB,RPL37A,ACTN3,DPYSL2,PAFAH1B2,RNF170,…
GO Component	GO:0070013	Intracellular organelle lumen	45	5660	0.22	0.0068	9606.ENSP00000052754,9606.ENSP00000215659,9606.ENSP00000215832,9606.ENSP00000267884,9606.ENSP00000273359,9606.ENSP00000284440,9606.ENSP00000289316,9606.ENSP00000291565,9606.ENSP00000296930,9606.ENSP00000299299,9606.ENSP00000299767,9606.ENSP00000306117,9606.ENSP00000311984,9606.ENSP00000313199,9606.ENSP00000319531,9606.ENSP00000321744,9606.ENSP00000322991,9606.ENSP00000325548,9606.ENSP00000333984,…	DCN,MAPK12,MAPK1,SRP14,ABHD10,UCHL1,H2BC5,PDXK,NPM1,PCBD1,HSP90B1,DDX19A,NAXD,HNRNPD,GCSH,H2BC4,BCAT2,CNDP2,TRDN,PRELP,RPS26,H2BC12,NEK7,ACADSB,OGN,PCCA,ANXA1,H2BC13,ALDH7A1,S100A13,C4A,UBE2L3,SNRPB,PAFAH1B2,H2BC18,HNRNPC,RPL27,GET3,H6PD,H2BC14,H2BC9,PTGES3,H2BC15,SNRPN,DIABLO
GO Component	GO:1990904	Ribonucleoprotein complex	12	687	0.56	0.0099	9606.ENSP00000267884,9606.ENSP00000296930,9606.ENSP00000313199,9606.ENSP00000346027,9606.ENSP00000348849,9606.ENSP00000377640,9606.ENSP00000412566,9606.ENSP00000418082,9606.ENSP00000451291,9606.ENSP00000464813,9606.ENSP00000482075,9606.ENSP00000494831	SRP14,NPM1,HNRNPD,RPL21,RPS26,RPL24,SNRPB,RPL37A,HNRNPC,RPL27,PTGES3,SNRPN
GO Component	GO:0031143	Pseudopodium	3	18	1.54	0.0106	9606.ENSP00000215832,9606.ENSP00000353408,9606.ENSP00000422007	MAPK1,MSN,ACTN3
GO Component	GO:0022626	Cytosolic ribosome	5	101	1.02	0.0119	9606.ENSP00000346027,9606.ENSP00000348849,9606.ENSP00000377640,9606.ENSP00000418082,9606.ENSP00000464813	RPL21,RPS26,RPL24,RPL37A,RPL27
GO Component	GO:0005697	Telomerase holoenzyme complex	3	21	1.48	0.0144	9606.ENSP00000412566,9606.ENSP00000451291,9606.ENSP00000482075	SNRPB,HNRNPC,PTGES3
GO Component	GO:0022625	Cytosolic large ribosomal subunit	4	56	1.18	0.0144	9606.ENSP00000346027,9606.ENSP00000377640,9606.ENSP00000418082,9606.ENSP00000464813	RPL21,RPL24,RPL37A,RPL27
GO Component	GO:0015934	Large ribosomal subunit	5	113	0.97	0.0176	9606.ENSP00000296930,9606.ENSP00000346027,9606.ENSP00000377640,9606.ENSP00000418082,9606.ENSP00000464813	NPM1,RPL21,RPL24,RPL37A,RPL27
GO Component	GO:0043231	Intracellular membrane-bounded organelle	74	12149	0.11	0.0217	9606.ENSP00000052754,9606.ENSP00000215659,9606.ENSP00000215832,9606.ENSP00000234038,9606.ENSP00000252242,9606.ENSP00000256103,9606.ENSP00000256104,9606.ENSP00000256196,9606.ENSP00000267884,9606.ENSP00000273359,9606.ENSP00000276390,9606.ENSP00000280772,9606.ENSP00000284440,9606.ENSP00000289316,9606.ENSP00000291565,9606.ENSP00000296930,9606.ENSP00000299198,9606.ENSP00000299299,9606.ENSP00000299767,…	DCN,MAPK12,MAPK1,PPP1R7,KRT5,PMP2,FABP4,RRAS2,SRP14,ABHD10,ATP6V1B2,ANK3,UCHL1,H2BC5,PDXK,NPM1,CKB,PCBD1,HSP90B1,DDX19A,KRT2,NAXD,HNRNPD,TUBB6,GCSH,H2BC4,BCAT2,CNDP2,SLC25A42,TRDN,CAV1,DUPD1,PRELP,ALDH3A2,RPL21,RPS26,H2BC12,MSN,MT-ND2,NEK7,S100A4,ACADSB,OGN,HNRNPCL1,PCCA,ANXA1,H2BC13,ATL2,RPL24,MYH11,ALDH7A1,STRAP,S100A13,C4A,UBE2L3,SNRPB,RPL37A,PAFAH1B2,RNF170,H2BC18,HNRNPC,RPL27,APOC1,GET3,H6PD…
GO Component	GO:0044391	Ribosomal subunit	6	187	0.83	0.0217	9606.ENSP00000296930,9606.ENSP00000346027,9606.ENSP00000348849,9606.ENSP00000377640,9606.ENSP00000418082,9606.ENSP00000464813	NPM1,RPL21,RPS26,RPL24,RPL37A,RPL27
GO Component	GO:0098556	Cytoplasmic side of rough endoplasmic reticulum membrane	2	5	1.92	0.0295	9606.ENSP00000348849,9606.ENSP00000464813	RPS26,RPL27
GO Component	GO:0042383	Sarcolemma	5	132	0.9	0.0307	9606.ENSP00000280772,9606.ENSP00000366109,9606.ENSP00000378965,9606.ENSP00000418668,9606.ENSP00000499241	ANK3,ANXA1,SNTB1,CAVIN4,SLMAP
GO Component	GO:0043232	Intracellular non-membrane-bounded organelle	40	5191	0.21	0.0307	9606.ENSP00000215832,9606.ENSP00000224784,9606.ENSP00000234038,9606.ENSP00000252242,9606.ENSP00000256104,9606.ENSP00000280772,9606.ENSP00000289316,9606.ENSP00000296930,9606.ENSP00000306117,9606.ENSP00000310861,9606.ENSP00000318697,9606.ENSP00000321744,9606.ENSP00000339191,9606.ENSP00000346027,9606.ENSP00000348849,9606.ENSP00000349430,9606.ENSP00000353408,9606.ENSP00000356355,9606.ENSP00000366618,…	MAPK1,ACTA2,PPP1R7,KRT5,FABP4,ANK3,H2BC5,NPM1,DDX19A,KRT2,TUBB6,H2BC4,CAV1,RPL21,RPS26,H2BC12,MSN,NEK7,H2BC13,TAGLN,RPL24,SNTB1,MYH11,S100A13,LMOD2,RPL37A,CAVIN4,ACTN3,DPYSL2,PAFAH1B2,H2BC18,MYL6,HNRNPC,RPL27,GET3,H2BC14,H2BC9,PTGES3,H2BC15,SLMAP
STRING clusters	CL:4836	Histone H2B, and Histone H2A conserved site	6	21	1.78	1.22e-05	9606.ENSP00000289316,9606.ENSP00000321744,9606.ENSP00000445831,9606.ENSP00000477907,9606.ENSP00000479169,9606.ENSP00000483903	H2BC5,H2BC4,H2BC18,H2BC14,H2BC9,H2BC15
STRING clusters	CL:4767	Structural constituent of chromatin	7	60	1.39	6.85e-05	9606.ENSP00000289316,9606.ENSP00000321744,9606.ENSP00000349430,9606.ENSP00000445831,9606.ENSP00000477907,9606.ENSP00000479169,9606.ENSP00000483903	H2BC5,H2BC4,H2BC12,H2BC18,H2BC14,H2BC9,H2BC15
STRING clusters	CL:4837	Mixed, incl. Plastid, and Histone H2A conserved site	5	16	1.82	6.85e-05	9606.ENSP00000289316,9606.ENSP00000321744,9606.ENSP00000445831,9606.ENSP00000479169,9606.ENSP00000483903	H2BC5,H2BC4,H2BC18,H2BC9,H2BC15
STRING clusters	CL:22565	Mixed, incl. Muscle protein, and Sarcoplasmic reticulum membrane	8	139	1.08	0.00040	9606.ENSP00000224784,9606.ENSP00000299198,9606.ENSP00000333984,9606.ENSP00000376678,9606.ENSP00000379616,9606.ENSP00000411932,9606.ENSP00000422007,9606.ENSP00000446955	ACTA2,CKB,TRDN,TAGLN,MYH11,LMOD2,ACTN3,MYL6
STRING clusters	CL:22569	Muscle protein, and Sarcoplasmic reticulum membrane	7	104	1.15	0.00050	9606.ENSP00000224784,9606.ENSP00000333984,9606.ENSP00000376678,9606.ENSP00000379616,9606.ENSP00000411932,9606.ENSP00000422007,9606.ENSP00000446955	ACTA2,TRDN,TAGLN,MYH11,LMOD2,ACTN3,MYL6
STRING clusters	CL:22573	Muscle protein, and Sarcomere organization	6	73	1.24	0.00085	9606.ENSP00000224784,9606.ENSP00000376678,9606.ENSP00000379616,9606.ENSP00000411932,9606.ENSP00000422007,9606.ENSP00000446955	ACTA2,TAGLN,MYH11,LMOD2,ACTN3,MYL6
STRING clusters	CL:19821	Defective CHST6 causes MCDC1, and Collagen V binding	3	5	2.1	0.0015	9606.ENSP00000343924,9606.ENSP00000356791,9606.ENSP00000364711	PRELP,DPT,OGN
STRING clusters	CL:22672	Megacystis-microcolon-intestinal hypoperistalsis syndrome, and Calponin repeat	3	5	2.1	0.0015	9606.ENSP00000224784,9606.ENSP00000376678,9606.ENSP00000379616	ACTA2,TAGLN,MYH11
STRING clusters	CL:4859	RNA Polymerase I Promoter Opening	3	5	2.1	0.0015	9606.ENSP00000289316,9606.ENSP00000479169,9606.ENSP00000483903	H2BC5,H2BC9,H2BC15
STRING clusters	CL:22574	Muscle protein, and Myosin light chain kinase activity	5	57	1.26	0.0026	9606.ENSP00000224784,9606.ENSP00000376678,9606.ENSP00000379616,9606.ENSP00000422007,9606.ENSP00000446955	ACTA2,TAGLN,MYH11,ACTN3,MYL6
KEGG	hsa05322	Systemic lupus erythematosus	10	94	1.35	2.17e-08	9606.ENSP00000289316,9606.ENSP00000321744,9606.ENSP00000349430,9606.ENSP00000366618,9606.ENSP00000396688,9606.ENSP00000412566,9606.ENSP00000445831,9606.ENSP00000477907,9606.ENSP00000479169,9606.ENSP00000483903	H2BC5,H2BC4,H2BC12,H2BC13,C4A,SNRPB,H2BC18,H2BC14,H2BC9,H2BC15
KEGG	hsa05203	Viral carcinogenesis	10	183	1.06	4.60e-06	9606.ENSP00000215832,9606.ENSP00000248975,9606.ENSP00000289316,9606.ENSP00000321744,9606.ENSP00000349430,9606.ENSP00000366618,9606.ENSP00000445831,9606.ENSP00000477907,9606.ENSP00000479169,9606.ENSP00000483903	MAPK1,YWHAH,H2BC5,H2BC4,H2BC12,H2BC13,H2BC18,H2BC14,H2BC9,H2BC15
KEGG	hsa05034	Alcoholism	9	146	1.11	5.92e-06	9606.ENSP00000215832,9606.ENSP00000289316,9606.ENSP00000321744,9606.ENSP00000349430,9606.ENSP00000366618,9606.ENSP00000445831,9606.ENSP00000477907,9606.ENSP00000479169,9606.ENSP00000483903	MAPK1,H2BC5,H2BC4,H2BC12,H2BC13,H2BC18,H2BC14,H2BC9,H2BC15
KEGG	hsa00280	Valine, leucine and isoleucine degradation	5	46	1.36	0.00036	9606.ENSP00000322991,9606.ENSP00000345774,9606.ENSP00000357873,9606.ENSP00000365462,9606.ENSP00000387123	BCAT2,ALDH3A2,ACADSB,PCCA,ALDH7A1
KEGG	hsa00330	Arginine and proline metabolism	5	47	1.35	0.00036	9606.ENSP00000299198,9606.ENSP00000325548,9606.ENSP00000345774,9606.ENSP00000387123,9606.ENSP00000389009	CKB,CNDP2,ALDH3A2,ALDH7A1,CARNS1
KEGG	hsa00340	Histidine metabolism	4	21	1.6	0.00036	9606.ENSP00000325548,9606.ENSP00000345774,9606.ENSP00000387123,9606.ENSP00000389009	CNDP2,ALDH3A2,ALDH7A1,CARNS1
KEGG	hsa00410	beta-Alanine metabolism	4	29	1.46	0.00084	9606.ENSP00000325548,9606.ENSP00000345774,9606.ENSP00000387123,9606.ENSP00000389009	CNDP2,ALDH3A2,ALDH7A1,CARNS1
KEGG	hsa05205	Proteoglycans in cancer	7	194	0.88	0.0020	9606.ENSP00000052754,9606.ENSP00000215659,9606.ENSP00000215832,9606.ENSP00000256196,9606.ENSP00000280772,9606.ENSP00000339191,9606.ENSP00000353408	DCN,MAPK12,MAPK1,RRAS2,ANK3,CAV1,MSN
KEGG	hsa01100	Metabolic pathways	18	1435	0.42	0.0054	9606.ENSP00000275428,9606.ENSP00000276390,9606.ENSP00000291565,9606.ENSP00000299198,9606.ENSP00000299299,9606.ENSP00000319531,9606.ENSP00000322991,9606.ENSP00000325548,9606.ENSP00000345774,9606.ENSP00000355046,9606.ENSP00000357873,9606.ENSP00000365462,9606.ENSP00000373477,9606.ENSP00000387123,9606.ENSP00000389009,9606.ENSP00000435289,9606.ENSP00000473348,9606.ENSP00000482075	GGCT,ATP6V1B2,PDXK,CKB,PCBD1,GCSH,BCAT2,CNDP2,ALDH3A2,MT-ND2,ACADSB,PCCA,GPX3,ALDH7A1,CARNS1,PAFAH1B2,H6PD,PTGES3
KEGG	hsa03010	Ribosome	5	131	0.9	0.0161	9606.ENSP00000346027,9606.ENSP00000348849,9606.ENSP00000377640,9606.ENSP00000418082,9606.ENSP00000464813	RPL21,RPS26,RPL24,RPL37A,RPL27
KEGG	hsa00071	Fatty acid degradation	3	42	1.18	0.0389	9606.ENSP00000345774,9606.ENSP00000357873,9606.ENSP00000387123	ALDH3A2,ACADSB,ALDH7A1
Reactome	HSA-5625740	RHO GTPases activate PKNs	10	63	1.52	3.96e-09	9606.ENSP00000248975,9606.ENSP00000289316,9606.ENSP00000321744,9606.ENSP00000349430,9606.ENSP00000366618,9606.ENSP00000379616,9606.ENSP00000446955,9606.ENSP00000477907,9606.ENSP00000479169,9606.ENSP00000483903	YWHAH,H2BC5,H2BC4,H2BC12,H2BC13,MYH11,MYL6,H2BC14,H2BC9,H2BC15
Reactome	HSA-110328	Recognition and association of DNA glycosylase with site containing an affected pyrimidine	7	42	1.54	5.98e-07	9606.ENSP00000289316,9606.ENSP00000321744,9606.ENSP00000349430,9606.ENSP00000366618,9606.ENSP00000477907,9606.ENSP00000479169,9606.ENSP00000483903	H2BC5,H2BC4,H2BC12,H2BC13,H2BC14,H2BC9,H2BC15
Reactome	HSA-110329	Cleavage of the damaged pyrimidine	7	42	1.54	5.98e-07	9606.ENSP00000289316,9606.ENSP00000321744,9606.ENSP00000349430,9606.ENSP00000366618,9606.ENSP00000477907,9606.ENSP00000479169,9606.ENSP00000483903	H2BC5,H2BC4,H2BC12,H2BC13,H2BC14,H2BC9,H2BC15
Reactome	HSA-110330	Recognition and association of DNA glycosylase with site containing an affected purine	7	37	1.6	5.98e-07	9606.ENSP00000289316,9606.ENSP00000321744,9606.ENSP00000349430,9606.ENSP00000366618,9606.ENSP00000477907,9606.ENSP00000479169,9606.ENSP00000483903	H2BC5,H2BC4,H2BC12,H2BC13,H2BC14,H2BC9,H2BC15
Reactome	HSA-110331	Cleavage of the damaged purine	7	37	1.6	5.98e-07	9606.ENSP00000289316,9606.ENSP00000321744,9606.ENSP00000349430,9606.ENSP00000366618,9606.ENSP00000477907,9606.ENSP00000479169,9606.ENSP00000483903	H2BC5,H2BC4,H2BC12,H2BC13,H2BC14,H2BC9,H2BC15
Reactome	HSA-1266738	Developmental Biology	23	1108	0.64	5.98e-07	9606.ENSP00000215659,9606.ENSP00000215832,9606.ENSP00000252242,9606.ENSP00000256104,9606.ENSP00000280772,9606.ENSP00000289316,9606.ENSP00000310861,9606.ENSP00000318697,9606.ENSP00000321744,9606.ENSP00000346027,9606.ENSP00000348849,9606.ENSP00000349430,9606.ENSP00000353408,9606.ENSP00000366618,9606.ENSP00000377640,9606.ENSP00000379616,9606.ENSP00000418082,9606.ENSP00000427985,9606.ENSP00000446955,…	MAPK12,MAPK1,KRT5,FABP4,ANK3,H2BC5,KRT2,TUBB6,H2BC4,RPL21,RPS26,H2BC12,MSN,H2BC13,RPL24,MYH11,RPL37A,DPYSL2,MYL6,RPL27,H2BC14,H2BC9,H2BC15
Reactome	HSA-171306	Packaging Of Telomere Ends	7	33	1.65	5.98e-07	9606.ENSP00000289316,9606.ENSP00000321744,9606.ENSP00000349430,9606.ENSP00000366618,9606.ENSP00000477907,9606.ENSP00000479169,9606.ENSP00000483903	H2BC5,H2BC4,H2BC12,H2BC13,H2BC14,H2BC9,H2BC15
Reactome	HSA-212300	PRC2 methylates histones and DNA	7	42	1.54	5.98e-07	9606.ENSP00000289316,9606.ENSP00000321744,9606.ENSP00000349430,9606.ENSP00000366618,9606.ENSP00000477907,9606.ENSP00000479169,9606.ENSP00000483903	H2BC5,H2BC4,H2BC12,H2BC13,H2BC14,H2BC9,H2BC15
Reactome	HSA-2299718	Condensation of Prophase Chromosomes	7	43	1.53	5.98e-07	9606.ENSP00000289316,9606.ENSP00000321744,9606.ENSP00000349430,9606.ENSP00000366618,9606.ENSP00000477907,9606.ENSP00000479169,9606.ENSP00000483903	H2BC5,H2BC4,H2BC12,H2BC13,H2BC14,H2BC9,H2BC15
Reactome	HSA-3214815	HDACs deacetylate histones	8	59	1.45	5.98e-07	9606.ENSP00000289316,9606.ENSP00000321744,9606.ENSP00000349430,9606.ENSP00000366618,9606.ENSP00000445831,9606.ENSP00000477907,9606.ENSP00000479169,9606.ENSP00000483903	H2BC5,H2BC4,H2BC12,H2BC13,H2BC18,H2BC14,H2BC9,H2BC15
Reactome	HSA-427359	SIRT1 negatively regulates rRNA expression	7	37	1.6	5.98e-07	9606.ENSP00000289316,9606.ENSP00000321744,9606.ENSP00000349430,9606.ENSP00000366618,9606.ENSP00000477907,9606.ENSP00000479169,9606.ENSP00000483903	H2BC5,H2BC4,H2BC12,H2BC13,H2BC14,H2BC9,H2BC15
Reactome	HSA-427389	ERCC6 (CSB) and EHMT2 (G9a) positively regulate rRNA expression	7	45	1.51	5.98e-07	9606.ENSP00000289316,9606.ENSP00000321744,9606.ENSP00000349430,9606.ENSP00000366618,9606.ENSP00000477907,9606.ENSP00000479169,9606.ENSP00000483903	H2BC5,H2BC4,H2BC12,H2BC13,H2BC14,H2BC9,H2BC15
Reactome	HSA-5334118	DNA methylation	7	34	1.63	5.98e-07	9606.ENSP00000289316,9606.ENSP00000321744,9606.ENSP00000349430,9606.ENSP00000366618,9606.ENSP00000477907,9606.ENSP00000479169,9606.ENSP00000483903	H2BC5,H2BC4,H2BC12,H2BC13,H2BC14,H2BC9,H2BC15
Reactome	HSA-5625886	Activated PKN1 stimulates transcription of AR (androgen receptor) regulated genes KLK2 and KLK3	7	36	1.61	5.98e-07	9606.ENSP00000289316,9606.ENSP00000321744,9606.ENSP00000349430,9606.ENSP00000366618,9606.ENSP00000477907,9606.ENSP00000479169,9606.ENSP00000483903	H2BC5,H2BC4,H2BC12,H2BC13,H2BC14,H2BC9,H2BC15
Reactome	HSA-606279	Deposition of new CENPA-containing nucleosomes at the centromere	8	54	1.49	5.98e-07	9606.ENSP00000289316,9606.ENSP00000296930,9606.ENSP00000321744,9606.ENSP00000349430,9606.ENSP00000366618,9606.ENSP00000477907,9606.ENSP00000479169,9606.ENSP00000483903	H2BC5,NPM1,H2BC4,H2BC12,H2BC13,H2BC14,H2BC9,H2BC15
Reactome	HSA-68616	Assembly of the ORC complex at the origin of replication	7	38	1.59	5.98e-07	9606.ENSP00000289316,9606.ENSP00000321744,9606.ENSP00000349430,9606.ENSP00000366618,9606.ENSP00000477907,9606.ENSP00000479169,9606.ENSP00000483903	H2BC5,H2BC4,H2BC12,H2BC13,H2BC14,H2BC9,H2BC15
Reactome	HSA-68875	Mitotic Prophase	9	111	1.23	5.98e-07	9606.ENSP00000215832,9606.ENSP00000289316,9606.ENSP00000321744,9606.ENSP00000349430,9606.ENSP00000356355,9606.ENSP00000366618,9606.ENSP00000477907,9606.ENSP00000479169,9606.ENSP00000483903	MAPK1,H2BC5,H2BC4,H2BC12,NEK7,H2BC13,H2BC14,H2BC9,H2BC15
Reactome	HSA-73728	RNA Polymerase I Promoter Opening	7	32	1.66	5.98e-07	9606.ENSP00000289316,9606.ENSP00000321744,9606.ENSP00000349430,9606.ENSP00000366618,9606.ENSP00000477907,9606.ENSP00000479169,9606.ENSP00000483903	H2BC5,H2BC4,H2BC12,H2BC13,H2BC14,H2BC9,H2BC15
Reactome	HSA-9609690	HCMV Early Events	9	102	1.27	5.98e-07	9606.ENSP00000289316,9606.ENSP00000318697,9606.ENSP00000321744,9606.ENSP00000349430,9606.ENSP00000366618,9606.ENSP00000445831,9606.ENSP00000477907,9606.ENSP00000479169,9606.ENSP00000483903	H2BC5,TUBB6,H2BC4,H2BC12,H2BC13,H2BC18,H2BC14,H2BC9,H2BC15
Reactome	HSA-9710421	Defective pyroptosis	7	42	1.54	5.98e-07	9606.ENSP00000289316,9606.ENSP00000321744,9606.ENSP00000349430,9606.ENSP00000366618,9606.ENSP00000477907,9606.ENSP00000479169,9606.ENSP00000483903	H2BC5,H2BC4,H2BC12,H2BC13,H2BC14,H2BC9,H2BC15
Reactome	HSA-69473	G2/M DNA damage checkpoint	8	77	1.34	6.22e-07	9606.ENSP00000248975,9606.ENSP00000289316,9606.ENSP00000321744,9606.ENSP00000349430,9606.ENSP00000366618,9606.ENSP00000477907,9606.ENSP00000479169,9606.ENSP00000483903	YWHAH,H2BC5,H2BC4,H2BC12,H2BC13,H2BC14,H2BC9,H2BC15
Reactome	HSA-9670095	Inhibition of DNA recombination at telomere	7	48	1.49	6.43e-07	9606.ENSP00000289316,9606.ENSP00000321744,9606.ENSP00000349430,9606.ENSP00000366618,9606.ENSP00000477907,9606.ENSP00000479169,9606.ENSP00000483903	H2BC5,H2BC4,H2BC12,H2BC13,H2BC14,H2BC9,H2BC15
Reactome	HSA-2559582	Senescence-Associated Secretory Phenotype (SASP)	8	81	1.32	8.33e-07	9606.ENSP00000215832,9606.ENSP00000289316,9606.ENSP00000321744,9606.ENSP00000349430,9606.ENSP00000366618,9606.ENSP00000477907,9606.ENSP00000479169,9606.ENSP00000483903	MAPK1,H2BC5,H2BC4,H2BC12,H2BC13,H2BC14,H2BC9,H2BC15
Reactome	HSA-9610379	HCMV Late Events	8	81	1.32	8.33e-07	9606.ENSP00000289316,9606.ENSP00000321744,9606.ENSP00000349430,9606.ENSP00000366618,9606.ENSP00000445831,9606.ENSP00000477907,9606.ENSP00000479169,9606.ENSP00000483903	H2BC5,H2BC4,H2BC12,H2BC13,H2BC18,H2BC14,H2BC9,H2BC15
Reactome	HSA-5693571	Nonhomologous End-Joining (NHEJ)	7	51	1.46	8.44e-07	9606.ENSP00000289316,9606.ENSP00000321744,9606.ENSP00000349430,9606.ENSP00000366618,9606.ENSP00000477907,9606.ENSP00000479169,9606.ENSP00000483903	H2BC5,H2BC4,H2BC12,H2BC13,H2BC14,H2BC9,H2BC15
Reactome	HSA-5663205	Infectious disease	20	917	0.66	9.64e-07	9606.ENSP00000215832,9606.ENSP00000248975,9606.ENSP00000289316,9606.ENSP00000296930,9606.ENSP00000318697,9606.ENSP00000321744,9606.ENSP00000339191,9606.ENSP00000346027,9606.ENSP00000348849,9606.ENSP00000349430,9606.ENSP00000366618,9606.ENSP00000377640,9606.ENSP00000412566,9606.ENSP00000418082,9606.ENSP00000445831,9606.ENSP00000464813,9606.ENSP00000477907,9606.ENSP00000479169,9606.ENSP00000482075,…	MAPK1,YWHAH,H2BC5,NPM1,TUBB6,H2BC4,CAV1,RPL21,RPS26,H2BC12,H2BC13,RPL24,SNRPB,RPL37A,H2BC18,RPL27,H2BC14,H2BC9,PTGES3,H2BC15
Reactome	HSA-8866654	E3 ubiquitin ligases ubiquitinate target proteins	7	53	1.44	1.01e-06	9606.ENSP00000289316,9606.ENSP00000321744,9606.ENSP00000349430,9606.ENSP00000366618,9606.ENSP00000477907,9606.ENSP00000479169,9606.ENSP00000483903	H2BC5,H2BC4,H2BC12,H2BC13,H2BC14,H2BC9,H2BC15
Reactome	HSA-2262752	Cellular responses to stress	18	747	0.7	1.20e-06	9606.ENSP00000215832,9606.ENSP00000276390,9606.ENSP00000289316,9606.ENSP00000299767,9606.ENSP00000318697,9606.ENSP00000321744,9606.ENSP00000346027,9606.ENSP00000348849,9606.ENSP00000349430,9606.ENSP00000366618,9606.ENSP00000373477,9606.ENSP00000377640,9606.ENSP00000418082,9606.ENSP00000464813,9606.ENSP00000477907,9606.ENSP00000479169,9606.ENSP00000482075,9606.ENSP00000483903	MAPK1,ATP6V1B2,H2BC5,HSP90B1,TUBB6,H2BC4,RPL21,RPS26,H2BC12,H2BC13,GPX3,RPL24,RPL37A,RPL27,H2BC14,H2BC9,PTGES3,H2BC15
Reactome	HSA-912446	Meiotic recombination	7	56	1.42	1.30e-06	9606.ENSP00000289316,9606.ENSP00000321744,9606.ENSP00000349430,9606.ENSP00000366618,9606.ENSP00000477907,9606.ENSP00000479169,9606.ENSP00000483903	H2BC5,H2BC4,H2BC12,H2BC13,H2BC14,H2BC9,H2BC15
Reactome	HSA-195258	RHO GTPase Effectors	12	292	0.94	1.41e-06	9606.ENSP00000215832,9606.ENSP00000248975,9606.ENSP00000289316,9606.ENSP00000318697,9606.ENSP00000321744,9606.ENSP00000349430,9606.ENSP00000366618,9606.ENSP00000379616,9606.ENSP00000446955,9606.ENSP00000477907,9606.ENSP00000479169,9606.ENSP00000483903	MAPK1,YWHAH,H2BC5,TUBB6,H2BC4,H2BC12,H2BC13,MYH11,MYL6,H2BC14,H2BC9,H2BC15
Reactome	HSA-194315	Signaling by Rho GTPases	17	672	0.72	1.42e-06	9606.ENSP00000215832,9606.ENSP00000248975,9606.ENSP00000256196,9606.ENSP00000289316,9606.ENSP00000299198,9606.ENSP00000318697,9606.ENSP00000321744,9606.ENSP00000339191,9606.ENSP00000345774,9606.ENSP00000349430,9606.ENSP00000366618,9606.ENSP00000379616,9606.ENSP00000446955,9606.ENSP00000451291,9606.ENSP00000477907,9606.ENSP00000479169,9606.ENSP00000483903	MAPK1,YWHAH,RRAS2,H2BC5,CKB,TUBB6,H2BC4,CAV1,ALDH3A2,H2BC12,H2BC13,MYH11,MYL6,HNRNPC,H2BC14,H2BC9,H2BC15
Reactome	HSA-2559580	Oxidative Stress Induced Senescence	8	92	1.26	1.49e-06	9606.ENSP00000215832,9606.ENSP00000289316,9606.ENSP00000321744,9606.ENSP00000349430,9606.ENSP00000366618,9606.ENSP00000477907,9606.ENSP00000479169,9606.ENSP00000483903	MAPK1,H2BC5,H2BC4,H2BC12,H2BC13,H2BC14,H2BC9,H2BC15
Reactome	HSA-5250924	B-WICH complex positively regulates rRNA expression	7	59	1.4	1.58e-06	9606.ENSP00000289316,9606.ENSP00000321744,9606.ENSP00000349430,9606.ENSP00000366618,9606.ENSP00000477907,9606.ENSP00000479169,9606.ENSP00000483903	H2BC5,H2BC4,H2BC12,H2BC13,H2BC14,H2BC9,H2BC15
Reactome	HSA-73772	RNA Polymerase I Promoter Escape	7	59	1.4	1.58e-06	9606.ENSP00000289316,9606.ENSP00000321744,9606.ENSP00000349430,9606.ENSP00000366618,9606.ENSP00000477907,9606.ENSP00000479169,9606.ENSP00000483903	H2BC5,H2BC4,H2BC12,H2BC13,H2BC14,H2BC9,H2BC15
Reactome	HSA-9616222	Transcriptional regulation of granulopoiesis	7	59	1.4	1.58e-06	9606.ENSP00000289316,9606.ENSP00000321744,9606.ENSP00000349430,9606.ENSP00000366618,9606.ENSP00000477907,9606.ENSP00000479169,9606.ENSP00000483903	H2BC5,H2BC4,H2BC12,H2BC13,H2BC14,H2BC9,H2BC15
Reactome	HSA-1221632	Meiotic synapsis	7	60	1.39	1.63e-06	9606.ENSP00000289316,9606.ENSP00000321744,9606.ENSP00000349430,9606.ENSP00000366618,9606.ENSP00000477907,9606.ENSP00000479169,9606.ENSP00000483903	H2BC5,H2BC4,H2BC12,H2BC13,H2BC14,H2BC9,H2BC15
Reactome	HSA-201722	Formation of the beta-catenin:TCF transactivating complex	7	60	1.39	1.63e-06	9606.ENSP00000289316,9606.ENSP00000321744,9606.ENSP00000349430,9606.ENSP00000366618,9606.ENSP00000477907,9606.ENSP00000479169,9606.ENSP00000483903	H2BC5,H2BC4,H2BC12,H2BC13,H2BC14,H2BC9,H2BC15
Reactome	HSA-2559586	DNA Damage/Telomere Stress Induced Senescence	7	60	1.39	1.63e-06	9606.ENSP00000289316,9606.ENSP00000321744,9606.ENSP00000349430,9606.ENSP00000366618,9606.ENSP00000477907,9606.ENSP00000479169,9606.ENSP00000483903	H2BC5,H2BC4,H2BC12,H2BC13,H2BC14,H2BC9,H2BC15
Reactome	HSA-5693565	Recruitment and ATM-mediated phosphorylation of repair and signaling proteins at DNA double strand breaks	7	60	1.39	1.63e-06	9606.ENSP00000289316,9606.ENSP00000321744,9606.ENSP00000349430,9606.ENSP00000366618,9606.ENSP00000477907,9606.ENSP00000479169,9606.ENSP00000483903	H2BC5,H2BC4,H2BC12,H2BC13,H2BC14,H2BC9,H2BC15
Reactome	HSA-1912408	Pre-NOTCH Transcription and Translation	7	62	1.37	1.75e-06	9606.ENSP00000289316,9606.ENSP00000321744,9606.ENSP00000349430,9606.ENSP00000366618,9606.ENSP00000477907,9606.ENSP00000479169,9606.ENSP00000483903	H2BC5,H2BC4,H2BC12,H2BC13,H2BC14,H2BC9,H2BC15
Reactome	HSA-8939211	ESR-mediated signaling	10	190	1.04	1.79e-06	9606.ENSP00000215832,9606.ENSP00000289316,9606.ENSP00000321744,9606.ENSP00000339191,9606.ENSP00000349430,9606.ENSP00000366618,9606.ENSP00000477907,9606.ENSP00000479169,9606.ENSP00000482075,9606.ENSP00000483903	MAPK1,H2BC5,H2BC4,CAV1,H2BC12,H2BC13,H2BC14,H2BC9,PTGES3,H2BC15
Reactome	HSA-8936459	RUNX1 regulates genes involved in megakaryocyte differentiation and platelet function	7	66	1.35	2.50e-06	9606.ENSP00000289316,9606.ENSP00000321744,9606.ENSP00000349430,9606.ENSP00000366618,9606.ENSP00000477907,9606.ENSP00000479169,9606.ENSP00000483903	H2BC5,H2BC4,H2BC12,H2BC13,H2BC14,H2BC9,H2BC15
Reactome	HSA-3214847	HATs acetylate histones	8	107	1.2	3.34e-06	9606.ENSP00000289316,9606.ENSP00000321744,9606.ENSP00000349430,9606.ENSP00000366618,9606.ENSP00000445831,9606.ENSP00000477907,9606.ENSP00000479169,9606.ENSP00000483903	H2BC5,H2BC4,H2BC12,H2BC13,H2BC18,H2BC14,H2BC9,H2BC15
Reactome	HSA-9006931	Signaling by Nuclear Receptors	11	265	0.94	3.46e-06	9606.ENSP00000215832,9606.ENSP00000289316,9606.ENSP00000321744,9606.ENSP00000339191,9606.ENSP00000349430,9606.ENSP00000366618,9606.ENSP00000465356,9606.ENSP00000477907,9606.ENSP00000479169,9606.ENSP00000482075,9606.ENSP00000483903	MAPK1,H2BC5,H2BC4,CAV1,H2BC12,H2BC13,APOC1,H2BC14,H2BC9,PTGES3,H2BC15
Reactome	HSA-427413	NoRC negatively regulates rRNA expression	7	74	1.3	4.63e-06	9606.ENSP00000289316,9606.ENSP00000321744,9606.ENSP00000349430,9606.ENSP00000366618,9606.ENSP00000477907,9606.ENSP00000479169,9606.ENSP00000483903	H2BC5,H2BC4,H2BC12,H2BC13,H2BC14,H2BC9,H2BC15
Reactome	HSA-5578749	Transcriptional regulation by small RNAs	7	76	1.29	5.29e-06	9606.ENSP00000289316,9606.ENSP00000321744,9606.ENSP00000349430,9606.ENSP00000366618,9606.ENSP00000477907,9606.ENSP00000479169,9606.ENSP00000483903	H2BC5,H2BC4,H2BC12,H2BC13,H2BC14,H2BC9,H2BC15
Reactome	HSA-9018519	Estrogen-dependent gene expression	8	119	1.15	6.03e-06	9606.ENSP00000289316,9606.ENSP00000321744,9606.ENSP00000349430,9606.ENSP00000366618,9606.ENSP00000477907,9606.ENSP00000479169,9606.ENSP00000482075,9606.ENSP00000483903	H2BC5,H2BC4,H2BC12,H2BC13,H2BC14,H2BC9,PTGES3,H2BC15
Reactome	HSA-977225	Amyloid fiber formation	7	79	1.27	6.21e-06	9606.ENSP00000289316,9606.ENSP00000321744,9606.ENSP00000349430,9606.ENSP00000366618,9606.ENSP00000477907,9606.ENSP00000479169,9606.ENSP00000483903	H2BC5,H2BC4,H2BC12,H2BC13,H2BC14,H2BC9,H2BC15
Reactome	HSA-5693607	Processing of DNA double-strand break ends	7	80	1.26	6.44e-06	9606.ENSP00000289316,9606.ENSP00000321744,9606.ENSP00000349430,9606.ENSP00000366618,9606.ENSP00000477907,9606.ENSP00000479169,9606.ENSP00000483903	H2BC5,H2BC4,H2BC12,H2BC13,H2BC14,H2BC9,H2BC15
Reactome	HSA-71291	Metabolism of amino acids and derivatives	12	368	0.83	8.33e-06	9606.ENSP00000299198,9606.ENSP00000299299,9606.ENSP00000319531,9606.ENSP00000322991,9606.ENSP00000346027,9606.ENSP00000348849,9606.ENSP00000357873,9606.ENSP00000377640,9606.ENSP00000387123,9606.ENSP00000389009,9606.ENSP00000418082,9606.ENSP00000464813	CKB,PCBD1,GCSH,BCAT2,RPL21,RPS26,ACADSB,RPL24,ALDH7A1,CARNS1,RPL37A,RPL27
Reactome	HSA-1643685	Disease	25	1702	0.49	1.02e-05	9606.ENSP00000052754,9606.ENSP00000215832,9606.ENSP00000248975,9606.ENSP00000289316,9606.ENSP00000296930,9606.ENSP00000318697,9606.ENSP00000321744,9606.ENSP00000339191,9606.ENSP00000343924,9606.ENSP00000346027,9606.ENSP00000348849,9606.ENSP00000349430,9606.ENSP00000353408,9606.ENSP00000364711,9606.ENSP00000365462,9606.ENSP00000366618,9606.ENSP00000377640,9606.ENSP00000412566,9606.ENSP00000418082,…	DCN,MAPK1,YWHAH,H2BC5,NPM1,TUBB6,H2BC4,CAV1,PRELP,RPL21,RPS26,H2BC12,MSN,OGN,PCCA,H2BC13,RPL24,SNRPB,RPL37A,H2BC18,RPL27,H2BC14,H2BC9,PTGES3,H2BC15
Reactome	HSA-5617472	Activation of anterior HOX genes in hindbrain development during early embryogenesis	7	91	1.21	1.38e-05	9606.ENSP00000289316,9606.ENSP00000321744,9606.ENSP00000349430,9606.ENSP00000366618,9606.ENSP00000477907,9606.ENSP00000479169,9606.ENSP00000483903	H2BC5,H2BC4,H2BC12,H2BC13,H2BC14,H2BC9,H2BC15
Reactome	HSA-8939236	RUNX1 regulates transcription of genes involved in differentiation of HSCs	7	98	1.18	2.12e-05	9606.ENSP00000289316,9606.ENSP00000321744,9606.ENSP00000349430,9606.ENSP00000366618,9606.ENSP00000477907,9606.ENSP00000479169,9606.ENSP00000483903	H2BC5,H2BC4,H2BC12,H2BC13,H2BC14,H2BC9,H2BC15
Reactome	HSA-422475	Axon guidance	13	551	0.69	7.22e-05	9606.ENSP00000215659,9606.ENSP00000215832,9606.ENSP00000280772,9606.ENSP00000318697,9606.ENSP00000346027,9606.ENSP00000348849,9606.ENSP00000353408,9606.ENSP00000377640,9606.ENSP00000379616,9606.ENSP00000418082,9606.ENSP00000427985,9606.ENSP00000446955,9606.ENSP00000464813	MAPK12,MAPK1,ANK3,TUBB6,RPL21,RPS26,MSN,RPL24,MYH11,RPL37A,DPYSL2,MYL6,RPL27
Reactome	HSA-1430728	Metabolism	26	2092	0.42	0.00010	9606.ENSP00000052754,9606.ENSP00000256104,9606.ENSP00000273359,9606.ENSP00000275428,9606.ENSP00000291565,9606.ENSP00000299198,9606.ENSP00000299299,9606.ENSP00000311984,9606.ENSP00000319531,9606.ENSP00000322991,9606.ENSP00000325548,9606.ENSP00000339191,9606.ENSP00000343924,9606.ENSP00000345774,9606.ENSP00000346027,9606.ENSP00000348849,9606.ENSP00000355046,9606.ENSP00000357873,9606.ENSP00000364711,…	DCN,FABP4,ABHD10,GGCT,PDXK,CKB,PCBD1,NAXD,GCSH,BCAT2,CNDP2,CAV1,PRELP,ALDH3A2,RPL21,RPS26,MT-ND2,ACADSB,OGN,PCCA,RPL24,ALDH7A1,CARNS1,RPL37A,RPL27,PTGES3
Reactome	HSA-201681	TCF dependent signaling in response to WNT	8	201	0.92	0.00018	9606.ENSP00000289316,9606.ENSP00000321744,9606.ENSP00000339191,9606.ENSP00000349430,9606.ENSP00000366618,9606.ENSP00000477907,9606.ENSP00000479169,9606.ENSP00000483903	H2BC5,H2BC4,CAV1,H2BC12,H2BC13,H2BC14,H2BC9,H2BC15
Reactome	HSA-5689880	Ub-specific processing proteases	8	203	0.92	0.00019	9606.ENSP00000289316,9606.ENSP00000321744,9606.ENSP00000349430,9606.ENSP00000366618,9606.ENSP00000445831,9606.ENSP00000477907,9606.ENSP00000479169,9606.ENSP00000483903	H2BC5,H2BC4,H2BC12,H2BC13,H2BC18,H2BC14,H2BC9,H2BC15
Reactome	HSA-157118	Signaling by NOTCH	8	204	0.91	0.00020	9606.ENSP00000224784,9606.ENSP00000289316,9606.ENSP00000321744,9606.ENSP00000349430,9606.ENSP00000366618,9606.ENSP00000477907,9606.ENSP00000479169,9606.ENSP00000483903	ACTA2,H2BC5,H2BC4,H2BC12,H2BC13,H2BC14,H2BC9,H2BC15
Reactome	HSA-5688426	Deubiquitination	9	280	0.83	0.00024	9606.ENSP00000284440,9606.ENSP00000289316,9606.ENSP00000321744,9606.ENSP00000349430,9606.ENSP00000366618,9606.ENSP00000445831,9606.ENSP00000477907,9606.ENSP00000479169,9606.ENSP00000483903	UCHL1,H2BC5,H2BC4,H2BC12,H2BC13,H2BC18,H2BC14,H2BC9,H2BC15
Reactome	HSA-68886	M Phase	10	382	0.74	0.00042	9606.ENSP00000215832,9606.ENSP00000289316,9606.ENSP00000318697,9606.ENSP00000321744,9606.ENSP00000349430,9606.ENSP00000356355,9606.ENSP00000366618,9606.ENSP00000477907,9606.ENSP00000479169,9606.ENSP00000483903	MAPK1,H2BC5,TUBB6,H2BC4,H2BC12,NEK7,H2BC13,H2BC14,H2BC9,H2BC15
Reactome	HSA-1799339	SRP-dependent cotranslational protein targeting to membrane	6	110	1.06	0.00047	9606.ENSP00000267884,9606.ENSP00000346027,9606.ENSP00000348849,9606.ENSP00000377640,9606.ENSP00000418082,9606.ENSP00000464813	SRP14,RPL21,RPS26,RPL24,RPL37A,RPL27
Reactome	HSA-445355	Smooth Muscle Contraction	4	43	1.29	0.0017	9606.ENSP00000224784,9606.ENSP00000366109,9606.ENSP00000379616,9606.ENSP00000446955	ACTA2,ANXA1,MYH11,MYL6
Reactome	HSA-1640170	Cell Cycle	12	658	0.58	0.0018	9606.ENSP00000215832,9606.ENSP00000248975,9606.ENSP00000289316,9606.ENSP00000296930,9606.ENSP00000318697,9606.ENSP00000321744,9606.ENSP00000349430,9606.ENSP00000356355,9606.ENSP00000366618,9606.ENSP00000477907,9606.ENSP00000479169,9606.ENSP00000483903	MAPK1,YWHAH,H2BC5,NPM1,TUBB6,H2BC4,H2BC12,NEK7,H2BC13,H2BC14,H2BC9,H2BC15
Reactome	HSA-156902	Peptide chain elongation	5	88	1.08	0.0019	9606.ENSP00000346027,9606.ENSP00000348849,9606.ENSP00000377640,9606.ENSP00000418082,9606.ENSP00000464813	RPL21,RPS26,RPL24,RPL37A,RPL27
Reactome	HSA-192823	Viral mRNA Translation	5	88	1.08	0.0019	9606.ENSP00000346027,9606.ENSP00000348849,9606.ENSP00000377640,9606.ENSP00000418082,9606.ENSP00000464813	RPL21,RPS26,RPL24,RPL37A,RPL27
Reactome	HSA-2408557	Selenocysteine synthesis	5	92	1.06	0.0022	9606.ENSP00000346027,9606.ENSP00000348849,9606.ENSP00000377640,9606.ENSP00000418082,9606.ENSP00000464813	RPL21,RPS26,RPL24,RPL37A,RPL27
Reactome	HSA-72764	Eukaryotic Translation Termination	5	92	1.06	0.0022	9606.ENSP00000346027,9606.ENSP00000348849,9606.ENSP00000377640,9606.ENSP00000418082,9606.ENSP00000464813	RPL21,RPS26,RPL24,RPL37A,RPL27
Reactome	HSA-437239	Recycling pathway of L1	4	48	1.24	0.0023	9606.ENSP00000215832,9606.ENSP00000318697,9606.ENSP00000353408,9606.ENSP00000427985	MAPK1,TUBB6,MSN,DPYSL2
Reactome	HSA-975956	Nonsense Mediated Decay (NMD) independent of the Exon Junction Complex (EJC)	5	94	1.05	0.0023	9606.ENSP00000346027,9606.ENSP00000348849,9606.ENSP00000377640,9606.ENSP00000418082,9606.ENSP00000464813	RPL21,RPS26,RPL24,RPL37A,RPL27
Reactome	HSA-9711097	Cellular response to starvation	6	155	0.91	0.0025	9606.ENSP00000276390,9606.ENSP00000346027,9606.ENSP00000348849,9606.ENSP00000377640,9606.ENSP00000418082,9606.ENSP00000464813	ATP6V1B2,RPL21,RPS26,RPL24,RPL37A,RPL27
Reactome	HSA-72689	Formation of a pool of free 40S subunits	5	100	1.02	0.0030	9606.ENSP00000346027,9606.ENSP00000348849,9606.ENSP00000377640,9606.ENSP00000418082,9606.ENSP00000464813	RPL21,RPS26,RPL24,RPL37A,RPL27
Reactome	HSA-9633012	Response of EIF2AK4 (GCN2) to amino acid deficiency	5	100	1.02	0.0030	9606.ENSP00000346027,9606.ENSP00000348849,9606.ENSP00000377640,9606.ENSP00000418082,9606.ENSP00000464813	RPL21,RPS26,RPL24,RPL37A,RPL27
Reactome	HSA-156827	L13a-mediated translational silencing of Ceruloplasmin expression	5	110	0.98	0.0045	9606.ENSP00000346027,9606.ENSP00000348849,9606.ENSP00000377640,9606.ENSP00000418082,9606.ENSP00000464813	RPL21,RPS26,RPL24,RPL37A,RPL27
Reactome	HSA-72706	GTP hydrolysis and joining of the 60S ribosomal subunit	5	111	0.97	0.0047	9606.ENSP00000346027,9606.ENSP00000348849,9606.ENSP00000377640,9606.ENSP00000418082,9606.ENSP00000464813	RPL21,RPS26,RPL24,RPL37A,RPL27
Reactome	HSA-392499	Metabolism of proteins	21	1917	0.36	0.0049	9606.ENSP00000267884,9606.ENSP00000280772,9606.ENSP00000284440,9606.ENSP00000289316,9606.ENSP00000296930,9606.ENSP00000299767,9606.ENSP00000318697,9606.ENSP00000321744,9606.ENSP00000346027,9606.ENSP00000348849,9606.ENSP00000349430,9606.ENSP00000366618,9606.ENSP00000377640,9606.ENSP00000396688,9606.ENSP00000418082,9606.ENSP00000445831,9606.ENSP00000451291,9606.ENSP00000464813,9606.ENSP00000477907,…	SRP14,ANK3,UCHL1,H2BC5,NPM1,HSP90B1,TUBB6,H2BC4,RPL21,RPS26,H2BC12,H2BC13,RPL24,C4A,RPL37A,H2BC18,HNRNPC,RPL27,H2BC14,H2BC9,H2BC15
Reactome	HSA-975957	Nonsense Mediated Decay (NMD) enhanced by the Exon Junction Complex (EJC)	5	114	0.96	0.0051	9606.ENSP00000346027,9606.ENSP00000348849,9606.ENSP00000377640,9606.ENSP00000418082,9606.ENSP00000464813	RPL21,RPS26,RPL24,RPL37A,RPL27
Reactome	HSA-162582	Signal Transduction	25	2540	0.31	0.0056	9606.ENSP00000215659,9606.ENSP00000215832,9606.ENSP00000224784,9606.ENSP00000248975,9606.ENSP00000256196,9606.ENSP00000262940,9606.ENSP00000276390,9606.ENSP00000289316,9606.ENSP00000299198,9606.ENSP00000318697,9606.ENSP00000321744,9606.ENSP00000339191,9606.ENSP00000345774,9606.ENSP00000349430,9606.ENSP00000366109,9606.ENSP00000366618,9606.ENSP00000379616,9606.ENSP00000392270,9606.ENSP00000446955,…	MAPK12,MAPK1,ACTA2,YWHAH,RRAS2,RASA4,ATP6V1B2,H2BC5,CKB,TUBB6,H2BC4,CAV1,ALDH3A2,H2BC12,ANXA1,H2BC13,MYH11,STRAP,MYL6,HNRNPC,APOC1,H2BC14,H2BC9,PTGES3,H2BC15
Reactome	HSA-373760	L1CAM interactions	5	120	0.94	0.0061	9606.ENSP00000215832,9606.ENSP00000280772,9606.ENSP00000318697,9606.ENSP00000353408,9606.ENSP00000427985	MAPK1,ANK3,TUBB6,MSN,DPYSL2
Reactome	HSA-397014	Muscle contraction	6	203	0.79	0.0091	9606.ENSP00000224784,9606.ENSP00000333984,9606.ENSP00000366109,9606.ENSP00000379616,9606.ENSP00000422007,9606.ENSP00000446955	ACTA2,TRDN,ANXA1,MYH11,ACTN3,MYL6
Reactome	HSA-3656225	Defective CHST6 causes MCDC1	2	8	1.72	0.0179	9606.ENSP00000343924,9606.ENSP00000364711	PRELP,OGN
Reactome	HSA-3656243	Defective ST3GAL3 causes MCT12 and EIEE15	2	8	1.72	0.0179	9606.ENSP00000343924,9606.ENSP00000364711	PRELP,OGN
Reactome	HSA-3656244	Defective B4GALT1 causes B4GALT1-CDG (CDG-2d)	2	8	1.72	0.0179	9606.ENSP00000343924,9606.ENSP00000364711	PRELP,OGN
Reactome	HSA-3560782	Diseases associated with glycosaminoglycan metabolism	3	41	1.19	0.0211	9606.ENSP00000052754,9606.ENSP00000343924,9606.ENSP00000364711	DCN,PRELP,OGN
Reactome	HSA-9692914	SARS-CoV-1-host interactions	4	95	0.95	0.0223	9606.ENSP00000248975,9606.ENSP00000296930,9606.ENSP00000339191,9606.ENSP00000348849	YWHAH,NPM1,CAV1,RPS26
Reactome	HSA-9696273	RND1 GTPase cycle	3	42	1.18	0.0223	9606.ENSP00000256196,9606.ENSP00000339191,9606.ENSP00000345774	RRAS2,CAV1,ALDH3A2
Reactome	HSA-9010553	Regulation of expression of SLITs and ROBOs	5	169	0.79	0.0250	9606.ENSP00000346027,9606.ENSP00000348849,9606.ENSP00000377640,9606.ENSP00000418082,9606.ENSP00000464813	RPL21,RPS26,RPL24,RPL37A,RPL27
Reactome	HSA-174403	Glutathione synthesis and recycling	2	12	1.54	0.0333	9606.ENSP00000275428,9606.ENSP00000325548	GGCT,CNDP2
Reactome	HSA-6791226	Major pathway of rRNA processing in the nucleolus and cytosol	5	181	0.76	0.0333	9606.ENSP00000346027,9606.ENSP00000348849,9606.ENSP00000377640,9606.ENSP00000418082,9606.ENSP00000464813	RPL21,RPS26,RPL24,RPL37A,RPL27
Reactome	HSA-9755779	SARS-CoV-2 targets host intracellular signalling and regulatory pathways	2	12	1.54	0.0333	9606.ENSP00000248975,9606.ENSP00000339191	YWHAH,CAV1
Reactome	HSA-2022857	Keratan sulfate degradation	2	13	1.51	0.0378	9606.ENSP00000343924,9606.ENSP00000364711	PRELP,OGN
Reactome	HSA-9725370	Signaling by ALK fusions and activated point mutants	3	54	1.07	0.0417	9606.ENSP00000215832,9606.ENSP00000296930,9606.ENSP00000353408	MAPK1,NPM1,MSN
Reactome	HSA-597592	Post-translational protein modification	15	1405	0.35	0.0448	9606.ENSP00000280772,9606.ENSP00000284440,9606.ENSP00000289316,9606.ENSP00000296930,9606.ENSP00000299767,9606.ENSP00000318697,9606.ENSP00000321744,9606.ENSP00000349430,9606.ENSP00000366618,9606.ENSP00000396688,9606.ENSP00000445831,9606.ENSP00000451291,9606.ENSP00000477907,9606.ENSP00000479169,9606.ENSP00000483903	ANK3,UCHL1,H2BC5,NPM1,HSP90B1,TUBB6,H2BC4,H2BC12,H2BC13,C4A,H2BC18,HNRNPC,H2BC14,H2BC9,H2BC15
Reactome	HSA-9735871	SARS-CoV-1 targets host intracellular signalling and regulatory pathways	2	15	1.45	0.0466	9606.ENSP00000248975,9606.ENSP00000339191	YWHAH,CAV1
TISSUES	BTO:0000345	Digestive gland	47	2881	0.53	2.03e-12	9606.ENSP00000052754,9606.ENSP00000215659,9606.ENSP00000215832,9606.ENSP00000224784,9606.ENSP00000248975,9606.ENSP00000252242,9606.ENSP00000256104,9606.ENSP00000267884,9606.ENSP00000280772,9606.ENSP00000284440,9606.ENSP00000291565,9606.ENSP00000296930,9606.ENSP00000299299,9606.ENSP00000299767,9606.ENSP00000311984,9606.ENSP00000313199,9606.ENSP00000319531,9606.ENSP00000325548,9606.ENSP00000339191,…	DCN,MAPK12,MAPK1,ACTA2,YWHAH,KRT5,FABP4,SRP14,ANK3,UCHL1,PDXK,NPM1,PCBD1,HSP90B1,NAXD,HNRNPD,GCSH,CNDP2,CAV1,PRELP,ALDH3A2,RPL21,RPS26,H2BC12,MSN,NEK7,S100A4,ACADSB,PCCA,ANXA1,GPX3,TAGLN,RPL24,MYH11,ALDH7A1,STRAP,C4A,SNRPB,RPL37A,H2BC18,MYL6,HNRNPC,RPL27,APOC1,H6PD,PTGES3,SNRPN
TISSUES	BTO:0001491	Viscus	61	5378	0.38	4.78e-11	9606.ENSP00000052754,9606.ENSP00000215659,9606.ENSP00000215832,9606.ENSP00000224784,9606.ENSP00000234038,9606.ENSP00000248975,9606.ENSP00000252242,9606.ENSP00000256104,9606.ENSP00000267884,9606.ENSP00000275428,9606.ENSP00000276390,9606.ENSP00000280772,9606.ENSP00000284440,9606.ENSP00000291565,9606.ENSP00000296930,9606.ENSP00000299198,9606.ENSP00000299299,9606.ENSP00000299767,9606.ENSP00000306117,…	DCN,MAPK12,MAPK1,ACTA2,PPP1R7,YWHAH,KRT5,FABP4,SRP14,GGCT,ATP6V1B2,ANK3,UCHL1,PDXK,NPM1,CKB,PCBD1,HSP90B1,DDX19A,NAXD,HNRNPD,GCSH,H2BC4,CNDP2,CRIP1,CAV1,PRELP,ALDH3A2,RPL21,RPS26,H2BC12,MSN,NEK7,DPT,S100A4,ACADSB,PCCA,ANXA1,ATL2,GPX3,TAGLN,RPL24,MYH11,ALDH7A1,STRAP,C4A,UBE2L3,RPL37A,DPYSL2,PAFAH1B2,H2BC18,MYL6,HNRNPC,RPL27,APOC1,GET3,H6PD,H2BC14,PTGES3,SNRPN,DIABLO
TISSUES	BTO:0000759	Liver	35	2125	0.54	1.53e-08	9606.ENSP00000052754,9606.ENSP00000215832,9606.ENSP00000248975,9606.ENSP00000252242,9606.ENSP00000256104,9606.ENSP00000267884,9606.ENSP00000280772,9606.ENSP00000291565,9606.ENSP00000296930,9606.ENSP00000299299,9606.ENSP00000299767,9606.ENSP00000313199,9606.ENSP00000319531,9606.ENSP00000325548,9606.ENSP00000339191,9606.ENSP00000345774,9606.ENSP00000346027,9606.ENSP00000348849,9606.ENSP00000353408,…	DCN,MAPK1,YWHAH,KRT5,FABP4,SRP14,ANK3,PDXK,NPM1,PCBD1,HSP90B1,HNRNPD,GCSH,CNDP2,CAV1,ALDH3A2,RPL21,RPS26,MSN,S100A4,ACADSB,PCCA,ANXA1,TAGLN,RPL24,MYH11,ALDH7A1,STRAP,C4A,MYL6,HNRNPC,RPL27,APOC1,H6PD,PTGES3
TISSUES	BTO:0001488	Endocrine gland	62	6403	0.31	2.23e-08	9606.ENSP00000052754,9606.ENSP00000215659,9606.ENSP00000215832,9606.ENSP00000224784,9606.ENSP00000234038,9606.ENSP00000248975,9606.ENSP00000252242,9606.ENSP00000256103,9606.ENSP00000256104,9606.ENSP00000267884,9606.ENSP00000273359,9606.ENSP00000276390,9606.ENSP00000280772,9606.ENSP00000284440,9606.ENSP00000291565,9606.ENSP00000296930,9606.ENSP00000299198,9606.ENSP00000299299,9606.ENSP00000299767,…	DCN,MAPK12,MAPK1,ACTA2,PPP1R7,YWHAH,KRT5,PMP2,FABP4,SRP14,ABHD10,ATP6V1B2,ANK3,UCHL1,PDXK,NPM1,CKB,PCBD1,HSP90B1,NAXD,HNRNPD,TUBB6,GCSH,H2BC4,CNDP2,CAV1,PRELP,ALDH3A2,RPL21,RPS26,H2BC12,MSN,NEK7,DPT,S100A4,ACADSB,OGN,PCCA,ANXA1,GPX3,TAGLN,RPL24,MYH11,ALDH7A1,STRAP,S100A13,C4A,UBE2L3,SNRPB,RPL37A,DPYSL2,PAFAH1B2,H2BC18,MYL6,HNRNPC,RPL27,APOC1,GET3,H6PD,PTGES3,SNRPN,SLMAP
TISSUES	BTO:0000083	Female reproductive system	59	6111	0.31	1.28e-07	9606.ENSP00000052754,9606.ENSP00000215832,9606.ENSP00000224784,9606.ENSP00000234038,9606.ENSP00000248975,9606.ENSP00000252242,9606.ENSP00000256196,9606.ENSP00000267884,9606.ENSP00000273359,9606.ENSP00000276390,9606.ENSP00000280772,9606.ENSP00000289316,9606.ENSP00000291565,9606.ENSP00000296930,9606.ENSP00000299198,9606.ENSP00000299767,9606.ENSP00000306117,9606.ENSP00000311984,9606.ENSP00000313199,…	DCN,MAPK1,ACTA2,PPP1R7,YWHAH,KRT5,RRAS2,SRP14,ABHD10,ATP6V1B2,ANK3,H2BC5,PDXK,NPM1,CKB,HSP90B1,DDX19A,NAXD,HNRNPD,TUBB6,H2BC4,BCAT2,CNDP2,CRIP1,CAV1,ALDH3A2,RPL21,RPS26,H2BC12,MSN,MT-ND2,DPT,S100A4,ACADSB,OGN,PCCA,ANXA1,H2BC13,ATL2,GPX3,TAGLN,RPL24,MYH11,ALDH7A1,STRAP,SNRPB,RPL37A,DPYSL2,PAFAH1B2,RNF170,MYL6,HNRNPC,RPL27,GET3,H6PD,PTGES3,SNRPN,DIABLO,SLMAP
TISSUES	BTO:0000522	Gland	63	7004	0.28	2.18e-07	9606.ENSP00000052754,9606.ENSP00000215659,9606.ENSP00000215832,9606.ENSP00000224784,9606.ENSP00000234038,9606.ENSP00000248975,9606.ENSP00000252242,9606.ENSP00000256103,9606.ENSP00000256104,9606.ENSP00000267884,9606.ENSP00000273359,9606.ENSP00000275428,9606.ENSP00000276390,9606.ENSP00000280772,9606.ENSP00000284440,9606.ENSP00000291565,9606.ENSP00000296930,9606.ENSP00000299198,9606.ENSP00000299299,…	DCN,MAPK12,MAPK1,ACTA2,PPP1R7,YWHAH,KRT5,PMP2,FABP4,SRP14,ABHD10,GGCT,ATP6V1B2,ANK3,UCHL1,PDXK,NPM1,CKB,PCBD1,HSP90B1,NAXD,HNRNPD,TUBB6,GCSH,H2BC4,CNDP2,CAV1,PRELP,ALDH3A2,RPL21,RPS26,H2BC12,MSN,NEK7,DPT,S100A4,ACADSB,OGN,PCCA,ANXA1,GPX3,TAGLN,RPL24,MYH11,ALDH7A1,STRAP,S100A13,C4A,UBE2L3,SNRPB,RPL37A,DPYSL2,PAFAH1B2,H2BC18,MYL6,HNRNPC,RPL27,APOC1,GET3,H6PD,PTGES3,SNRPN,SLMAP
TISSUES	BTO:0003099	Internal female genital organ	38	2804	0.45	2.18e-07	9606.ENSP00000052754,9606.ENSP00000224784,9606.ENSP00000234038,9606.ENSP00000252242,9606.ENSP00000267884,9606.ENSP00000273359,9606.ENSP00000280772,9606.ENSP00000289316,9606.ENSP00000291565,9606.ENSP00000296930,9606.ENSP00000299767,9606.ENSP00000313199,9606.ENSP00000318697,9606.ENSP00000321744,9606.ENSP00000322991,9606.ENSP00000325548,9606.ENSP00000332449,9606.ENSP00000339191,9606.ENSP00000348849,…	DCN,ACTA2,PPP1R7,KRT5,SRP14,ABHD10,ANK3,H2BC5,PDXK,NPM1,HSP90B1,HNRNPD,TUBB6,H2BC4,BCAT2,CNDP2,CRIP1,CAV1,RPS26,H2BC12,MSN,MT-ND2,S100A4,OGN,PCCA,ANXA1,H2BC13,GPX3,TAGLN,MYH11,ALDH7A1,STRAP,MYL6,HNRNPC,GET3,SNRPN,DIABLO,SLMAP
TISSUES	BTO:0001424	Uterus	23	1117	0.63	7.26e-07	9606.ENSP00000224784,9606.ENSP00000234038,9606.ENSP00000252242,9606.ENSP00000267884,9606.ENSP00000280772,9606.ENSP00000289316,9606.ENSP00000299767,9606.ENSP00000318697,9606.ENSP00000325548,9606.ENSP00000332449,9606.ENSP00000339191,9606.ENSP00000349430,9606.ENSP00000357704,9606.ENSP00000364711,9606.ENSP00000366109,9606.ENSP00000366618,9606.ENSP00000376678,9606.ENSP00000379616,9606.ENSP00000387123,…	ACTA2,PPP1R7,KRT5,SRP14,ANK3,H2BC5,HSP90B1,TUBB6,CNDP2,CRIP1,CAV1,H2BC12,S100A4,OGN,ANXA1,H2BC13,TAGLN,MYH11,ALDH7A1,GET3,SNRPN,DIABLO,SLMAP
TISSUES	BTO:0000887	Muscle	22	1070	0.63	1.43e-06	9606.ENSP00000052754,9606.ENSP00000215659,9606.ENSP00000224784,9606.ENSP00000255416,9606.ENSP00000256104,9606.ENSP00000275428,9606.ENSP00000284440,9606.ENSP00000299299,9606.ENSP00000319531,9606.ENSP00000333984,9606.ENSP00000346027,9606.ENSP00000355046,9606.ENSP00000357873,9606.ENSP00000373477,9606.ENSP00000376678,9606.ENSP00000378965,9606.ENSP00000379616,9606.ENSP00000411932,9606.ENSP00000418082,…	DCN,MAPK12,ACTA2,MYBPH,FABP4,GGCT,UCHL1,PCBD1,GCSH,TRDN,RPL21,MT-ND2,ACADSB,GPX3,TAGLN,SNTB1,MYH11,LMOD2,RPL37A,CAVIN4,ACTN3,DIABLO
TISSUES	BTO:0001485	Muscular system	23	1220	0.6	2.71e-06	9606.ENSP00000052754,9606.ENSP00000215659,9606.ENSP00000224784,9606.ENSP00000255416,9606.ENSP00000256104,9606.ENSP00000275428,9606.ENSP00000284440,9606.ENSP00000299299,9606.ENSP00000319531,9606.ENSP00000333984,9606.ENSP00000346027,9606.ENSP00000355046,9606.ENSP00000357704,9606.ENSP00000357873,9606.ENSP00000373477,9606.ENSP00000376678,9606.ENSP00000378965,9606.ENSP00000379616,9606.ENSP00000411932,…	DCN,MAPK12,ACTA2,MYBPH,FABP4,GGCT,UCHL1,PCBD1,GCSH,TRDN,RPL21,MT-ND2,S100A4,ACADSB,GPX3,TAGLN,SNTB1,MYH11,LMOD2,RPL37A,CAVIN4,ACTN3,DIABLO
TISSUES	BTO:0003091	Urogenital system	61	7090	0.26	2.71e-06	9606.ENSP00000052754,9606.ENSP00000215832,9606.ENSP00000224784,9606.ENSP00000234038,9606.ENSP00000248975,9606.ENSP00000252242,9606.ENSP00000256104,9606.ENSP00000256196,9606.ENSP00000267884,9606.ENSP00000273359,9606.ENSP00000275428,9606.ENSP00000276390,9606.ENSP00000280772,9606.ENSP00000289316,9606.ENSP00000291565,9606.ENSP00000296930,9606.ENSP00000299198,9606.ENSP00000299767,9606.ENSP00000306117,…	DCN,MAPK1,ACTA2,PPP1R7,YWHAH,KRT5,FABP4,RRAS2,SRP14,ABHD10,GGCT,ATP6V1B2,ANK3,H2BC5,PDXK,NPM1,CKB,HSP90B1,DDX19A,NAXD,HNRNPD,TUBB6,H2BC4,BCAT2,CNDP2,CRIP1,CAV1,ALDH3A2,RPL21,RPS26,H2BC12,MSN,MT-ND2,DPT,S100A4,ACADSB,OGN,PCCA,ANXA1,H2BC13,ATL2,GPX3,TAGLN,RPL24,MYH11,ALDH7A1,STRAP,SNRPB,RPL37A,DPYSL2,PAFAH1B2,RNF170,MYL6,HNRNPC,RPL27,GET3,H6PD,PTGES3,SNRPN,DIABLO,SLMAP
TISSUES	BTO:0000763	Lung	24	1395	0.56	5.79e-06	9606.ENSP00000052754,9606.ENSP00000215832,9606.ENSP00000224784,9606.ENSP00000252242,9606.ENSP00000275428,9606.ENSP00000284440,9606.ENSP00000296930,9606.ENSP00000299198,9606.ENSP00000299767,9606.ENSP00000313199,9606.ENSP00000321744,9606.ENSP00000322991,9606.ENSP00000339191,9606.ENSP00000356791,9606.ENSP00000366109,9606.ENSP00000373477,9606.ENSP00000376678,9606.ENSP00000412566,9606.ENSP00000435289,…	DCN,MAPK1,ACTA2,KRT5,GGCT,UCHL1,NPM1,CKB,HSP90B1,HNRNPD,H2BC4,BCAT2,CAV1,DPT,ANXA1,GPX3,TAGLN,SNRPB,PAFAH1B2,MYL6,HNRNPC,RPL27,APOC1,PTGES3
TISSUES	BTO:0000058	Alimentary canal	29	2021	0.48	7.05e-06	9606.ENSP00000052754,9606.ENSP00000224784,9606.ENSP00000252242,9606.ENSP00000284440,9606.ENSP00000296930,9606.ENSP00000299198,9606.ENSP00000299767,9606.ENSP00000306117,9606.ENSP00000325548,9606.ENSP00000332449,9606.ENSP00000346027,9606.ENSP00000349430,9606.ENSP00000357873,9606.ENSP00000366109,9606.ENSP00000368237,9606.ENSP00000373477,9606.ENSP00000376678,9606.ENSP00000377640,9606.ENSP00000379616,…	DCN,ACTA2,KRT5,UCHL1,NPM1,CKB,HSP90B1,DDX19A,CNDP2,CRIP1,RPL21,H2BC12,ACADSB,ANXA1,ATL2,GPX3,TAGLN,RPL24,MYH11,STRAP,RPL37A,DPYSL2,PAFAH1B2,MYL6,HNRNPC,RPL27,H2BC14,PTGES3,DIABLO
TISSUES	BTO:0001489	Whole body	85	13099	0.13	1.05e-05	9606.ENSP00000052754,9606.ENSP00000215659,9606.ENSP00000215832,9606.ENSP00000224784,9606.ENSP00000234038,9606.ENSP00000248975,9606.ENSP00000252242,9606.ENSP00000255416,9606.ENSP00000256103,9606.ENSP00000256104,9606.ENSP00000256196,9606.ENSP00000262940,9606.ENSP00000267884,9606.ENSP00000273359,9606.ENSP00000275428,9606.ENSP00000276390,9606.ENSP00000280772,9606.ENSP00000284440,9606.ENSP00000289316,…	DCN,MAPK12,MAPK1,ACTA2,PPP1R7,YWHAH,KRT5,MYBPH,PMP2,FABP4,RRAS2,RASA4,SRP14,ABHD10,GGCT,ATP6V1B2,ANK3,UCHL1,H2BC5,PDXK,NPM1,CKB,PCBD1,HSP90B1,DDX19A,KRT2,NAXD,HNRNPD,TUBB6,GCSH,H2BC4,BCAT2,CNDP2,CRIP1,TRDN,CAV1,PRELP,ALDH3A2,RPL21,RPS26,H2BC12,MSN,MT-ND2,NEK7,DPT,S100A4,ACADSB,OGN,PCCA,ANXA1,H2BC13,ATL2,GPX3,TAGLN,RPL24,SNTB1,MYH11,ALDH7A1,CARNS1,STRAP,S100A13,C4A,UBE2L3,LMOD2,SNRPB,RPL37A,CAVIN4…
TISSUES	BTO:0000203	Respiratory system	26	1707	0.5	1.17e-05	9606.ENSP00000052754,9606.ENSP00000215832,9606.ENSP00000224784,9606.ENSP00000252242,9606.ENSP00000275428,9606.ENSP00000284440,9606.ENSP00000296930,9606.ENSP00000299198,9606.ENSP00000299767,9606.ENSP00000313199,9606.ENSP00000321744,9606.ENSP00000322991,9606.ENSP00000339191,9606.ENSP00000345774,9606.ENSP00000356791,9606.ENSP00000366109,9606.ENSP00000373477,9606.ENSP00000376678,9606.ENSP00000412566,…	DCN,MAPK1,ACTA2,KRT5,GGCT,UCHL1,NPM1,CKB,HSP90B1,HNRNPD,H2BC4,BCAT2,CAV1,ALDH3A2,DPT,ANXA1,GPX3,TAGLN,SNRPB,PAFAH1B2,MYL6,HNRNPC,RPL27,APOC1,PTGES3,H2BC15
TISSUES	BTO:0001129	Prostate gland	14	476	0.79	1.17e-05	9606.ENSP00000224784,9606.ENSP00000252242,9606.ENSP00000267884,9606.ENSP00000296930,9606.ENSP00000299198,9606.ENSP00000299767,9606.ENSP00000346027,9606.ENSP00000348849,9606.ENSP00000357704,9606.ENSP00000376678,9606.ENSP00000379616,9606.ENSP00000418082,9606.ENSP00000446955,9606.ENSP00000464813	ACTA2,KRT5,SRP14,NPM1,CKB,HSP90B1,RPL21,RPS26,S100A4,TAGLN,MYH11,RPL37A,MYL6,RPL27
TISSUES	BTO:0001369	Vertebrate muscular system	17	780	0.66	2.51e-05	9606.ENSP00000052754,9606.ENSP00000215659,9606.ENSP00000224784,9606.ENSP00000255416,9606.ENSP00000256104,9606.ENSP00000275428,9606.ENSP00000319531,9606.ENSP00000333984,9606.ENSP00000355046,9606.ENSP00000357704,9606.ENSP00000357873,9606.ENSP00000373477,9606.ENSP00000376678,9606.ENSP00000378965,9606.ENSP00000379616,9606.ENSP00000411932,9606.ENSP00000422007	DCN,MAPK12,ACTA2,MYBPH,FABP4,GGCT,GCSH,TRDN,MT-ND2,S100A4,ACADSB,GPX3,TAGLN,SNTB1,MYH11,LMOD2,ACTN3
TISSUES	BTO:0000988	Pancreas	15	626	0.7	4.27e-05	9606.ENSP00000052754,9606.ENSP00000215659,9606.ENSP00000224784,9606.ENSP00000252242,9606.ENSP00000284440,9606.ENSP00000296930,9606.ENSP00000299767,9606.ENSP00000343924,9606.ENSP00000346027,9606.ENSP00000349430,9606.ENSP00000353408,9606.ENSP00000356355,9606.ENSP00000373477,9606.ENSP00000445831,9606.ENSP00000446955	DCN,MAPK12,ACTA2,KRT5,UCHL1,NPM1,HSP90B1,PRELP,RPL21,H2BC12,MSN,NEK7,GPX3,H2BC18,MYL6
TISSUES	BTO:0001486	Skeletal system	21	1307	0.53	1.00e-04	9606.ENSP00000052754,9606.ENSP00000215659,9606.ENSP00000224784,9606.ENSP00000255416,9606.ENSP00000256104,9606.ENSP00000256196,9606.ENSP00000275428,9606.ENSP00000296930,9606.ENSP00000299767,9606.ENSP00000319531,9606.ENSP00000333984,9606.ENSP00000357873,9606.ENSP00000364711,9606.ENSP00000366109,9606.ENSP00000376678,9606.ENSP00000378965,9606.ENSP00000396688,9606.ENSP00000411932,9606.ENSP00000422007,…	DCN,MAPK12,ACTA2,MYBPH,FABP4,RRAS2,GGCT,NPM1,HSP90B1,GCSH,TRDN,ACADSB,OGN,ANXA1,TAGLN,SNTB1,C4A,LMOD2,ACTN3,HNRNPC,H6PD
TISSUES	BTO:0000511	Gastrointestinal tract	25	1816	0.46	0.00012	9606.ENSP00000052754,9606.ENSP00000224784,9606.ENSP00000284440,9606.ENSP00000296930,9606.ENSP00000299198,9606.ENSP00000299767,9606.ENSP00000306117,9606.ENSP00000325548,9606.ENSP00000332449,9606.ENSP00000346027,9606.ENSP00000349430,9606.ENSP00000366109,9606.ENSP00000368237,9606.ENSP00000373477,9606.ENSP00000376678,9606.ENSP00000377640,9606.ENSP00000379616,9606.ENSP00000392270,9606.ENSP00000427985,…	DCN,ACTA2,UCHL1,NPM1,CKB,HSP90B1,DDX19A,CNDP2,CRIP1,RPL21,H2BC12,ANXA1,ATL2,GPX3,TAGLN,RPL24,MYH11,STRAP,DPYSL2,PAFAH1B2,MYL6,HNRNPC,H2BC14,PTGES3,DIABLO
TISSUES	BTO:0000202	Sense organ	19	1124	0.55	0.00016	9606.ENSP00000052754,9606.ENSP00000224784,9606.ENSP00000252242,9606.ENSP00000276390,9606.ENSP00000284440,9606.ENSP00000291565,9606.ENSP00000296930,9606.ENSP00000299198,9606.ENSP00000346027,9606.ENSP00000364711,9606.ENSP00000365462,9606.ENSP00000373477,9606.ENSP00000392270,9606.ENSP00000427985,9606.ENSP00000445831,9606.ENSP00000446955,9606.ENSP00000451291,9606.ENSP00000464813,9606.ENSP00000483903	DCN,ACTA2,KRT5,ATP6V1B2,UCHL1,PDXK,NPM1,CKB,RPL21,OGN,PCCA,GPX3,STRAP,DPYSL2,H2BC18,MYL6,HNRNPC,RPL27,H2BC15
TISSUES	BTO:0000088	Cardiovascular system	18	1057	0.55	0.00028	9606.ENSP00000052754,9606.ENSP00000215659,9606.ENSP00000224784,9606.ENSP00000256104,9606.ENSP00000256196,9606.ENSP00000299198,9606.ENSP00000299767,9606.ENSP00000322991,9606.ENSP00000332449,9606.ENSP00000339191,9606.ENSP00000355046,9606.ENSP00000357704,9606.ENSP00000364711,9606.ENSP00000373477,9606.ENSP00000376678,9606.ENSP00000379616,9606.ENSP00000418668,9606.ENSP00000499241	DCN,MAPK12,ACTA2,FABP4,RRAS2,CKB,HSP90B1,BCAT2,CRIP1,CAV1,MT-ND2,S100A4,OGN,GPX3,TAGLN,MYH11,CAVIN4,SLMAP
TISSUES	BTO:0000421	Connective tissue	17	954	0.57	0.00029	9606.ENSP00000052754,9606.ENSP00000256104,9606.ENSP00000256196,9606.ENSP00000284440,9606.ENSP00000296930,9606.ENSP00000299198,9606.ENSP00000299767,9606.ENSP00000339191,9606.ENSP00000357704,9606.ENSP00000366109,9606.ENSP00000376678,9606.ENSP00000392270,9606.ENSP00000412566,9606.ENSP00000427985,9606.ENSP00000435289,9606.ENSP00000451291,9606.ENSP00000477907	DCN,FABP4,RRAS2,UCHL1,NPM1,CKB,HSP90B1,CAV1,S100A4,ANXA1,TAGLN,STRAP,SNRPB,DPYSL2,PAFAH1B2,HNRNPC,H2BC14
TISSUES	BTO:0000772	Lymphoblast	9	240	0.9	0.00029	9606.ENSP00000252242,9606.ENSP00000296930,9606.ENSP00000313199,9606.ENSP00000357704,9606.ENSP00000377640,9606.ENSP00000446955,9606.ENSP00000451291,9606.ENSP00000464813,9606.ENSP00000482075	KRT5,NPM1,HNRNPD,S100A4,RPL24,MYL6,HNRNPC,RPL27,PTGES3
TISSUES	BTO:0000000	Tissues, cell types and enzyme sources	89	15199	0.09	0.00038	9606.ENSP00000052754,9606.ENSP00000215659,9606.ENSP00000215832,9606.ENSP00000224784,9606.ENSP00000234038,9606.ENSP00000248975,9606.ENSP00000252242,9606.ENSP00000255416,9606.ENSP00000256103,9606.ENSP00000256104,9606.ENSP00000256196,9606.ENSP00000262940,9606.ENSP00000267884,9606.ENSP00000273359,9606.ENSP00000275428,9606.ENSP00000276390,9606.ENSP00000280772,9606.ENSP00000284440,9606.ENSP00000289316,…	DCN,MAPK12,MAPK1,ACTA2,PPP1R7,YWHAH,KRT5,MYBPH,PMP2,FABP4,RRAS2,RASA4,SRP14,ABHD10,GGCT,ATP6V1B2,ANK3,UCHL1,H2BC5,PDXK,NPM1,CKB,PCBD1,HSP90B1,DDX19A,KRT2,NAXD,HNRNPD,TUBB6,GCSH,H2BC4,BCAT2,CNDP2,SLC25A42,CRIP1,TRDN,CAV1,PRELP,ALDH3A2,RPL21,RPS26,H2BC12,MSN,MT-ND2,NEK7,DPT,S100A4,ACADSB,COMTD1,OGN,PCCA,ANXA1,H2BC13,ATL2,GPX3,TAGLN,RPL24,SNTB1,MYH11,HDDC2,ALDH7A1,CARNS1,STRAP,S100A13,C4A,TMA7,UBE2L…
TISSUES	BTO:0000042	Animal	88	15148	0.09	0.0013	9606.ENSP00000052754,9606.ENSP00000215659,9606.ENSP00000215832,9606.ENSP00000224784,9606.ENSP00000234038,9606.ENSP00000248975,9606.ENSP00000252242,9606.ENSP00000255416,9606.ENSP00000256103,9606.ENSP00000256104,9606.ENSP00000256196,9606.ENSP00000262940,9606.ENSP00000267884,9606.ENSP00000273359,9606.ENSP00000275428,9606.ENSP00000276390,9606.ENSP00000280772,9606.ENSP00000284440,9606.ENSP00000289316,…	DCN,MAPK12,MAPK1,ACTA2,PPP1R7,YWHAH,KRT5,MYBPH,PMP2,FABP4,RRAS2,RASA4,SRP14,ABHD10,GGCT,ATP6V1B2,ANK3,UCHL1,H2BC5,PDXK,NPM1,CKB,PCBD1,HSP90B1,DDX19A,KRT2,NAXD,HNRNPD,TUBB6,GCSH,H2BC4,BCAT2,CNDP2,SLC25A42,CRIP1,TRDN,CAV1,PRELP,ALDH3A2,RPL21,RPS26,H2BC12,MSN,MT-ND2,NEK7,DPT,S100A4,ACADSB,COMTD1,OGN,PCCA,ANXA1,H2BC13,ATL2,GPX3,TAGLN,RPL24,SNTB1,MYH11,ALDH7A1,CARNS1,STRAP,S100A13,C4A,TMA7,UBE2L3,LMOD…
TISSUES	BTO:0001103	Skeletal muscle	11	484	0.68	0.0020	9606.ENSP00000215659,9606.ENSP00000224784,9606.ENSP00000255416,9606.ENSP00000256104,9606.ENSP00000275428,9606.ENSP00000319531,9606.ENSP00000333984,9606.ENSP00000357873,9606.ENSP00000378965,9606.ENSP00000411932,9606.ENSP00000422007	MAPK12,ACTA2,MYBPH,FABP4,GGCT,GCSH,TRDN,ACADSB,SNTB1,LMOD2,ACTN3
TISSUES	BTO:0001049	Pharynx	5	75	1.15	0.0033	9606.ENSP00000052754,9606.ENSP00000252242,9606.ENSP00000296930,9606.ENSP00000366109,9606.ENSP00000446955	DCN,KRT5,NPM1,ANXA1,MYL6
TISSUES	BTO:0003914	Interstitial cell of Cajal	7	193	0.88	0.0038	9606.ENSP00000284440,9606.ENSP00000299198,9606.ENSP00000392270,9606.ENSP00000427985,9606.ENSP00000435289,9606.ENSP00000451291,9606.ENSP00000477907	UCHL1,CKB,STRAP,DPYSL2,PAFAH1B2,HNRNPC,H2BC14
TISSUES	BTO:0000562	Heart	13	738	0.57	0.0042	9606.ENSP00000052754,9606.ENSP00000215659,9606.ENSP00000256196,9606.ENSP00000299198,9606.ENSP00000322991,9606.ENSP00000332449,9606.ENSP00000355046,9606.ENSP00000357704,9606.ENSP00000373477,9606.ENSP00000376678,9606.ENSP00000379616,9606.ENSP00000418668,9606.ENSP00000499241	DCN,MAPK12,RRAS2,CKB,BCAT2,CRIP1,MT-ND2,S100A4,GPX3,TAGLN,MYH11,CAVIN4,SLMAP
TISSUES	BTO:0000282	Head	50	6642	0.2	0.0061	9606.ENSP00000052754,9606.ENSP00000215832,9606.ENSP00000224784,9606.ENSP00000234038,9606.ENSP00000248975,9606.ENSP00000252242,9606.ENSP00000256103,9606.ENSP00000262940,9606.ENSP00000276390,9606.ENSP00000280772,9606.ENSP00000284440,9606.ENSP00000291565,9606.ENSP00000296930,9606.ENSP00000299198,9606.ENSP00000299767,9606.ENSP00000306117,9606.ENSP00000311984,9606.ENSP00000325548,9606.ENSP00000339191,…	DCN,MAPK1,ACTA2,PPP1R7,YWHAH,KRT5,PMP2,RASA4,ATP6V1B2,ANK3,UCHL1,PDXK,NPM1,CKB,HSP90B1,DDX19A,NAXD,CNDP2,CAV1,RPL21,RPS26,MT-ND2,OGN,PCCA,ANXA1,ATL2,GPX3,TAGLN,MYH11,ALDH7A1,CARNS1,STRAP,S100A13,C4A,UBE2L3,SNRPB,RPL37A,DPYSL2,PAFAH1B2,RNF170,H2BC18,MYL6,HNRNPC,RPL27,GET3,H6PD,H2BC9,PTGES3,H2BC15,SNRPN
TISSUES	BTO:0003096	Internal male genital organ	25	2388	0.34	0.0079	9606.ENSP00000052754,9606.ENSP00000224784,9606.ENSP00000252242,9606.ENSP00000267884,9606.ENSP00000291565,9606.ENSP00000296930,9606.ENSP00000299198,9606.ENSP00000299767,9606.ENSP00000311984,9606.ENSP00000345774,9606.ENSP00000346027,9606.ENSP00000348849,9606.ENSP00000357704,9606.ENSP00000376678,9606.ENSP00000379616,9606.ENSP00000392270,9606.ENSP00000418082,9606.ENSP00000427985,9606.ENSP00000435289,…	DCN,ACTA2,KRT5,SRP14,PDXK,NPM1,CKB,HSP90B1,NAXD,ALDH3A2,RPL21,RPS26,S100A4,TAGLN,MYH11,STRAP,RPL37A,DPYSL2,PAFAH1B2,MYL6,HNRNPC,RPL27,H6PD,PTGES3,SNRPN
TISSUES	BTO:0000140	Bone	6	165	0.88	0.0115	9606.ENSP00000052754,9606.ENSP00000256196,9606.ENSP00000296930,9606.ENSP00000299767,9606.ENSP00000366109,9606.ENSP00000376678	DCN,RRAS2,NPM1,HSP90B1,ANXA1,TAGLN
TISSUES	BTO:0001271	Leukemia cell	15	1067	0.47	0.0115	9606.ENSP00000215659,9606.ENSP00000215832,9606.ENSP00000280772,9606.ENSP00000296930,9606.ENSP00000299767,9606.ENSP00000313199,9606.ENSP00000348849,9606.ENSP00000353408,9606.ENSP00000356355,9606.ENSP00000366109,9606.ENSP00000377640,9606.ENSP00000392270,9606.ENSP00000446955,9606.ENSP00000451291,9606.ENSP00000482075	MAPK12,MAPK1,ANK3,NPM1,HSP90B1,HNRNPD,RPS26,MSN,NEK7,ANXA1,RPL24,STRAP,MYL6,HNRNPC,PTGES3
TISSUES	BTO:0000439	Eye	13	835	0.51	0.0119	9606.ENSP00000052754,9606.ENSP00000224784,9606.ENSP00000276390,9606.ENSP00000291565,9606.ENSP00000296930,9606.ENSP00000299198,9606.ENSP00000373477,9606.ENSP00000392270,9606.ENSP00000427985,9606.ENSP00000446955,9606.ENSP00000451291,9606.ENSP00000464813,9606.ENSP00000483903	DCN,ACTA2,ATP6V1B2,PDXK,NPM1,CKB,GPX3,STRAP,DPYSL2,MYL6,HNRNPC,RPL27,H2BC15
TISSUES	BTO:0000080	Male reproductive gland	26	2658	0.31	0.0148	9606.ENSP00000052754,9606.ENSP00000224784,9606.ENSP00000252242,9606.ENSP00000267884,9606.ENSP00000291565,9606.ENSP00000296930,9606.ENSP00000299198,9606.ENSP00000299767,9606.ENSP00000311984,9606.ENSP00000345774,9606.ENSP00000346027,9606.ENSP00000348849,9606.ENSP00000356791,9606.ENSP00000357704,9606.ENSP00000376678,9606.ENSP00000379616,9606.ENSP00000392270,9606.ENSP00000418082,9606.ENSP00000427985,…	DCN,ACTA2,KRT5,SRP14,PDXK,NPM1,CKB,HSP90B1,NAXD,ALDH3A2,RPL21,RPS26,DPT,S100A4,TAGLN,MYH11,STRAP,RPL37A,DPYSL2,PAFAH1B2,MYL6,HNRNPC,RPL27,H6PD,PTGES3,SNRPN
TISSUES	BTO:0000580	Blood cancer cell	16	1234	0.43	0.0155	9606.ENSP00000215659,9606.ENSP00000215832,9606.ENSP00000280772,9606.ENSP00000296930,9606.ENSP00000299767,9606.ENSP00000313199,9606.ENSP00000348849,9606.ENSP00000353408,9606.ENSP00000356355,9606.ENSP00000366109,9606.ENSP00000377640,9606.ENSP00000378965,9606.ENSP00000392270,9606.ENSP00000446955,9606.ENSP00000451291,9606.ENSP00000482075	MAPK12,MAPK1,ANK3,NPM1,HSP90B1,HNRNPD,RPS26,MSN,NEK7,ANXA1,RPL24,SNTB1,STRAP,MYL6,HNRNPC,PTGES3
TISSUES	BTO:0000082	Male reproductive system	27	2838	0.3	0.0162	9606.ENSP00000052754,9606.ENSP00000224784,9606.ENSP00000252242,9606.ENSP00000267884,9606.ENSP00000276390,9606.ENSP00000291565,9606.ENSP00000296930,9606.ENSP00000299198,9606.ENSP00000299767,9606.ENSP00000311984,9606.ENSP00000345774,9606.ENSP00000346027,9606.ENSP00000348849,9606.ENSP00000356791,9606.ENSP00000357704,9606.ENSP00000376678,9606.ENSP00000379616,9606.ENSP00000392270,9606.ENSP00000418082,…	DCN,ACTA2,KRT5,SRP14,ATP6V1B2,PDXK,NPM1,CKB,HSP90B1,NAXD,ALDH3A2,RPL21,RPS26,DPT,S100A4,TAGLN,MYH11,STRAP,RPL37A,DPYSL2,PAFAH1B2,MYL6,HNRNPC,RPL27,H6PD,PTGES3,SNRPN
TISSUES	BTO:0003359	Neointima	2	4	2.02	0.0196	9606.ENSP00000376678,9606.ENSP00000379616	TAGLN,MYH11
TISSUES	BTO:0001253	Skin	15	1151	0.44	0.0218	9606.ENSP00000248975,9606.ENSP00000252242,9606.ENSP00000275428,9606.ENSP00000296930,9606.ENSP00000299767,9606.ENSP00000310861,9606.ENSP00000322991,9606.ENSP00000339191,9606.ENSP00000345774,9606.ENSP00000353408,9606.ENSP00000392767,9606.ENSP00000412566,9606.ENSP00000418082,9606.ENSP00000451291,9606.ENSP00000464813	YWHAH,KRT5,GGCT,NPM1,HSP90B1,KRT2,BCAT2,CAV1,ALDH3A2,MSN,S100A13,SNRPB,RPL37A,HNRNPC,RPL27
TISSUES	BTO:0000142	Brain	43	5733	0.2	0.0269	9606.ENSP00000052754,9606.ENSP00000215832,9606.ENSP00000224784,9606.ENSP00000234038,9606.ENSP00000248975,9606.ENSP00000252242,9606.ENSP00000256103,9606.ENSP00000262940,9606.ENSP00000276390,9606.ENSP00000280772,9606.ENSP00000284440,9606.ENSP00000291565,9606.ENSP00000296930,9606.ENSP00000299198,9606.ENSP00000299767,9606.ENSP00000306117,9606.ENSP00000311984,9606.ENSP00000325548,9606.ENSP00000339191,…	DCN,MAPK1,ACTA2,PPP1R7,YWHAH,KRT5,PMP2,RASA4,ATP6V1B2,ANK3,UCHL1,PDXK,NPM1,CKB,HSP90B1,DDX19A,NAXD,CNDP2,CAV1,RPL21,RPS26,OGN,ATL2,GPX3,MYH11,ALDH7A1,CARNS1,STRAP,C4A,UBE2L3,SNRPB,RPL37A,DPYSL2,PAFAH1B2,RNF170,H2BC18,MYL6,HNRNPC,RPL27,GET3,H2BC9,PTGES3,SNRPN
TISSUES	BTO:0000775	Lymphocyte	11	698	0.52	0.0294	9606.ENSP00000252242,9606.ENSP00000296930,9606.ENSP00000310861,9606.ENSP00000313199,9606.ENSP00000357704,9606.ENSP00000373477,9606.ENSP00000377640,9606.ENSP00000446955,9606.ENSP00000451291,9606.ENSP00000464813,9606.ENSP00000482075	KRT5,NPM1,KRT2,HNRNPD,S100A4,GPX3,RPL24,MYL6,HNRNPC,RPL27,PTGES3
TISSUES	BTO:0001484	Nervous system	44	6016	0.19	0.0362	9606.ENSP00000052754,9606.ENSP00000215832,9606.ENSP00000224784,9606.ENSP00000234038,9606.ENSP00000248975,9606.ENSP00000252242,9606.ENSP00000256103,9606.ENSP00000262940,9606.ENSP00000276390,9606.ENSP00000280772,9606.ENSP00000284440,9606.ENSP00000291565,9606.ENSP00000296930,9606.ENSP00000299198,9606.ENSP00000299767,9606.ENSP00000306117,9606.ENSP00000311984,9606.ENSP00000325548,9606.ENSP00000339191,…	DCN,MAPK1,ACTA2,PPP1R7,YWHAH,KRT5,PMP2,RASA4,ATP6V1B2,ANK3,UCHL1,PDXK,NPM1,CKB,HSP90B1,DDX19A,NAXD,CNDP2,CAV1,RPL21,RPS26,OGN,ATL2,GPX3,TAGLN,MYH11,ALDH7A1,CARNS1,STRAP,C4A,UBE2L3,SNRPB,RPL37A,DPYSL2,PAFAH1B2,RNF170,H2BC18,MYL6,HNRNPC,RPL27,GET3,H2BC9,PTGES3,SNRPN
TISSUES	BTO:0004576	Smooth muscle cell	2	8	1.72	0.0495	9606.ENSP00000376678,9606.ENSP00000379616	TAGLN,MYH11
COMPARTMENTS	GOCC:0005737	Cytoplasm	74	8195	0.28	6.04e-10	9606.ENSP00000052754,9606.ENSP00000215659,9606.ENSP00000215832,9606.ENSP00000224784,9606.ENSP00000234038,9606.ENSP00000248975,9606.ENSP00000252242,9606.ENSP00000255416,9606.ENSP00000256104,9606.ENSP00000256196,9606.ENSP00000262940,9606.ENSP00000267884,9606.ENSP00000273359,9606.ENSP00000275428,9606.ENSP00000276390,9606.ENSP00000280772,9606.ENSP00000284440,9606.ENSP00000291565,9606.ENSP00000296930,…	DCN,MAPK12,MAPK1,ACTA2,PPP1R7,YWHAH,KRT5,MYBPH,FABP4,RRAS2,RASA4,SRP14,ABHD10,GGCT,ATP6V1B2,ANK3,UCHL1,PDXK,NPM1,CKB,PCBD1,HSP90B1,KRT2,NAXD,HNRNPD,GCSH,H2BC4,BCAT2,CNDP2,SLC25A42,CRIP1,TRDN,CAV1,DUPD1,PRELP,ALDH3A2,RPL21,RPS26,MSN,MT-ND2,NEK7,S100A4,ACADSB,OGN,PCCA,ANXA1,H2BC13,ATL2,GPX3,TAGLN,RPL24,MYH11,ALDH7A1,STRAP,S100A13,C4A,UBE2L3,LMOD2,SNRPB,RPL37A,ACTN3,DPYSL2,PAFAH1B2,H2BC18,MYL6,HNRNP…
COMPARTMENTS	GOCC:0005829	Cytosol	39	3054	0.43	1.83e-06	9606.ENSP00000215659,9606.ENSP00000215832,9606.ENSP00000224784,9606.ENSP00000248975,9606.ENSP00000252242,9606.ENSP00000256104,9606.ENSP00000262940,9606.ENSP00000267884,9606.ENSP00000275428,9606.ENSP00000280772,9606.ENSP00000284440,9606.ENSP00000291565,9606.ENSP00000299198,9606.ENSP00000299299,9606.ENSP00000299767,9606.ENSP00000310861,9606.ENSP00000313199,9606.ENSP00000325548,9606.ENSP00000333984,…	MAPK12,MAPK1,ACTA2,YWHAH,KRT5,FABP4,RASA4,SRP14,GGCT,ANK3,UCHL1,PDXK,CKB,PCBD1,HSP90B1,KRT2,HNRNPD,CNDP2,TRDN,ALDH3A2,RPL21,RPS26,MSN,ANXA1,RPL24,MYH11,ALDH7A1,STRAP,S100A13,C4A,SNRPB,RPL37A,DPYSL2,PAFAH1B2,MYL6,HNRNPC,RPL27,PTGES3,DIABLO
COMPARTMENTS	GOCC:0009507	Chloroplast	6	33	1.58	2.15e-05	9606.ENSP00000321744,9606.ENSP00000366618,9606.ENSP00000445831,9606.ENSP00000466379,9606.ENSP00000477907,9606.ENSP00000483903	H2BC4,H2BC13,H2BC18,GET3,H2BC14,H2BC15
COMPARTMENTS	GOCC:0005622	Intracellular	79	11512	0.16	5.42e-05	9606.ENSP00000052754,9606.ENSP00000215659,9606.ENSP00000215832,9606.ENSP00000224784,9606.ENSP00000234038,9606.ENSP00000248975,9606.ENSP00000252242,9606.ENSP00000255416,9606.ENSP00000256104,9606.ENSP00000256196,9606.ENSP00000262940,9606.ENSP00000267884,9606.ENSP00000273359,9606.ENSP00000275428,9606.ENSP00000276390,9606.ENSP00000280772,9606.ENSP00000284440,9606.ENSP00000289316,9606.ENSP00000291565,…	DCN,MAPK12,MAPK1,ACTA2,PPP1R7,YWHAH,KRT5,MYBPH,FABP4,RRAS2,RASA4,SRP14,ABHD10,GGCT,ATP6V1B2,ANK3,UCHL1,H2BC5,PDXK,NPM1,CKB,PCBD1,HSP90B1,KRT2,NAXD,HNRNPD,TUBB6,GCSH,H2BC4,BCAT2,CNDP2,SLC25A42,CRIP1,TRDN,CAV1,DUPD1,PRELP,ALDH3A2,RPL21,RPS26,H2BC12,MSN,MT-ND2,NEK7,S100A4,ACADSB,OGN,PCCA,ANXA1,H2BC13,ATL2,GPX3,TAGLN,RPL24,MYH11,ALDH7A1,STRAP,S100A13,C4A,UBE2L3,LMOD2,SNRPB,RPL37A,ACTN3,DPYSL2,PAFAH1B…
COMPARTMENTS	GOCC:0000786	Nucleosome	7	94	1.19	0.00017	9606.ENSP00000289316,9606.ENSP00000321744,9606.ENSP00000349430,9606.ENSP00000366618,9606.ENSP00000477907,9606.ENSP00000479169,9606.ENSP00000483903	H2BC5,H2BC4,H2BC12,H2BC13,H2BC14,H2BC9,H2BC15
COMPARTMENTS	GOCC:0043226	Organelle	72	10113	0.17	0.00017	9606.ENSP00000052754,9606.ENSP00000215659,9606.ENSP00000215832,9606.ENSP00000224784,9606.ENSP00000234038,9606.ENSP00000252242,9606.ENSP00000256104,9606.ENSP00000256196,9606.ENSP00000267884,9606.ENSP00000273359,9606.ENSP00000275428,9606.ENSP00000276390,9606.ENSP00000280772,9606.ENSP00000284440,9606.ENSP00000289316,9606.ENSP00000291565,9606.ENSP00000296930,9606.ENSP00000299198,9606.ENSP00000299299,…	DCN,MAPK12,MAPK1,ACTA2,PPP1R7,KRT5,FABP4,RRAS2,SRP14,ABHD10,GGCT,ATP6V1B2,ANK3,UCHL1,H2BC5,PDXK,NPM1,CKB,PCBD1,HSP90B1,KRT2,NAXD,HNRNPD,TUBB6,GCSH,H2BC4,BCAT2,SLC25A42,TRDN,CAV1,PRELP,ALDH3A2,RPL21,RPS26,H2BC12,MSN,MT-ND2,NEK7,S100A4,ACADSB,OGN,PCCA,ANXA1,H2BC13,ATL2,GPX3,RPL24,MYH11,ALDH7A1,STRAP,S100A13,C4A,UBE2L3,LMOD2,SNRPB,RPL37A,ACTN3,DPYSL2,PAFAH1B2,H2BC18,MYL6,HNRNPC,RPL27,GET3,H6PD,H2BC1…
COMPARTMENTS	GOCC:0043229	Intracellular organelle	70	9609	0.18	0.00017	9606.ENSP00000052754,9606.ENSP00000215659,9606.ENSP00000215832,9606.ENSP00000224784,9606.ENSP00000234038,9606.ENSP00000252242,9606.ENSP00000256104,9606.ENSP00000256196,9606.ENSP00000267884,9606.ENSP00000273359,9606.ENSP00000276390,9606.ENSP00000280772,9606.ENSP00000284440,9606.ENSP00000289316,9606.ENSP00000291565,9606.ENSP00000296930,9606.ENSP00000299198,9606.ENSP00000299299,9606.ENSP00000299767,…	DCN,MAPK12,MAPK1,ACTA2,PPP1R7,KRT5,FABP4,RRAS2,SRP14,ABHD10,ATP6V1B2,ANK3,UCHL1,H2BC5,PDXK,NPM1,CKB,PCBD1,HSP90B1,KRT2,NAXD,HNRNPD,TUBB6,GCSH,H2BC4,BCAT2,SLC25A42,TRDN,CAV1,PRELP,ALDH3A2,RPL21,RPS26,H2BC12,MSN,MT-ND2,NEK7,S100A4,ACADSB,OGN,PCCA,ANXA1,H2BC13,ATL2,GPX3,RPL24,MYH11,ALDH7A1,STRAP,S100A13,C4A,UBE2L3,LMOD2,SNRPB,RPL37A,ACTN3,PAFAH1B2,H2BC18,MYL6,HNRNPC,RPL27,GET3,H6PD,H2BC14,H2BC9,PTGE…
COMPARTMENTS	GOCC:0032993	protein-DNA complex	8	198	0.93	0.0013	9606.ENSP00000289316,9606.ENSP00000296930,9606.ENSP00000321744,9606.ENSP00000349430,9606.ENSP00000366618,9606.ENSP00000477907,9606.ENSP00000479169,9606.ENSP00000483903	H2BC5,NPM1,H2BC4,H2BC12,H2BC13,H2BC14,H2BC9,H2BC15
COMPARTMENTS	GOCC:0043232	Intracellular non-membrane-bounded organelle	34	3309	0.33	0.0013	9606.ENSP00000215832,9606.ENSP00000224784,9606.ENSP00000234038,9606.ENSP00000252242,9606.ENSP00000256104,9606.ENSP00000280772,9606.ENSP00000289316,9606.ENSP00000296930,9606.ENSP00000310861,9606.ENSP00000318697,9606.ENSP00000321744,9606.ENSP00000339191,9606.ENSP00000346027,9606.ENSP00000348849,9606.ENSP00000349430,9606.ENSP00000353408,9606.ENSP00000355046,9606.ENSP00000366618,9606.ENSP00000373477,…	MAPK1,ACTA2,PPP1R7,KRT5,FABP4,ANK3,H2BC5,NPM1,KRT2,TUBB6,H2BC4,CAV1,RPL21,RPS26,H2BC12,MSN,MT-ND2,H2BC13,GPX3,RPL24,MYH11,LMOD2,RPL37A,ACTN3,PAFAH1B2,H2BC18,MYL6,HNRNPC,RPL27,GET3,H2BC14,H2BC9,PTGES3,H2BC15
COMPARTMENTS	GOCC:0043227	Membrane-bounded organelle	64	9083	0.17	0.0027	9606.ENSP00000052754,9606.ENSP00000215659,9606.ENSP00000215832,9606.ENSP00000224784,9606.ENSP00000234038,9606.ENSP00000252242,9606.ENSP00000256104,9606.ENSP00000256196,9606.ENSP00000267884,9606.ENSP00000273359,9606.ENSP00000275428,9606.ENSP00000276390,9606.ENSP00000280772,9606.ENSP00000284440,9606.ENSP00000289316,9606.ENSP00000291565,9606.ENSP00000296930,9606.ENSP00000299198,9606.ENSP00000299299,…	DCN,MAPK12,MAPK1,ACTA2,PPP1R7,KRT5,FABP4,RRAS2,SRP14,ABHD10,GGCT,ATP6V1B2,ANK3,UCHL1,H2BC5,PDXK,NPM1,CKB,PCBD1,HSP90B1,NAXD,HNRNPD,GCSH,H2BC4,BCAT2,SLC25A42,TRDN,CAV1,PRELP,ALDH3A2,RPS26,H2BC12,MSN,MT-ND2,NEK7,S100A4,ACADSB,OGN,PCCA,ANXA1,H2BC13,ATL2,GPX3,MYH11,ALDH7A1,STRAP,S100A13,C4A,UBE2L3,SNRPB,DPYSL2,PAFAH1B2,H2BC18,HNRNPC,RPL27,GET3,H6PD,H2BC14,H2BC9,PTGES3,H2BC15,SNRPN,DIABLO,SLMAP
COMPARTMENTS	GOCC:0070013	Intracellular organelle lumen	30	2902	0.34	0.0036	9606.ENSP00000052754,9606.ENSP00000215832,9606.ENSP00000267884,9606.ENSP00000289316,9606.ENSP00000291565,9606.ENSP00000296930,9606.ENSP00000299767,9606.ENSP00000319531,9606.ENSP00000321744,9606.ENSP00000322991,9606.ENSP00000333984,9606.ENSP00000343924,9606.ENSP00000348849,9606.ENSP00000349430,9606.ENSP00000355046,9606.ENSP00000357873,9606.ENSP00000364711,9606.ENSP00000365462,9606.ENSP00000366618,…	DCN,MAPK1,SRP14,H2BC5,PDXK,NPM1,HSP90B1,GCSH,H2BC4,BCAT2,TRDN,PRELP,RPS26,H2BC12,MT-ND2,ACADSB,OGN,PCCA,H2BC13,ALDH7A1,C4A,PAFAH1B2,H2BC18,HNRNPC,GET3,H6PD,H2BC14,H2BC9,H2BC15,DIABLO
COMPARTMENTS	GOCC:0005925	Focal adhesion	8	269	0.79	0.0071	9606.ENSP00000215832,9606.ENSP00000256196,9606.ENSP00000296930,9606.ENSP00000299767,9606.ENSP00000339191,9606.ENSP00000353408,9606.ENSP00000366109,9606.ENSP00000422007	MAPK1,RRAS2,NPM1,HSP90B1,CAV1,MSN,ANXA1,ACTN3
COMPARTMENTS	GOCC:0022626	Cytosolic ribosome	5	89	1.07	0.0103	9606.ENSP00000346027,9606.ENSP00000348849,9606.ENSP00000377640,9606.ENSP00000418082,9606.ENSP00000464813	RPL21,RPS26,RPL24,RPL37A,RPL27
COMPARTMENTS	GOCC:0065010	Extracellular membrane-bounded organelle	10	473	0.65	0.0114	9606.ENSP00000224784,9606.ENSP00000252242,9606.ENSP00000256104,9606.ENSP00000299767,9606.ENSP00000353408,9606.ENSP00000357704,9606.ENSP00000366109,9606.ENSP00000373477,9606.ENSP00000396688,9606.ENSP00000451291	ACTA2,KRT5,FABP4,HSP90B1,MSN,S100A4,ANXA1,GPX3,C4A,HNRNPC
COMPARTMENTS	GOCC:0043231	Intracellular membrane-bounded organelle	57	8162	0.17	0.0154	9606.ENSP00000052754,9606.ENSP00000215659,9606.ENSP00000215832,9606.ENSP00000234038,9606.ENSP00000252242,9606.ENSP00000256196,9606.ENSP00000267884,9606.ENSP00000273359,9606.ENSP00000276390,9606.ENSP00000280772,9606.ENSP00000284440,9606.ENSP00000289316,9606.ENSP00000291565,9606.ENSP00000296930,9606.ENSP00000299198,9606.ENSP00000299299,9606.ENSP00000299767,9606.ENSP00000311984,9606.ENSP00000313199,…	DCN,MAPK12,MAPK1,PPP1R7,KRT5,RRAS2,SRP14,ABHD10,ATP6V1B2,ANK3,UCHL1,H2BC5,PDXK,NPM1,CKB,PCBD1,HSP90B1,NAXD,HNRNPD,GCSH,H2BC4,BCAT2,SLC25A42,TRDN,CAV1,PRELP,ALDH3A2,RPS26,H2BC12,MT-ND2,NEK7,S100A4,ACADSB,OGN,PCCA,ANXA1,H2BC13,ATL2,ALDH7A1,STRAP,S100A13,C4A,UBE2L3,SNRPB,PAFAH1B2,H2BC18,HNRNPC,RPL27,GET3,H6PD,H2BC14,H2BC9,PTGES3,H2BC15,SNRPN,DIABLO,SLMAP
COMPARTMENTS	GOCC:1903561	Extracellular vesicle	10	500	0.62	0.0161	9606.ENSP00000224784,9606.ENSP00000252242,9606.ENSP00000256104,9606.ENSP00000299767,9606.ENSP00000353408,9606.ENSP00000357704,9606.ENSP00000366109,9606.ENSP00000373477,9606.ENSP00000396688,9606.ENSP00000451291	ACTA2,KRT5,FABP4,HSP90B1,MSN,S100A4,ANXA1,GPX3,C4A,HNRNPC
COMPARTMENTS	GOCC:0005697	Telomerase holoenzyme complex	3	21	1.48	0.0195	9606.ENSP00000412566,9606.ENSP00000451291,9606.ENSP00000482075	SNRPB,HNRNPC,PTGES3
COMPARTMENTS	GOCC:0110165	Cellular anatomical entity	82	14060	0.09	0.0213	9606.ENSP00000052754,9606.ENSP00000215659,9606.ENSP00000215832,9606.ENSP00000224784,9606.ENSP00000234038,9606.ENSP00000248975,9606.ENSP00000252242,9606.ENSP00000255416,9606.ENSP00000256104,9606.ENSP00000256196,9606.ENSP00000262940,9606.ENSP00000267884,9606.ENSP00000273359,9606.ENSP00000275428,9606.ENSP00000276390,9606.ENSP00000280772,9606.ENSP00000284440,9606.ENSP00000289316,9606.ENSP00000291565,…	DCN,MAPK12,MAPK1,ACTA2,PPP1R7,YWHAH,KRT5,MYBPH,FABP4,RRAS2,RASA4,SRP14,ABHD10,GGCT,ATP6V1B2,ANK3,UCHL1,H2BC5,PDXK,NPM1,CKB,PCBD1,HSP90B1,KRT2,NAXD,HNRNPD,TUBB6,GCSH,H2BC4,BCAT2,CNDP2,SLC25A42,CRIP1,TRDN,CAV1,DUPD1,PRELP,ALDH3A2,RPL21,RPS26,H2BC12,MSN,MT-ND2,NEK7,S100A4,ACADSB,OGN,PCCA,ANXA1,H2BC13,ATL2,GPX3,TAGLN,RPL24,SNTB1,MYH11,ALDH7A1,STRAP,S100A13,C4A,UBE2L3,LMOD2,SNRPB,RPL37A,CAVIN4,ACTN3,D…
COMPARTMENTS	GOCC:0032991	Protein-containing complex	41	5325	0.21	0.0350	9606.ENSP00000052754,9606.ENSP00000224784,9606.ENSP00000234038,9606.ENSP00000255416,9606.ENSP00000267884,9606.ENSP00000276390,9606.ENSP00000280772,9606.ENSP00000289316,9606.ENSP00000296930,9606.ENSP00000299198,9606.ENSP00000299767,9606.ENSP00000313199,9606.ENSP00000319531,9606.ENSP00000321744,9606.ENSP00000333984,9606.ENSP00000339191,9606.ENSP00000340609,9606.ENSP00000348849,9606.ENSP00000349430,…	DCN,ACTA2,PPP1R7,MYBPH,SRP14,ATP6V1B2,ANK3,H2BC5,NPM1,CKB,HSP90B1,HNRNPD,GCSH,H2BC4,TRDN,CAV1,DUPD1,RPS26,H2BC12,MT-ND2,H2BC13,GPX3,RPL24,SNTB1,MYH11,ALDH7A1,STRAP,C4A,SNRPB,PAFAH1B2,MYL6,HNRNPC,RPL27,APOC1,GET3,H2BC14,H2BC9,PTGES3,H2BC15,SNRPN,DIABLO
COMPARTMENTS	GOCC:1990904	Ribonucleoprotein complex	10	564	0.57	0.0350	9606.ENSP00000267884,9606.ENSP00000296930,9606.ENSP00000313199,9606.ENSP00000348849,9606.ENSP00000377640,9606.ENSP00000412566,9606.ENSP00000451291,9606.ENSP00000464813,9606.ENSP00000482075,9606.ENSP00000494831	SRP14,NPM1,HNRNPD,RPS26,RPL24,SNRPB,HNRNPC,RPL27,PTGES3,SNRPN
COMPARTMENTS	GOCC:0098556	Cytoplasmic side of rough endoplasmic reticulum membrane	2	5	1.92	0.0379	9606.ENSP00000348849,9606.ENSP00000464813	RPS26,RPL27
UniProt Keywords	KW-0007	Acetylation	43	3362	0.43	8.03e-08	9606.ENSP00000215832,9606.ENSP00000224784,9606.ENSP00000234038,9606.ENSP00000248975,9606.ENSP00000256103,9606.ENSP00000256104,9606.ENSP00000256196,9606.ENSP00000289316,9606.ENSP00000291565,9606.ENSP00000296930,9606.ENSP00000299299,9606.ENSP00000299767,9606.ENSP00000306117,9606.ENSP00000313199,9606.ENSP00000321744,9606.ENSP00000322991,9606.ENSP00000325548,9606.ENSP00000332449,9606.ENSP00000339191,…	MAPK1,ACTA2,PPP1R7,YWHAH,PMP2,FABP4,RRAS2,H2BC5,PDXK,NPM1,PCBD1,HSP90B1,DDX19A,HNRNPD,H2BC4,BCAT2,CNDP2,CRIP1,CAV1,H2BC12,MSN,NEK7,S100A4,ACADSB,PCCA,ANXA1,H2BC13,TAGLN,RPL24,SNTB1,HDDC2,ALDH7A1,ACTN3,PAFAH1B2,H2BC18,MYL6,HNRNPC,RPL27,GET3,H2BC14,H2BC9,PTGES3,H2BC15
UniProt Keywords	KW-0544	Nucleosome core	8	52	1.51	1.34e-07	9606.ENSP00000289316,9606.ENSP00000321744,9606.ENSP00000349430,9606.ENSP00000366618,9606.ENSP00000445831,9606.ENSP00000477907,9606.ENSP00000479169,9606.ENSP00000483903	H2BC5,H2BC4,H2BC12,H2BC13,H2BC18,H2BC14,H2BC9,H2BC15
UniProt Keywords	KW-0687	Ribonucleoprotein	12	278	0.96	2.86e-06	9606.ENSP00000267884,9606.ENSP00000313199,9606.ENSP00000346027,9606.ENSP00000348849,9606.ENSP00000365370,9606.ENSP00000377640,9606.ENSP00000412566,9606.ENSP00000418082,9606.ENSP00000451291,9606.ENSP00000464813,9606.ENSP00000479203,9606.ENSP00000494831	SRP14,HNRNPD,RPL21,RPS26,HNRNPCL1,RPL24,SNRPB,RPL37A,HNRNPC,RPL27,HNRNPCL2,SNRPN
UniProt Keywords	KW-0488	Methylation	19	973	0.61	2.86e-05	9606.ENSP00000224784,9606.ENSP00000256196,9606.ENSP00000289316,9606.ENSP00000310861,9606.ENSP00000313199,9606.ENSP00000321744,9606.ENSP00000332449,9606.ENSP00000349430,9606.ENSP00000366618,9606.ENSP00000368237,9606.ENSP00000376678,9606.ENSP00000379616,9606.ENSP00000412566,9606.ENSP00000427985,9606.ENSP00000445831,9606.ENSP00000477907,9606.ENSP00000479169,9606.ENSP00000483903,9606.ENSP00000494831	ACTA2,RRAS2,H2BC5,KRT2,HNRNPD,H2BC4,CRIP1,H2BC12,H2BC13,ATL2,TAGLN,MYH11,SNRPB,DPYSL2,H2BC18,H2BC14,H2BC9,H2BC15,SNRPN
UniProt Keywords	KW-0379	Hydroxylation	8	143	1.07	8.19e-05	9606.ENSP00000289316,9606.ENSP00000321744,9606.ENSP00000349430,9606.ENSP00000366618,9606.ENSP00000445831,9606.ENSP00000477907,9606.ENSP00000479169,9606.ENSP00000483903	H2BC5,H2BC4,H2BC12,H2BC13,H2BC18,H2BC14,H2BC9,H2BC15
UniProt Keywords	KW-0514	Muscle protein	5	64	1.21	0.0021	9606.ENSP00000224784,9606.ENSP00000255416,9606.ENSP00000376678,9606.ENSP00000379616,9606.ENSP00000446955	ACTA2,MYBPH,TAGLN,MYH11,MYL6
UniProt Keywords	KW-0013	ADP-ribosylation	5	101	1.02	0.0145	9606.ENSP00000289316,9606.ENSP00000296930,9606.ENSP00000366618,9606.ENSP00000397843,9606.ENSP00000477907	H2BC5,NPM1,H2BC13,TMA7,H2BC14
UniProt Keywords	KW-0597	Phosphoprotein	56	8122	0.16	0.0222	9606.ENSP00000215659,9606.ENSP00000215832,9606.ENSP00000234038,9606.ENSP00000248975,9606.ENSP00000252242,9606.ENSP00000255416,9606.ENSP00000256104,9606.ENSP00000256196,9606.ENSP00000267884,9606.ENSP00000275428,9606.ENSP00000280772,9606.ENSP00000284440,9606.ENSP00000289316,9606.ENSP00000291565,9606.ENSP00000296930,9606.ENSP00000299198,9606.ENSP00000299767,9606.ENSP00000306117,9606.ENSP00000310861,…	MAPK12,MAPK1,PPP1R7,YWHAH,KRT5,MYBPH,FABP4,RRAS2,SRP14,GGCT,ANK3,UCHL1,H2BC5,PDXK,NPM1,CKB,HSP90B1,DDX19A,KRT2,NAXD,HNRNPD,TUBB6,H2BC4,CNDP2,TRDN,CAV1,ALDH3A2,RPS26,H2BC12,MSN,NEK7,ACADSB,PCCA,ANXA1,H2BC13,ATL2,TAGLN,RPL24,SNTB1,MYH11,HDDC2,STRAP,S100A13,C4A,LMOD2,CAVIN4,DPYSL2,PAFAH1B2,H2BC18,MYL6,HNRNPC,H2BC14,H2BC9,PTGES3,H2BC15,SLMAP
InterPro	IPR000558	Histone H2B	8	18	1.97	2.00e-09	9606.ENSP00000289316,9606.ENSP00000321744,9606.ENSP00000349430,9606.ENSP00000366618,9606.ENSP00000445831,9606.ENSP00000477907,9606.ENSP00000479169,9606.ENSP00000483903	H2BC5,H2BC4,H2BC12,H2BC13,H2BC18,H2BC14,H2BC9,H2BC15
InterPro	IPR007125	Histone H2A/H2B/H3	8	45	1.57	5.10e-07	9606.ENSP00000289316,9606.ENSP00000321744,9606.ENSP00000349430,9606.ENSP00000366618,9606.ENSP00000445831,9606.ENSP00000477907,9606.ENSP00000479169,9606.ENSP00000483903	H2BC5,H2BC4,H2BC12,H2BC13,H2BC18,H2BC14,H2BC9,H2BC15
InterPro	IPR009072	Histone-fold	8	88	1.28	4.31e-05	9606.ENSP00000289316,9606.ENSP00000321744,9606.ENSP00000349430,9606.ENSP00000366618,9606.ENSP00000445831,9606.ENSP00000477907,9606.ENSP00000479169,9606.ENSP00000483903	H2BC5,H2BC4,H2BC12,H2BC13,H2BC18,H2BC14,H2BC9,H2BC15
InterPro	IPR017347	Heterogeneous nuclear ribonucleoprotein C	4	6	2.15	0.00018	9606.ENSP00000365370,9606.ENSP00000451291,9606.ENSP00000478017,9606.ENSP00000479203	HNRNPCL1,HNRNPC,HNRNPCL3,HNRNPCL2
SMART	SM00427	Histone H2B	8	23	1.86	1.13e-09	9606.ENSP00000289316,9606.ENSP00000321744,9606.ENSP00000349430,9606.ENSP00000366618,9606.ENSP00000445831,9606.ENSP00000477907,9606.ENSP00000479169,9606.ENSP00000483903	H2BC5,H2BC4,H2BC12,H2BC13,H2BC18,H2BC14,H2BC9,H2BC15
