# Supplementary material for: Exploring protein relative relations in skeletal muscle proteomic analysis for insights into insulin resistance and type 2 diabetes
Source: Sci Rep. 2024 Jul 31;14:17631. doi: 10.1038/s41598-024-68568-4 (PMC11292014; doi:10.1038/s41598-024-68568-4)
Supplement: Supplementary file 2 — Supplementary Information 2. [file 41598_2024_68568_MOESM2_ESM.zip › String_data/NG_T2D_ML_enrichment.Component.tsv]

#term ID	term description	observed gene count	background gene count	strength	false discovery rate	matching proteins in your network (IDs)	matching proteins in your network (labels)
GO:0005737	Cytoplasm	35	12056	0.2	0.0010	9606.ENSP00000216714,9606.ENSP00000217402,9606.ENSP00000223321,9606.ENSP00000224073,9606.ENSP00000256196,9606.ENSP00000261733,9606.ENSP00000277517,9606.ENSP00000280772,9606.ENSP00000299299,9606.ENSP00000300784,9606.ENSP00000312671,9606.ENSP00000315774,9606.ENSP00000322991,9606.ENSP00000326693,9606.ENSP00000337443,9606.ENSP00000345083,9606.ENSP00000352608,9606.ENSP00000353444,9606.ENSP00000358888,…	APEX1,CHMP4B,PSMA2,EDF1,RRAS2,ALDH2,IDI2,ANK3,PCBD1,FN3K,EHBP1L1,NDUFS8,BCAT2,SLC25A42,NXN,MAP2K3,RYR1,RAB5B,SYPL2,PDLIM1,NDUFB6,RPS6,GPT,FAH,CAND2,SLC25A12,PSMC2,SMTNL1,TXNRD1,RPL18,METTL7A,HNRNPC,PDCD5,GATD3B,PLIN4
GO:0031941	Filamentous actin	3	29	1.75	0.0273	9606.ENSP00000312671,9606.ENSP00000360305,9606.ENSP00000432651	EHBP1L1,PDLIM1,SMTNL1
GO:0005622	Intracellular anatomical structure	36	14891	0.12	0.0291	9606.ENSP00000216714,9606.ENSP00000217402,9606.ENSP00000223321,9606.ENSP00000224073,9606.ENSP00000256196,9606.ENSP00000261733,9606.ENSP00000277517,9606.ENSP00000280772,9606.ENSP00000299299,9606.ENSP00000300784,9606.ENSP00000312671,9606.ENSP00000315774,9606.ENSP00000322991,9606.ENSP00000326693,9606.ENSP00000337443,9606.ENSP00000345083,9606.ENSP00000352608,9606.ENSP00000353444,9606.ENSP00000358888,…	APEX1,CHMP4B,PSMA2,EDF1,RRAS2,ALDH2,IDI2,ANK3,PCBD1,FN3K,EHBP1L1,NDUFS8,BCAT2,SLC25A42,NXN,MAP2K3,RYR1,RAB5B,SYPL2,PDLIM1,NDUFB6,RPS6,GPT,FAH,CAND2,SLC25A12,PSMC2,PROB1,SMTNL1,TXNRD1,RPL18,METTL7A,HNRNPC,PDCD5,GATD3B,PLIN4
GO:0043226	Organelle	35	14017	0.14	0.0386	9606.ENSP00000216714,9606.ENSP00000217402,9606.ENSP00000223321,9606.ENSP00000224073,9606.ENSP00000256196,9606.ENSP00000261733,9606.ENSP00000277517,9606.ENSP00000280772,9606.ENSP00000299299,9606.ENSP00000312671,9606.ENSP00000315774,9606.ENSP00000322991,9606.ENSP00000326693,9606.ENSP00000337443,9606.ENSP00000345083,9606.ENSP00000352608,9606.ENSP00000353444,9606.ENSP00000358888,9606.ENSP00000360305,…	APEX1,CHMP4B,PSMA2,EDF1,RRAS2,ALDH2,IDI2,ANK3,PCBD1,EHBP1L1,NDUFS8,BCAT2,SLC25A42,NXN,MAP2K3,RYR1,RAB5B,SYPL2,PDLIM1,NDUFB6,RPS6,GPT,FAH,CAND2,SLC25A12,PSMC2,PROB1,SMTNL1,TXNRD1,RPL18,METTL7A,HNRNPC,PDCD5,GATD3B,PLIN4
