# Supplementary material for: Exploring protein relative relations in skeletal muscle proteomic analysis for insights into insulin resistance and type 2 diabetes
Source: Sci Rep. 2024 Jul 31;14:17631. doi: 10.1038/s41598-024-68568-4 (PMC11292014; doi:10.1038/s41598-024-68568-4)
Supplement: Supplementary file 2 — Supplementary Information 2. [file 41598_2024_68568_MOESM2_ESM.zip › String_data/NG_T2D_Stat_enrichment.Component.tsv]

#category	term ID	term description	observed gene count	background gene count	strength	false discovery rate	matching proteins in your network (IDs)	matching proteins in your network (labels)
GO Process	GO:0002181	Cytoplasmic translation	17	123	1.13	1.26e-09	9606.ENSP00000230050,9606.ENSP00000261868,9606.ENSP00000307889,9606.ENSP00000345957,9606.ENSP00000346027,9606.ENSP00000348849,9606.ENSP00000358140,9606.ENSP00000359345,9606.ENSP00000369757,9606.ENSP00000413436,9606.ENSP00000418082,9606.ENSP00000429374,9606.ENSP00000435777,9606.ENSP00000436049,9606.ENSP00000452763,9606.ENSP00000463842,9606.ENSP00000464813	RPS12,EIF3J,RPL13,RPS21,RPL21,RPS26,EIF3A,RPL5,RPS6,RPL10,RPL37A,RPS20,RPS13,EIF3M,RPL28,RPL17,RPL27
GO Process	GO:0008152	Metabolic process	127	7988	0.19	3.29e-06	9606.ENSP00000044462,9606.ENSP00000199708,9606.ENSP00000215659,9606.ENSP00000215832,9606.ENSP00000216714,9606.ENSP00000217402,9606.ENSP00000221130,9606.ENSP00000230050,9606.ENSP00000230431,9606.ENSP00000240185,9606.ENSP00000244217,9606.ENSP00000248975,9606.ENSP00000250495,9606.ENSP00000252486,9606.ENSP00000252603,9606.ENSP00000254101,9606.ENSP00000259727,9606.ENSP00000261712,9606.ENSP00000261868,…	PSMA4,HBQ1,MAPK12,MAPK1,APEX1,CHMP4B,GSR,RPS12,DNPH1,TARDBP,MCEE,YWHAH,NEDD8,APOE,PGLS,PRKAB2,GMPR,PSMD11,EIF3J,MCCC1,ITIH4,PGPEP1,PGD,ITIH1,ABHD10,ATP6V1B2,HSD17B12,ACAD8,PDXK,ERAP1,NPM1,HPRT1,PCBD1,TPP1,HSP90B1,FN3K,DDX19A,ADH1B,AHSP,RPL13,NAXD,HNRNPD,ACSS1,PRKRA,GCSH,BCAT2,CNDP2,ACAA1,FGG,PSMF1,CAV1,DUPD1,MCCC2,MAP2K3,ALDH3A2,RPS21,RPL21,CRKL,RPS26,LONP1,EIF1AY,MT-ND2,MT-ATP8,NEK7,ACADSB,EIF3A…
GO Process	GO:0044281	Small molecule metabolic process	46	1645	0.43	3.29e-06	9606.ENSP00000215832,9606.ENSP00000230431,9606.ENSP00000244217,9606.ENSP00000252486,9606.ENSP00000254101,9606.ENSP00000259727,9606.ENSP00000265594,9606.ENSP00000270776,9606.ENSP00000273359,9606.ENSP00000276390,9606.ENSP00000278353,9606.ENSP00000281182,9606.ENSP00000291565,9606.ENSP00000298556,9606.ENSP00000299299,9606.ENSP00000300784,9606.ENSP00000306606,9606.ENSP00000311984,9606.ENSP00000316924,…	MAPK1,DNPH1,MCEE,APOE,PRKAB2,GMPR,MCCC1,PGD,ABHD10,ATP6V1B2,HSD17B12,ACAD8,PDXK,HPRT1,PCBD1,FN3K,ADH1B,NAXD,ACSS1,GCSH,BCAT2,ACAA1,MCCC2,ALDH3A2,MT-ND2,MT-ATP8,ACADSB,PCCA,ECHDC3,IDI1,GART,BPGM,DHRS7B,PLAA,CARNS1,IMPA1,SLC2A1,ABHD14B,AMPD1,MAN2C1,COASY,H6PD,SLC37A4,PTGES3,PANK4,SNCA
GO Process	GO:0071704	Organic substance metabolic process	122	7522	0.19	3.29e-06	9606.ENSP00000044462,9606.ENSP00000215659,9606.ENSP00000215832,9606.ENSP00000216714,9606.ENSP00000217402,9606.ENSP00000221130,9606.ENSP00000230050,9606.ENSP00000230431,9606.ENSP00000240185,9606.ENSP00000244217,9606.ENSP00000248975,9606.ENSP00000250495,9606.ENSP00000252486,9606.ENSP00000252603,9606.ENSP00000254101,9606.ENSP00000259727,9606.ENSP00000261712,9606.ENSP00000261868,9606.ENSP00000265594,…	PSMA4,MAPK12,MAPK1,APEX1,CHMP4B,GSR,RPS12,DNPH1,TARDBP,MCEE,YWHAH,NEDD8,APOE,PGLS,PRKAB2,GMPR,PSMD11,EIF3J,MCCC1,ITIH4,PGPEP1,PGD,ITIH1,ABHD10,ATP6V1B2,HSD17B12,ACAD8,PDXK,ERAP1,NPM1,HPRT1,PCBD1,TPP1,HSP90B1,FN3K,DDX19A,ADH1B,AHSP,RPL13,NAXD,HNRNPD,ACSS1,PRKRA,GCSH,BCAT2,CNDP2,ACAA1,FGG,PSMF1,CAV1,DUPD1,MCCC2,MAP2K3,ALDH3A2,RPS21,RPL21,CRKL,RPS26,LONP1,EIF1AY,MT-ND2,MT-ATP8,NEK7,ACADSB,EIF3A,RPL5…
GO Process	GO:0044237	Cellular metabolic process	110	6568	0.21	4.75e-06	9606.ENSP00000044462,9606.ENSP00000199708,9606.ENSP00000215659,9606.ENSP00000215832,9606.ENSP00000216714,9606.ENSP00000217402,9606.ENSP00000221130,9606.ENSP00000230050,9606.ENSP00000230431,9606.ENSP00000240185,9606.ENSP00000244217,9606.ENSP00000250495,9606.ENSP00000252486,9606.ENSP00000252603,9606.ENSP00000254101,9606.ENSP00000259727,9606.ENSP00000261712,9606.ENSP00000261868,9606.ENSP00000265594,…	PSMA4,HBQ1,MAPK12,MAPK1,APEX1,CHMP4B,GSR,RPS12,DNPH1,TARDBP,MCEE,NEDD8,APOE,PGLS,PRKAB2,GMPR,PSMD11,EIF3J,MCCC1,PGD,ABHD10,ATP6V1B2,HSD17B12,ACAD8,PDXK,ERAP1,NPM1,HPRT1,PCBD1,TPP1,HSP90B1,FN3K,ADH1B,AHSP,RPL13,NAXD,HNRNPD,ACSS1,PRKRA,GCSH,BCAT2,ACAA1,PSMF1,CAV1,DUPD1,MCCC2,MAP2K3,ALDH3A2,RPS21,RPL21,RPS26,LONP1,EIF1AY,MT-ND2,MT-ATP8,NEK7,ACADSB,EIF3A,RPL5,PCCA,VPS28,ECHDC3,LYRM7,EIF1AX,RPS6,IDI1,…
GO Process	GO:1901564	Organonitrogen compound metabolic process	91	4981	0.25	4.75e-06	9606.ENSP00000044462,9606.ENSP00000215659,9606.ENSP00000215832,9606.ENSP00000217402,9606.ENSP00000221130,9606.ENSP00000230050,9606.ENSP00000230431,9606.ENSP00000244217,9606.ENSP00000250495,9606.ENSP00000252486,9606.ENSP00000259727,9606.ENSP00000261712,9606.ENSP00000261868,9606.ENSP00000265594,9606.ENSP00000266041,9606.ENSP00000269919,9606.ENSP00000273283,9606.ENSP00000273359,9606.ENSP00000276390,…	PSMA4,MAPK12,MAPK1,CHMP4B,GSR,RPS12,DNPH1,MCEE,NEDD8,APOE,GMPR,PSMD11,EIF3J,MCCC1,ITIH4,PGPEP1,ITIH1,ABHD10,ATP6V1B2,HSD17B12,ACAD8,PDXK,ERAP1,HPRT1,PCBD1,TPP1,HSP90B1,FN3K,AHSP,RPL13,NAXD,ACSS1,PRKRA,GCSH,BCAT2,CNDP2,FGG,PSMF1,CAV1,DUPD1,MCCC2,MAP2K3,RPS21,RPL21,RPS26,LONP1,EIF1AY,MT-ND2,MT-ATP8,NEK7,ACADSB,EIF3A,RPL5,TPP2,PCCA,VPS28,EIF1AX,RPS6,GART,GPS1,BPGM,DHRS7B,TSPO,PLAA,BLVRA,ALDH7A1,CARN…
GO Process	GO:1901566	Organonitrogen compound biosynthetic process	40	1338	0.46	4.75e-06	9606.ENSP00000230050,9606.ENSP00000252486,9606.ENSP00000261868,9606.ENSP00000278353,9606.ENSP00000291565,9606.ENSP00000298556,9606.ENSP00000299299,9606.ENSP00000307889,9606.ENSP00000311984,9606.ENSP00000316924,9606.ENSP00000322991,9606.ENSP00000345957,9606.ENSP00000346027,9606.ENSP00000348849,9606.ENSP00000354722,9606.ENSP00000355046,9606.ENSP00000355265,9606.ENSP00000358140,9606.ENSP00000359345,…	RPS12,APOE,EIF3J,HSD17B12,PDXK,HPRT1,PCBD1,RPL13,NAXD,ACSS1,BCAT2,RPS21,RPL21,RPS26,EIF1AY,MT-ND2,MT-ATP8,EIF3A,RPL5,EIF1AX,RPS6,GART,DHRS7B,TSPO,ALDH7A1,CARNS1,RPL10,RPL37A,RPS20,AMPD1,RPS13,EIF3M,RPL28,RPL17,RPL27,COASY,FECH,HMBS,PANK4,SNCA
GO Process	GO:0044238	Primary metabolic process	114	7156	0.19	2.25e-05	9606.ENSP00000044462,9606.ENSP00000215659,9606.ENSP00000215832,9606.ENSP00000216714,9606.ENSP00000217402,9606.ENSP00000230050,9606.ENSP00000230431,9606.ENSP00000240185,9606.ENSP00000244217,9606.ENSP00000248975,9606.ENSP00000250495,9606.ENSP00000252486,9606.ENSP00000252603,9606.ENSP00000254101,9606.ENSP00000259727,9606.ENSP00000261712,9606.ENSP00000261868,9606.ENSP00000265594,9606.ENSP00000269919,…	PSMA4,MAPK12,MAPK1,APEX1,CHMP4B,RPS12,DNPH1,TARDBP,MCEE,YWHAH,NEDD8,APOE,PGLS,PRKAB2,GMPR,PSMD11,EIF3J,MCCC1,PGPEP1,PGD,ABHD10,ATP6V1B2,HSD17B12,ACAD8,ERAP1,NPM1,HPRT1,PCBD1,TPP1,HSP90B1,FN3K,ADH1B,AHSP,RPL13,NAXD,HNRNPD,ACSS1,PRKRA,GCSH,BCAT2,CNDP2,ACAA1,FGG,PSMF1,CAV1,DUPD1,MCCC2,MAP2K3,ALDH3A2,RPS21,RPL21,CRKL,RPS26,LONP1,EIF1AY,MT-ND2,MT-ATP8,NEK7,ACADSB,EIF3A,RPL5,TPP2,PCCA,VPS28,ECHDC3,EIF1…
GO Process	GO:0044271	Cellular nitrogen compound biosynthetic process	41	1494	0.42	2.25e-05	9606.ENSP00000230050,9606.ENSP00000261868,9606.ENSP00000278353,9606.ENSP00000291565,9606.ENSP00000298556,9606.ENSP00000299299,9606.ENSP00000307889,9606.ENSP00000311984,9606.ENSP00000313199,9606.ENSP00000316924,9606.ENSP00000339191,9606.ENSP00000345957,9606.ENSP00000346027,9606.ENSP00000348849,9606.ENSP00000354722,9606.ENSP00000355046,9606.ENSP00000355265,9606.ENSP00000358140,9606.ENSP00000359345,…	RPS12,EIF3J,HSD17B12,PDXK,HPRT1,PCBD1,RPL13,NAXD,HNRNPD,ACSS1,CAV1,RPS21,RPL21,RPS26,EIF1AY,MT-ND2,MT-ATP8,EIF3A,RPL5,EIF1AX,RPS6,GART,TSPO,ALDH7A1,CARNS1,RPL10,RPL37A,TFAM,RPS20,AMPD1,RPS13,EIF3M,RPL28,RPL17,RPL27,COASY,PTGES3,FECH,HMBS,PANK4,SNCA
GO Process	GO:0006518	Peptide metabolic process	23	547	0.61	3.68e-05	9606.ENSP00000221130,9606.ENSP00000230050,9606.ENSP00000261868,9606.ENSP00000296754,9606.ENSP00000299427,9606.ENSP00000307889,9606.ENSP00000345957,9606.ENSP00000346027,9606.ENSP00000348849,9606.ENSP00000354722,9606.ENSP00000358140,9606.ENSP00000359345,9606.ENSP00000368927,9606.ENSP00000369757,9606.ENSP00000389009,9606.ENSP00000413436,9606.ENSP00000418082,9606.ENSP00000429374,9606.ENSP00000435777,…	GSR,RPS12,EIF3J,ERAP1,TPP1,RPL13,RPS21,RPL21,RPS26,EIF1AY,EIF3A,RPL5,EIF1AX,RPS6,CARNS1,RPL10,RPL37A,RPS20,RPS13,EIF3M,RPL28,RPL17,RPL27
GO Process	GO:0043043	Peptide biosynthetic process	20	417	0.67	3.75e-05	9606.ENSP00000230050,9606.ENSP00000261868,9606.ENSP00000307889,9606.ENSP00000345957,9606.ENSP00000346027,9606.ENSP00000348849,9606.ENSP00000354722,9606.ENSP00000358140,9606.ENSP00000359345,9606.ENSP00000368927,9606.ENSP00000369757,9606.ENSP00000389009,9606.ENSP00000413436,9606.ENSP00000418082,9606.ENSP00000429374,9606.ENSP00000435777,9606.ENSP00000436049,9606.ENSP00000452763,9606.ENSP00000463842,…	RPS12,EIF3J,RPL13,RPS21,RPL21,RPS26,EIF1AY,EIF3A,RPL5,EIF1AX,RPS6,CARNS1,RPL10,RPL37A,RPS20,RPS13,EIF3M,RPL28,RPL17,RPL27
GO Process	GO:0006412	Translation	19	389	0.67	5.94e-05	9606.ENSP00000230050,9606.ENSP00000261868,9606.ENSP00000307889,9606.ENSP00000345957,9606.ENSP00000346027,9606.ENSP00000348849,9606.ENSP00000354722,9606.ENSP00000358140,9606.ENSP00000359345,9606.ENSP00000368927,9606.ENSP00000369757,9606.ENSP00000413436,9606.ENSP00000418082,9606.ENSP00000429374,9606.ENSP00000435777,9606.ENSP00000436049,9606.ENSP00000452763,9606.ENSP00000463842,9606.ENSP00000464813	RPS12,EIF3J,RPL13,RPS21,RPL21,RPS26,EIF1AY,EIF3A,RPL5,EIF1AX,RPS6,RPL10,RPL37A,RPS20,RPS13,EIF3M,RPL28,RPL17,RPL27
GO Process	GO:0034641	Cellular nitrogen compound metabolic process	68	3463	0.28	6.33e-05	9606.ENSP00000215832,9606.ENSP00000216714,9606.ENSP00000221130,9606.ENSP00000230050,9606.ENSP00000230431,9606.ENSP00000240185,9606.ENSP00000244217,9606.ENSP00000259727,9606.ENSP00000261868,9606.ENSP00000265594,9606.ENSP00000276390,9606.ENSP00000278353,9606.ENSP00000291565,9606.ENSP00000296754,9606.ENSP00000296930,9606.ENSP00000298556,9606.ENSP00000299299,9606.ENSP00000299427,9606.ENSP00000307889,…	MAPK1,APEX1,GSR,RPS12,DNPH1,TARDBP,MCEE,GMPR,EIF3J,MCCC1,ATP6V1B2,HSD17B12,PDXK,ERAP1,NPM1,HPRT1,PCBD1,TPP1,RPL13,NAXD,HNRNPD,ACSS1,PRKRA,CAV1,MCCC2,RPS21,RPL21,RPS26,LONP1,EIF1AY,MT-ND2,MT-ATP8,EIF3A,RPL5,EIF1AX,RPS6,GART,HNRNPA3,BPGM,TSPO,BLVRA,ALDH7A1,CARNS1,STRAP,PRMT1,SNRPB,RPL10,RPL37A,ABHD14B,TFAM,DPYSL2,RPS20,AMPD1,RPS13,EIF3M,HNRNPC,RPL28,RPL17,RPL27,COASY,PTGES3,HNRNPU,SNRPN,FECH,SLC29A…
GO Process	GO:0043604	Amide biosynthetic process	22	536	0.6	8.12e-05	9606.ENSP00000230050,9606.ENSP00000261868,9606.ENSP00000278353,9606.ENSP00000307889,9606.ENSP00000316924,9606.ENSP00000345957,9606.ENSP00000346027,9606.ENSP00000348849,9606.ENSP00000354722,9606.ENSP00000358140,9606.ENSP00000359345,9606.ENSP00000368927,9606.ENSP00000369757,9606.ENSP00000389009,9606.ENSP00000413436,9606.ENSP00000418082,9606.ENSP00000429374,9606.ENSP00000435777,9606.ENSP00000436049,…	RPS12,EIF3J,HSD17B12,RPL13,ACSS1,RPS21,RPL21,RPS26,EIF1AY,EIF3A,RPL5,EIF1AX,RPS6,CARNS1,RPL10,RPL37A,RPS20,RPS13,EIF3M,RPL28,RPL17,RPL27
GO Process	GO:0043436	Oxoacid metabolic process	28	846	0.5	9.29e-05	9606.ENSP00000244217,9606.ENSP00000254101,9606.ENSP00000265594,9606.ENSP00000270776,9606.ENSP00000273359,9606.ENSP00000278353,9606.ENSP00000281182,9606.ENSP00000299299,9606.ENSP00000300784,9606.ENSP00000306606,9606.ENSP00000316924,9606.ENSP00000319531,9606.ENSP00000322991,9606.ENSP00000333664,9606.ENSP00000343657,9606.ENSP00000345774,9606.ENSP00000357873,9606.ENSP00000365462,9606.ENSP00000368517,…	MCEE,PRKAB2,MCCC1,PGD,ABHD10,HSD17B12,ACAD8,PCBD1,FN3K,ADH1B,ACSS1,GCSH,BCAT2,ACAA1,MCCC2,ALDH3A2,ACADSB,PCCA,ECHDC3,GART,BPGM,PLAA,CARNS1,SLC2A1,ABHD14B,SLC37A4,PTGES3,SNCA
GO Process	GO:0043603	Cellular amide metabolic process	27	810	0.51	0.00013	9606.ENSP00000221130,9606.ENSP00000230050,9606.ENSP00000244217,9606.ENSP00000261868,9606.ENSP00000265594,9606.ENSP00000278353,9606.ENSP00000296754,9606.ENSP00000299427,9606.ENSP00000307889,9606.ENSP00000316924,9606.ENSP00000345957,9606.ENSP00000346027,9606.ENSP00000348849,9606.ENSP00000354722,9606.ENSP00000358140,9606.ENSP00000359345,9606.ENSP00000368927,9606.ENSP00000369757,9606.ENSP00000389009,…	GSR,RPS12,MCEE,EIF3J,MCCC1,HSD17B12,ERAP1,TPP1,RPL13,ACSS1,RPS21,RPL21,RPS26,EIF1AY,EIF3A,RPL5,EIF1AX,RPS6,CARNS1,RPL10,RPL37A,RPS20,RPS13,EIF3M,RPL28,RPL17,RPL27
GO Process	GO:0019752	Carboxylic acid metabolic process	27	819	0.5	0.00015	9606.ENSP00000244217,9606.ENSP00000254101,9606.ENSP00000265594,9606.ENSP00000270776,9606.ENSP00000273359,9606.ENSP00000278353,9606.ENSP00000281182,9606.ENSP00000299299,9606.ENSP00000300784,9606.ENSP00000306606,9606.ENSP00000316924,9606.ENSP00000319531,9606.ENSP00000322991,9606.ENSP00000333664,9606.ENSP00000343657,9606.ENSP00000345774,9606.ENSP00000357873,9606.ENSP00000365462,9606.ENSP00000368517,…	MCEE,PRKAB2,MCCC1,PGD,ABHD10,HSD17B12,ACAD8,PCBD1,FN3K,ADH1B,ACSS1,GCSH,BCAT2,ACAA1,MCCC2,ALDH3A2,ACADSB,PCCA,ECHDC3,GART,BPGM,PLAA,CARNS1,SLC2A1,SLC37A4,PTGES3,SNCA
GO Process	GO:0006807	Nitrogen compound metabolic process	104	6643	0.18	0.00028	9606.ENSP00000044462,9606.ENSP00000215659,9606.ENSP00000215832,9606.ENSP00000216714,9606.ENSP00000217402,9606.ENSP00000221130,9606.ENSP00000230050,9606.ENSP00000230431,9606.ENSP00000240185,9606.ENSP00000244217,9606.ENSP00000250495,9606.ENSP00000252486,9606.ENSP00000259727,9606.ENSP00000261712,9606.ENSP00000261868,9606.ENSP00000265594,9606.ENSP00000266041,9606.ENSP00000269919,9606.ENSP00000273283,…	PSMA4,MAPK12,MAPK1,APEX1,CHMP4B,GSR,RPS12,DNPH1,TARDBP,MCEE,NEDD8,APOE,GMPR,PSMD11,EIF3J,MCCC1,ITIH4,PGPEP1,ITIH1,ABHD10,ATP6V1B2,HSD17B12,ACAD8,PDXK,ERAP1,NPM1,HPRT1,PCBD1,TPP1,HSP90B1,FN3K,AHSP,RPL13,NAXD,HNRNPD,ACSS1,PRKRA,GCSH,BCAT2,CNDP2,FGG,PSMF1,CAV1,DUPD1,MCCC2,MAP2K3,RPS21,RPL21,RPS26,LONP1,EIF1AY,MT-ND2,MT-ATP8,NEK7,ACADSB,EIF3A,RPL5,TPP2,PCCA,VPS28,EIF1AX,RPS6,GART,GPS1,HNRNPA3,BPGM,DH…
GO Process	GO:0009081	Branched-chain amino acid metabolic process	6	28	1.32	0.00089	9606.ENSP00000265594,9606.ENSP00000281182,9606.ENSP00000322991,9606.ENSP00000343657,9606.ENSP00000357873,9606.ENSP00000365462	MCCC1,ACAD8,BCAT2,MCCC2,ACADSB,PCCA
GO Process	GO:1901575	Organic substance catabolic process	39	1686	0.35	0.0015	9606.ENSP00000044462,9606.ENSP00000216714,9606.ENSP00000217402,9606.ENSP00000230431,9606.ENSP00000244217,9606.ENSP00000248975,9606.ENSP00000250495,9606.ENSP00000252486,9606.ENSP00000261712,9606.ENSP00000265594,9606.ENSP00000269919,9606.ENSP00000270776,9606.ENSP00000273359,9606.ENSP00000281182,9606.ENSP00000296754,9606.ENSP00000298556,9606.ENSP00000299427,9606.ENSP00000299767,9606.ENSP00000313199,…	PSMA4,APEX1,CHMP4B,DNPH1,MCEE,YWHAH,NEDD8,APOE,PSMD11,MCCC1,PGPEP1,PGD,ABHD10,ACAD8,ERAP1,HPRT1,TPP1,HSP90B1,HNRNPD,GCSH,BCAT2,ACAA1,PSMF1,MCCC2,LONP1,ACADSB,PCCA,VPS28,BPGM,PLAA,BLVRA,ALDH7A1,CARNS1,PSMC2,UBE2L3,IMPA1,PAFAH1B2,MAN2C1,CHMP2A
GO Process	GO:0019637	Organophosphate metabolic process	26	914	0.44	0.0029	9606.ENSP00000230431,9606.ENSP00000244217,9606.ENSP00000252603,9606.ENSP00000259727,9606.ENSP00000270776,9606.ENSP00000276390,9606.ENSP00000278353,9606.ENSP00000291565,9606.ENSP00000298556,9606.ENSP00000311984,9606.ENSP00000316924,9606.ENSP00000343657,9606.ENSP00000355046,9606.ENSP00000355265,9606.ENSP00000370748,9606.ENSP00000371253,9606.ENSP00000376840,9606.ENSP00000378887,9606.ENSP00000380460,…	DNPH1,MCEE,PGLS,GMPR,PGD,ATP6V1B2,HSD17B12,PDXK,HPRT1,NAXD,ACSS1,MCCC2,MT-ND2,MT-ATP8,IDI1,GART,BPGM,DHRS7B,PLAA,IMPA1,ABHD14B,AMPD1,COASY,H6PD,PANK4,SNCA
GO Process	GO:0006163	Purine nucleotide metabolic process	16	403	0.58	0.0049	9606.ENSP00000230431,9606.ENSP00000244217,9606.ENSP00000259727,9606.ENSP00000276390,9606.ENSP00000278353,9606.ENSP00000298556,9606.ENSP00000316924,9606.ENSP00000343657,9606.ENSP00000355046,9606.ENSP00000355265,9606.ENSP00000371253,9606.ENSP00000376840,9606.ENSP00000420065,9606.ENSP00000430075,9606.ENSP00000464814,9606.ENSP00000498888	DNPH1,MCEE,GMPR,ATP6V1B2,HSD17B12,HPRT1,ACSS1,MCCC2,MT-ND2,MT-ATP8,GART,BPGM,ABHD14B,AMPD1,COASY,PANK4
GO Process	GO:0009083	Branched-chain amino acid catabolic process	5	22	1.34	0.0049	9606.ENSP00000265594,9606.ENSP00000281182,9606.ENSP00000322991,9606.ENSP00000343657,9606.ENSP00000357873	MCCC1,ACAD8,BCAT2,MCCC2,ACADSB
GO Process	GO:0009987	Cellular process	179	14826	0.07	0.0049	9606.ENSP00000044462,9606.ENSP00000199708,9606.ENSP00000215659,9606.ENSP00000215832,9606.ENSP00000216185,9606.ENSP00000216714,9606.ENSP00000217402,9606.ENSP00000217515,9606.ENSP00000221130,9606.ENSP00000222005,9606.ENSP00000222968,9606.ENSP00000224073,9606.ENSP00000230050,9606.ENSP00000230431,9606.ENSP00000234038,9606.ENSP00000240185,9606.ENSP00000244217,9606.ENSP00000248975,9606.ENSP00000249442,…	PSMA4,HBQ1,MAPK12,MAPK1,TXN2,APEX1,CHMP4B,TXNL1,GSR,CDC37,PDAP1,EDF1,RPS12,DNPH1,PPP1R7,TARDBP,MCEE,YWHAH,MTX2,NEDD8,APOE,PGLS,PRKAB2,MYBPH,RRAS2,TACO1,GMPR,TUBB2B,RAB21,PSMD11,EIF3J,RAB2A,RASA4,MCCC1,ANK1,SRP14,TIMM44,PGD,ABHD10,GGCT,ATP6V1B2,HSD17B12,ANK3,ACAD8,PDXK,ERAP1,NPM1,HPRT1,PCBD1,TPP1,HSP90B1,FN3K,DDX19A,ADH1B,TMEM126A,AHSP,RPL13,NAXD,EHBP1L1,HNRNPD,ACSS1,TCP1,PRKRA,TUBB6,GCSH,TMEM11,T…
GO Process	GO:0032787	Monocarboxylic acid metabolic process	18	502	0.54	0.0049	9606.ENSP00000244217,9606.ENSP00000254101,9606.ENSP00000265594,9606.ENSP00000270776,9606.ENSP00000273359,9606.ENSP00000278353,9606.ENSP00000306606,9606.ENSP00000316924,9606.ENSP00000333664,9606.ENSP00000345774,9606.ENSP00000357873,9606.ENSP00000365462,9606.ENSP00000368517,9606.ENSP00000376840,9606.ENSP00000380460,9606.ENSP00000476176,9606.ENSP00000482075,9606.ENSP00000500990	MCEE,PRKAB2,MCCC1,PGD,ABHD10,HSD17B12,ADH1B,ACSS1,ACAA1,ALDH3A2,ACADSB,PCCA,ECHDC3,BPGM,PLAA,SLC37A4,PTGES3,SNCA
GO Process	GO:0009058	Biosynthetic process	49	2506	0.28	0.0050	9606.ENSP00000230050,9606.ENSP00000252486,9606.ENSP00000254101,9606.ENSP00000261868,9606.ENSP00000270776,9606.ENSP00000278353,9606.ENSP00000291565,9606.ENSP00000298556,9606.ENSP00000299299,9606.ENSP00000307889,9606.ENSP00000311984,9606.ENSP00000313199,9606.ENSP00000316924,9606.ENSP00000322991,9606.ENSP00000339191,9606.ENSP00000345957,9606.ENSP00000346027,9606.ENSP00000348849,9606.ENSP00000354722,…	RPS12,APOE,PRKAB2,EIF3J,PGD,HSD17B12,PDXK,HPRT1,PCBD1,RPL13,NAXD,HNRNPD,ACSS1,BCAT2,CAV1,RPS21,RPL21,RPS26,EIF1AY,MT-ND2,MT-ATP8,EIF3A,RPL5,EIF1AX,RPS6,IDI1,GART,DHRS7B,TSPO,ALDH7A1,CARNS1,IMPA1,RPL10,RPL37A,TFAM,RPS20,AMPD1,RPS13,EIF3M,RPL28,RPL17,RPL27,COASY,SLC37A4,PTGES3,FECH,HMBS,PANK4,SNCA
GO Process	GO:0010038	Response to metal ion	15	362	0.6	0.0050	9606.ENSP00000215832,9606.ENSP00000262940,9606.ENSP00000280772,9606.ENSP00000313199,9606.ENSP00000333769,9606.ENSP00000336829,9606.ENSP00000339191,9606.ENSP00000353826,9606.ENSP00000356355,9606.ENSP00000379563,9606.ENSP00000425824,9606.ENSP00000440982,9606.ENSP00000477590,9606.ENSP00000478059,9606.ENSP00000500990	MAPK1,RASA4,ANK3,HNRNPD,BSG,FGG,CAV1,LONP1,NEK7,TSPO,CAMK2D,RASA4B,CPNE3,STIM1,SNCA
GO Process	GO:0044249	Cellular biosynthetic process	47	2362	0.28	0.0050	9606.ENSP00000230050,9606.ENSP00000252486,9606.ENSP00000254101,9606.ENSP00000261868,9606.ENSP00000278353,9606.ENSP00000291565,9606.ENSP00000298556,9606.ENSP00000299299,9606.ENSP00000307889,9606.ENSP00000311984,9606.ENSP00000313199,9606.ENSP00000316924,9606.ENSP00000322991,9606.ENSP00000339191,9606.ENSP00000345957,9606.ENSP00000346027,9606.ENSP00000348849,9606.ENSP00000354722,9606.ENSP00000355046,…	RPS12,APOE,PRKAB2,EIF3J,HSD17B12,PDXK,HPRT1,PCBD1,RPL13,NAXD,HNRNPD,ACSS1,BCAT2,CAV1,RPS21,RPL21,RPS26,EIF1AY,MT-ND2,MT-ATP8,EIF3A,RPL5,EIF1AX,RPS6,IDI1,GART,DHRS7B,TSPO,ALDH7A1,CARNS1,IMPA1,RPL10,RPL37A,TFAM,RPS20,AMPD1,RPS13,EIF3M,RPL28,RPL17,RPL27,COASY,PTGES3,FECH,HMBS,PANK4,SNCA
GO Process	GO:1901576	Organic substance biosynthetic process	48	2438	0.28	0.0050	9606.ENSP00000230050,9606.ENSP00000252486,9606.ENSP00000254101,9606.ENSP00000261868,9606.ENSP00000270776,9606.ENSP00000278353,9606.ENSP00000291565,9606.ENSP00000298556,9606.ENSP00000299299,9606.ENSP00000307889,9606.ENSP00000311984,9606.ENSP00000313199,9606.ENSP00000316924,9606.ENSP00000322991,9606.ENSP00000345957,9606.ENSP00000346027,9606.ENSP00000348849,9606.ENSP00000354722,9606.ENSP00000355046,…	RPS12,APOE,PRKAB2,EIF3J,PGD,HSD17B12,PDXK,HPRT1,PCBD1,RPL13,NAXD,HNRNPD,ACSS1,BCAT2,RPS21,RPL21,RPS26,EIF1AY,MT-ND2,MT-ATP8,EIF3A,RPL5,EIF1AX,RPS6,IDI1,GART,DHRS7B,TSPO,ALDH7A1,CARNS1,IMPA1,RPL10,RPL37A,TFAM,RPS20,AMPD1,RPS13,EIF3M,RPL28,RPL17,RPL27,COASY,SLC37A4,PTGES3,FECH,HMBS,PANK4,SNCA
GO Process	GO:0065003	Protein-containing complex assembly	31	1303	0.36	0.0077	9606.ENSP00000217402,9606.ENSP00000252486,9606.ENSP00000258975,9606.ENSP00000261712,9606.ENSP00000261868,9606.ENSP00000296930,9606.ENSP00000298556,9606.ENSP00000306887,9606.ENSP00000317334,9606.ENSP00000336829,9606.ENSP00000344504,9606.ENSP00000353826,9606.ENSP00000355046,9606.ENSP00000358140,9606.ENSP00000359345,9606.ENSP00000359507,9606.ENSP00000365533,9606.ENSP00000368237,9606.ENSP00000368688,…	CHMP4B,APOE,TACO1,PSMD11,EIF3J,NPM1,HPRT1,TMEM126A,TCP1,FGG,H1-0,LONP1,MT-ND2,EIF3A,RPL5,CUTC,CLYBL,ATL2,LYRM7,STRAP,HIGD1A,PRMT1,LMOD2,SNRPB,RPL10,SLC2A1,TFAM,EIF3M,CHMP2A,PTGES3,SNCA
GO Process	GO:1901565	Organonitrogen compound catabolic process	28	1113	0.39	0.0077	9606.ENSP00000044462,9606.ENSP00000217402,9606.ENSP00000230431,9606.ENSP00000250495,9606.ENSP00000252486,9606.ENSP00000261712,9606.ENSP00000265594,9606.ENSP00000269919,9606.ENSP00000273359,9606.ENSP00000281182,9606.ENSP00000296754,9606.ENSP00000298556,9606.ENSP00000299427,9606.ENSP00000299767,9606.ENSP00000319531,9606.ENSP00000322991,9606.ENSP00000338039,9606.ENSP00000343657,9606.ENSP00000353826,…	PSMA4,CHMP4B,DNPH1,NEDD8,APOE,PSMD11,MCCC1,PGPEP1,ABHD10,ACAD8,ERAP1,HPRT1,TPP1,HSP90B1,GCSH,BCAT2,PSMF1,MCCC2,LONP1,ACADSB,VPS28,PLAA,BLVRA,ALDH7A1,CARNS1,PSMC2,UBE2L3,CHMP2A
GO Process	GO:0009117	Nucleotide metabolic process	17	493	0.52	0.0099	9606.ENSP00000230431,9606.ENSP00000244217,9606.ENSP00000259727,9606.ENSP00000276390,9606.ENSP00000278353,9606.ENSP00000298556,9606.ENSP00000311984,9606.ENSP00000316924,9606.ENSP00000343657,9606.ENSP00000355046,9606.ENSP00000355265,9606.ENSP00000371253,9606.ENSP00000376840,9606.ENSP00000420065,9606.ENSP00000430075,9606.ENSP00000464814,9606.ENSP00000498888	DNPH1,MCEE,GMPR,ATP6V1B2,HSD17B12,HPRT1,NAXD,ACSS1,MCCC2,MT-ND2,MT-ATP8,GART,BPGM,ABHD14B,AMPD1,COASY,PANK4
GO Process	GO:0009056	Catabolic process	40	1976	0.29	0.0144	9606.ENSP00000044462,9606.ENSP00000199708,9606.ENSP00000216714,9606.ENSP00000217402,9606.ENSP00000230431,9606.ENSP00000244217,9606.ENSP00000248975,9606.ENSP00000250495,9606.ENSP00000252486,9606.ENSP00000261712,9606.ENSP00000265594,9606.ENSP00000269919,9606.ENSP00000270776,9606.ENSP00000273359,9606.ENSP00000281182,9606.ENSP00000296754,9606.ENSP00000298556,9606.ENSP00000299427,9606.ENSP00000299767,…	PSMA4,HBQ1,APEX1,CHMP4B,DNPH1,MCEE,YWHAH,NEDD8,APOE,PSMD11,MCCC1,PGPEP1,PGD,ABHD10,ACAD8,ERAP1,HPRT1,TPP1,HSP90B1,HNRNPD,GCSH,BCAT2,ACAA1,PSMF1,MCCC2,LONP1,ACADSB,PCCA,VPS28,BPGM,PLAA,BLVRA,ALDH7A1,CARNS1,PSMC2,UBE2L3,IMPA1,PAFAH1B2,MAN2C1,CHMP2A
GO Process	GO:0046395	Carboxylic acid catabolic process	11	225	0.67	0.0144	9606.ENSP00000244217,9606.ENSP00000265594,9606.ENSP00000270776,9606.ENSP00000281182,9606.ENSP00000319531,9606.ENSP00000322991,9606.ENSP00000333664,9606.ENSP00000343657,9606.ENSP00000357873,9606.ENSP00000365462,9606.ENSP00000389009	MCEE,MCCC1,PGD,ACAD8,GCSH,BCAT2,ACAA1,MCCC2,ACADSB,PCCA,CARNS1
GO Process	GO:0006091	Generation of precursor metabolites and energy	15	411	0.55	0.0145	9606.ENSP00000221130,9606.ENSP00000252603,9606.ENSP00000270776,9606.ENSP00000306606,9606.ENSP00000316924,9606.ENSP00000355046,9606.ENSP00000355265,9606.ENSP00000368688,9606.ENSP00000376840,9606.ENSP00000425759,9606.ENSP00000473348,9606.ENSP00000476176,9606.ENSP00000482075,9606.ENSP00000498358,9606.ENSP00000500990	GSR,PGLS,PGD,ADH1B,ACSS1,MT-ND2,MT-ATP8,LYRM7,BPGM,COX7C,H6PD,SLC37A4,PTGES3,FECH,SNCA
GO Process	GO:0009051	Pentose-phosphate shunt, oxidative branch	3	4	1.86	0.0145	9606.ENSP00000252603,9606.ENSP00000270776,9606.ENSP00000473348	PGLS,PGD,H6PD
GO Process	GO:0055086	Nucleobase-containing small molecule metabolic process	18	567	0.49	0.0145	9606.ENSP00000215832,9606.ENSP00000230431,9606.ENSP00000244217,9606.ENSP00000259727,9606.ENSP00000276390,9606.ENSP00000278353,9606.ENSP00000298556,9606.ENSP00000311984,9606.ENSP00000316924,9606.ENSP00000343657,9606.ENSP00000355046,9606.ENSP00000355265,9606.ENSP00000371253,9606.ENSP00000376840,9606.ENSP00000420065,9606.ENSP00000430075,9606.ENSP00000464814,9606.ENSP00000498888	MAPK1,DNPH1,MCEE,GMPR,ATP6V1B2,HSD17B12,HPRT1,NAXD,ACSS1,MCCC2,MT-ND2,MT-ATP8,GART,BPGM,ABHD14B,AMPD1,COASY,PANK4
GO Process	GO:0010649	Regulation of cell communication by electrical coupling	4	16	1.38	0.0170	9606.ENSP00000280772,9606.ENSP00000333984,9606.ENSP00000339191,9606.ENSP00000425824	ANK3,TRDN,CAV1,CAMK2D
GO Process	GO:0010035	Response to inorganic substance	17	532	0.49	0.0197	9606.ENSP00000215832,9606.ENSP00000216714,9606.ENSP00000262940,9606.ENSP00000280772,9606.ENSP00000313199,9606.ENSP00000333769,9606.ENSP00000336829,9606.ENSP00000339191,9606.ENSP00000353826,9606.ENSP00000356355,9606.ENSP00000371253,9606.ENSP00000379563,9606.ENSP00000425824,9606.ENSP00000440982,9606.ENSP00000477590,9606.ENSP00000478059,9606.ENSP00000500990	MAPK1,APEX1,RASA4,ANK3,HNRNPD,BSG,FGG,CAV1,LONP1,NEK7,GART,TSPO,CAMK2D,RASA4B,CPNE3,STIM1,SNCA
GO Process	GO:0042592	Homeostatic process	31	1406	0.33	0.0231	9606.ENSP00000215832,9606.ENSP00000216185,9606.ENSP00000216714,9606.ENSP00000217402,9606.ENSP00000221130,9606.ENSP00000252486,9606.ENSP00000276390,9606.ENSP00000280772,9606.ENSP00000296930,9606.ENSP00000299427,9606.ENSP00000299767,9606.ENSP00000307199,9606.ENSP00000333769,9606.ENSP00000333984,9606.ENSP00000339191,9606.ENSP00000340609,9606.ENSP00000350132,9606.ENSP00000359507,9606.ENSP00000365220,…	MAPK1,TXN2,APEX1,CHMP4B,GSR,APOE,ATP6V1B2,ANK3,NPM1,TPP1,HSP90B1,AHSP,BSG,TRDN,CAV1,DUPD1,PLN,CUTC,TPP2,RPS6,BPGM,TSPO,PLAA,STRAP,SLC2A1,CAMK2D,SLC16A1,SLC37A4,STIM1,EPB42,SLC29A1
GO Process	GO:0010608	Post-transcriptional regulation of gene expression	17	546	0.48	0.0256	9606.ENSP00000216714,9606.ENSP00000222005,9606.ENSP00000240185,9606.ENSP00000258975,9606.ENSP00000261868,9606.ENSP00000296930,9606.ENSP00000313199,9606.ENSP00000339191,9606.ENSP00000354722,9606.ENSP00000358140,9606.ENSP00000359345,9606.ENSP00000360034,9606.ENSP00000368927,9606.ENSP00000413436,9606.ENSP00000436049,9606.ENSP00000451291,9606.ENSP00000491215	APEX1,CDC37,TARDBP,TACO1,EIF3J,NPM1,HNRNPD,CAV1,EIF1AY,EIF3A,RPL5,SERBP1,EIF1AX,RPL10,EIF3M,HNRNPC,HNRNPU
GO Process	GO:0009150	Purine ribonucleotide metabolic process	14	390	0.54	0.0262	9606.ENSP00000244217,9606.ENSP00000276390,9606.ENSP00000278353,9606.ENSP00000298556,9606.ENSP00000316924,9606.ENSP00000343657,9606.ENSP00000355046,9606.ENSP00000355265,9606.ENSP00000371253,9606.ENSP00000376840,9606.ENSP00000420065,9606.ENSP00000430075,9606.ENSP00000464814,9606.ENSP00000498888	MCEE,ATP6V1B2,HSD17B12,HPRT1,ACSS1,MCCC2,MT-ND2,MT-ATP8,GART,BPGM,ABHD14B,AMPD1,COASY,PANK4
GO Process	GO:0034645	Cellular macromolecule biosynthetic process	21	778	0.42	0.0262	9606.ENSP00000230050,9606.ENSP00000252486,9606.ENSP00000261868,9606.ENSP00000307889,9606.ENSP00000345957,9606.ENSP00000346027,9606.ENSP00000348849,9606.ENSP00000354722,9606.ENSP00000358140,9606.ENSP00000359345,9606.ENSP00000368927,9606.ENSP00000369757,9606.ENSP00000413436,9606.ENSP00000418082,9606.ENSP00000429374,9606.ENSP00000435777,9606.ENSP00000436049,9606.ENSP00000452763,9606.ENSP00000463842,…	RPS12,APOE,EIF3J,RPL13,RPS21,RPL21,RPS26,EIF1AY,EIF3A,RPL5,EIF1AX,RPS6,RPL10,RPL37A,RPS20,RPS13,EIF3M,RPL28,RPL17,RPL27,PTGES3
GO Process	GO:0007005	Mitochondrion organization	15	445	0.51	0.0276	9606.ENSP00000249442,9606.ENSP00000258975,9606.ENSP00000270538,9606.ENSP00000275428,9606.ENSP00000306887,9606.ENSP00000319992,9606.ENSP00000353826,9606.ENSP00000355046,9606.ENSP00000368030,9606.ENSP00000368688,9606.ENSP00000379563,9606.ENSP00000398064,9606.ENSP00000420588,9606.ENSP00000468723,9606.ENSP00000500990	MTX2,TACO1,TIMM44,GGCT,TMEM126A,TMEM11,LONP1,MT-ND2,ATAD3A,LYRM7,TSPO,HIGD1A,TFAM,MICOS13,SNCA
GO Process	GO:0051651	Maintenance of location in cell	7	97	0.84	0.0315	9606.ENSP00000252486,9606.ENSP00000280772,9606.ENSP00000299767,9606.ENSP00000339191,9606.ENSP00000379563,9606.ENSP00000385616,9606.ENSP00000491215	APOE,ANK3,HSP90B1,CAV1,TSPO,SUN2,HNRNPU
GO Process	GO:0065008	Regulation of biological quality	60	3654	0.2	0.0384	9606.ENSP00000215832,9606.ENSP00000216185,9606.ENSP00000216714,9606.ENSP00000217402,9606.ENSP00000221130,9606.ENSP00000222005,9606.ENSP00000234038,9606.ENSP00000240185,9606.ENSP00000248975,9606.ENSP00000252486,9606.ENSP00000254101,9606.ENSP00000261263,9606.ENSP00000276390,9606.ENSP00000278353,9606.ENSP00000280772,9606.ENSP00000296754,9606.ENSP00000296930,9606.ENSP00000299427,9606.ENSP00000299767,…	MAPK1,TXN2,APEX1,CHMP4B,GSR,CDC37,PPP1R7,TARDBP,YWHAH,APOE,PRKAB2,RAB21,ATP6V1B2,HSD17B12,ANK3,ERAP1,NPM1,TPP1,HSP90B1,ADH1B,AHSP,HNRNPD,TCP1,PRKRA,BCAT2,BSG,TRDN,FGG,CAV1,DUPD1,PLN,MSN,RPL5,CUTC,SERBP1,TPP2,RPS6,SMTNL2,BPGM,DHRS7B,TSPO,PLAA,STRAP,LMOD2,SLC2A1,ACTN3,CAMK2D,DPYSL2,SLC16A1,HNRNPC,H6PD,SLC37A4,STIM1,PTGES3,AP2B1,HNRNPU,EPB42,SLC29A1,SLMAP,SNCA
GO Process	GO:0006551	Leucine metabolic process	3	8	1.56	0.0479	9606.ENSP00000265594,9606.ENSP00000322991,9606.ENSP00000343657	MCCC1,BCAT2,MCCC2
GO Process	GO:0006629	Lipid metabolic process	27	1210	0.33	0.0479	9606.ENSP00000244217,9606.ENSP00000248975,9606.ENSP00000252486,9606.ENSP00000254101,9606.ENSP00000278353,9606.ENSP00000281182,9606.ENSP00000299427,9606.ENSP00000306606,9606.ENSP00000316924,9606.ENSP00000322991,9606.ENSP00000333664,9606.ENSP00000339191,9606.ENSP00000345774,9606.ENSP00000346300,9606.ENSP00000357873,9606.ENSP00000365462,9606.ENSP00000368517,9606.ENSP00000370748,9606.ENSP00000378887,…	MCEE,YWHAH,APOE,PRKAB2,HSD17B12,ACAD8,TPP1,ADH1B,ACSS1,BCAT2,ACAA1,CAV1,ALDH3A2,CRKL,ACADSB,PCCA,ECHDC3,IDI1,DHRS7B,TSPO,PLAA,IMPA1,PAFAH1B2,SLC16A1,SLC37A4,PTGES3,SNCA
GO Process	GO:0044282	Small molecule catabolic process	13	369	0.53	0.0479	9606.ENSP00000244217,9606.ENSP00000252486,9606.ENSP00000265594,9606.ENSP00000270776,9606.ENSP00000281182,9606.ENSP00000319531,9606.ENSP00000322991,9606.ENSP00000333664,9606.ENSP00000343657,9606.ENSP00000357873,9606.ENSP00000365462,9606.ENSP00000389009,9606.ENSP00000408526	MCEE,APOE,MCCC1,PGD,ACAD8,GCSH,BCAT2,ACAA1,MCCC2,ACADSB,PCCA,CARNS1,IMPA1
GO Process	GO:0071241	Cellular response to inorganic substance	10	227	0.63	0.0479	9606.ENSP00000215832,9606.ENSP00000262940,9606.ENSP00000280772,9606.ENSP00000313199,9606.ENSP00000356355,9606.ENSP00000379563,9606.ENSP00000425824,9606.ENSP00000440982,9606.ENSP00000477590,9606.ENSP00000500990	MAPK1,RASA4,ANK3,HNRNPD,NEK7,TSPO,CAMK2D,RASA4B,CPNE3,SNCA
GO Function	GO:0003723	RNA binding	49	1672	0.45	1.52e-07	9606.ENSP00000216714,9606.ENSP00000222968,9606.ENSP00000224073,9606.ENSP00000230050,9606.ENSP00000240185,9606.ENSP00000258975,9606.ENSP00000267884,9606.ENSP00000296930,9606.ENSP00000299767,9606.ENSP00000306117,9606.ENSP00000307889,9606.ENSP00000313199,9606.ENSP00000317334,9606.ENSP00000318176,9606.ENSP00000344504,9606.ENSP00000345957,9606.ENSP00000346027,9606.ENSP00000346300,9606.ENSP00000348849,…	APEX1,PDAP1,EDF1,RPS12,TARDBP,TACO1,SRP14,NPM1,HSP90B1,DDX19A,RPL13,HNRNPD,TCP1,PRKRA,H1-0,RPS21,RPL21,CRKL,RPS26,MSN,LONP1,EIF1AY,S100A4,EIF3A,RPL5,SERBP1,HNRNPCL1,EIF1AX,RPS6,HNRNPA3,XPO1,STRAP,UBE2L3,PRMT1,SNRPB,RPL10,RPL37A,TFAM,RPS20,RPS13,HNRNPC,RPL28,RPL17,RPL27,CPNE3,HNRNPCL3,HNRNPCL2,HNRNPU,SNRPN
GO Function	GO:0005198	Structural molecule activity	32	776	0.6	1.52e-07	9606.ENSP00000230050,9606.ENSP00000252486,9606.ENSP00000255416,9606.ENSP00000259818,9606.ENSP00000261712,9606.ENSP00000265709,9606.ENSP00000280772,9606.ENSP00000307889,9606.ENSP00000318697,9606.ENSP00000336829,9606.ENSP00000344504,9606.ENSP00000345259,9606.ENSP00000345957,9606.ENSP00000346027,9606.ENSP00000348849,9606.ENSP00000353408,9606.ENSP00000356791,9606.ENSP00000358140,9606.ENSP00000359345,…	RPS12,APOE,MYBPH,TUBB2B,PSMD11,ANK1,ANK3,RPL13,TUBB6,FGG,H1-0,EPB41,RPS21,RPL21,RPS26,MSN,DPT,EIF3A,RPL5,TUBB2A,RPS6,SNTB1,RPL10,RPL37A,ACTN3,RPS20,RPS13,RPL28,RPL17,RPL27,SMTN,EPB42
GO Function	GO:0003735	Structural constituent of ribosome	14	169	0.9	1.06e-05	9606.ENSP00000230050,9606.ENSP00000307889,9606.ENSP00000345957,9606.ENSP00000346027,9606.ENSP00000348849,9606.ENSP00000359345,9606.ENSP00000369757,9606.ENSP00000413436,9606.ENSP00000418082,9606.ENSP00000429374,9606.ENSP00000435777,9606.ENSP00000452763,9606.ENSP00000463842,9606.ENSP00000464813	RPS12,RPL13,RPS21,RPL21,RPS26,RPL5,RPS6,RPL10,RPL37A,RPS20,RPS13,RPL28,RPL17,RPL27
GO Function	GO:0042802	Identical protein binding	48	2144	0.33	0.00031	9606.ENSP00000215832,9606.ENSP00000216802,9606.ENSP00000217402,9606.ENSP00000230431,9606.ENSP00000240185,9606.ENSP00000248975,9606.ENSP00000252486,9606.ENSP00000261868,9606.ENSP00000275428,9606.ENSP00000291565,9606.ENSP00000296930,9606.ENSP00000298556,9606.ENSP00000299299,9606.ENSP00000318176,9606.ENSP00000320117,9606.ENSP00000329200,9606.ENSP00000336829,9606.ENSP00000338039,9606.ENSP00000339191,…	MAPK1,PSME2,CHMP4B,DNPH1,TARDBP,YWHAH,APOE,EIF3J,GGCT,PDXK,NPM1,HPRT1,PCBD1,PRKRA,TRIP10,STAC3,FGG,PSMF1,CAV1,DUPD1,ALDH3A2,CRKL,PLN,LONP1,S100A4,ACADSB,TPP2,HNRNPCL1,ATAD3A,ATL2,SUN2,ALDH7A1,PRMT1,IMPA1,SLC2A1,ACTN3,CAMK2D,DPYSL2,AMPD1,PAFAH1B2,SLC16A1,HNRNPC,STIM1,HNRNPCL2,HNRNPU,FECH,NIF3L1,SNCA
GO Function	GO:0097159	Organic cyclic compound binding	96	6050	0.19	0.00083	9606.ENSP00000199708,9606.ENSP00000215659,9606.ENSP00000215832,9606.ENSP00000216714,9606.ENSP00000221130,9606.ENSP00000222968,9606.ENSP00000224073,9606.ENSP00000230050,9606.ENSP00000240185,9606.ENSP00000256196,9606.ENSP00000258975,9606.ENSP00000259818,9606.ENSP00000261263,9606.ENSP00000261868,9606.ENSP00000262646,9606.ENSP00000265594,9606.ENSP00000267884,9606.ENSP00000270538,9606.ENSP00000270776,…	HBQ1,MAPK12,MAPK1,APEX1,GSR,PDAP1,EDF1,RPS12,TARDBP,RRAS2,TACO1,TUBB2B,RAB21,EIF3J,RAB2A,MCCC1,SRP14,TIMM44,PGD,ATP6V1B2,ACAD8,PDXK,NPM1,HPRT1,HSP90B1,FN3K,DDX19A,RPL13,NAXD,HNRNPD,ACSS1,TCP1,PRKRA,TUBB6,CAV1,MCCC2,H1-0,MAP2K3,RPS21,RPL21,CRKL,RPS26,MSN,RAB5B,LONP1,EIF1AY,NEK7,S100A4,ACADSB,EIF3A,RPL5,SERBP1,SAR1A,HNRNPCL1,PCCA,ATAD3A,ATL2,EIF1AX,TUBB2A,RPS6,GART,HNRNPA3,TSPO,XPO1,BLVRA,CARNS1,PS…
GO Function	GO:0005488	Binding	164	12838	0.09	0.0012	9606.ENSP00000199708,9606.ENSP00000215659,9606.ENSP00000215832,9606.ENSP00000216185,9606.ENSP00000216714,9606.ENSP00000216802,9606.ENSP00000217402,9606.ENSP00000221130,9606.ENSP00000222005,9606.ENSP00000222968,9606.ENSP00000224073,9606.ENSP00000230050,9606.ENSP00000230431,9606.ENSP00000240185,9606.ENSP00000244217,9606.ENSP00000248975,9606.ENSP00000250495,9606.ENSP00000252486,9606.ENSP00000254101,…	HBQ1,MAPK12,MAPK1,TXN2,APEX1,PSME2,CHMP4B,GSR,CDC37,PDAP1,EDF1,RPS12,DNPH1,TARDBP,MCEE,YWHAH,NEDD8,APOE,PRKAB2,RRAS2,TACO1,GMPR,TUBB2B,RAB21,EIF3J,RAB2A,RASA4,MCCC1,ANK1,SRP14,TIMM44,PGD,ITIH1,GGCT,ATP6V1B2,HSD17B12,ANK3,ACAD8,PDXK,ERAP1,NPM1,HPRT1,PCBD1,TPP1,HSP90B1,FN3K,DDX19A,ADH1B,AHSP,RPL13,NAXD,HNRNPD,ACSS1,TCP1,PRKRA,TUBB6,TRIP10,CNDP2,STAC3,BSG,TRDN,FGG,PSMF1,CAV1,DUPD1,MCCC2,H1-0,MAP2K3,…
GO Function	GO:0003824	Catalytic activity	88	5522	0.19	0.0022	9606.ENSP00000215659,9606.ENSP00000215832,9606.ENSP00000216185,9606.ENSP00000216714,9606.ENSP00000217515,9606.ENSP00000221130,9606.ENSP00000230431,9606.ENSP00000244217,9606.ENSP00000246024,9606.ENSP00000248975,9606.ENSP00000252603,9606.ENSP00000256196,9606.ENSP00000259727,9606.ENSP00000261263,9606.ENSP00000262646,9606.ENSP00000265594,9606.ENSP00000269919,9606.ENSP00000270776,9606.ENSP00000273359,…	MAPK12,MAPK1,TXN2,APEX1,TXNL1,GSR,DNPH1,MCEE,TMX4,YWHAH,PGLS,RRAS2,GMPR,RAB21,RAB2A,MCCC1,PGPEP1,PGD,ABHD10,GGCT,HSD17B12,ACAD8,PDXK,ERAP1,HPRT1,PCBD1,TPP1,HSP90B1,FN3K,DDX19A,ADH1B,NAXD,ACSS1,TCP1,PRKRA,GCSH,BCAT2,CNDP2,SLC25A42,ACAA1,DUPD1,MCCC2,MAP2K3,ALDH3A2,RAB5B,LONP1,MT-ND2,NEK7,ACADSB,COMTD1,SAR1A,TPP2,PCCA,CLYBL,ATAD3A,ATL2,ECHDC3,IDI1,GART,BPGM,DHRS7B,HDDC2,BLVRA,ALDH7A1,CARNS1,PSMC2,UB…
GO Function	GO:1901363	Heterocyclic compound binding	93	5977	0.18	0.0023	9606.ENSP00000199708,9606.ENSP00000215659,9606.ENSP00000215832,9606.ENSP00000216714,9606.ENSP00000221130,9606.ENSP00000222968,9606.ENSP00000224073,9606.ENSP00000230050,9606.ENSP00000240185,9606.ENSP00000256196,9606.ENSP00000258975,9606.ENSP00000259818,9606.ENSP00000261263,9606.ENSP00000261868,9606.ENSP00000262646,9606.ENSP00000265594,9606.ENSP00000267884,9606.ENSP00000270538,9606.ENSP00000270776,…	HBQ1,MAPK12,MAPK1,APEX1,GSR,PDAP1,EDF1,RPS12,TARDBP,RRAS2,TACO1,TUBB2B,RAB21,EIF3J,RAB2A,MCCC1,SRP14,TIMM44,PGD,ATP6V1B2,ACAD8,PDXK,NPM1,HPRT1,HSP90B1,FN3K,DDX19A,RPL13,NAXD,HNRNPD,ACSS1,TCP1,PRKRA,TUBB6,MCCC2,H1-0,MAP2K3,RPS21,RPL21,CRKL,RPS26,MSN,RAB5B,LONP1,EIF1AY,NEK7,S100A4,ACADSB,EIF3A,RPL5,SERBP1,SAR1A,HNRNPCL1,PCCA,ATAD3A,ATL2,EIF1AX,TUBB2A,RPS6,GART,HNRNPA3,XPO1,BLVRA,CARNS1,PSMC2,STRAP,…
GO Function	GO:0000166	Nucleotide binding	45	2168	0.3	0.0027	9606.ENSP00000215659,9606.ENSP00000215832,9606.ENSP00000221130,9606.ENSP00000256196,9606.ENSP00000259818,9606.ENSP00000261263,9606.ENSP00000262646,9606.ENSP00000265594,9606.ENSP00000270538,9606.ENSP00000270776,9606.ENSP00000276390,9606.ENSP00000281182,9606.ENSP00000291565,9606.ENSP00000298556,9606.ENSP00000299767,9606.ENSP00000300784,9606.ENSP00000306117,9606.ENSP00000311984,9606.ENSP00000316924,…	MAPK12,MAPK1,GSR,RRAS2,TUBB2B,RAB21,RAB2A,MCCC1,TIMM44,PGD,ATP6V1B2,ACAD8,PDXK,HPRT1,HSP90B1,FN3K,DDX19A,NAXD,ACSS1,TCP1,TUBB6,MCCC2,MAP2K3,RAB5B,LONP1,NEK7,ACADSB,SAR1A,PCCA,ATAD3A,ATL2,TUBB2A,GART,BLVRA,CARNS1,PSMC2,UBE2L3,PRMT1,CAMK2D,COASY,GET3,H6PD,HNRNPU,EPB42,PANK4
GO Function	GO:0036094	Small molecule binding	49	2507	0.28	0.0039	9606.ENSP00000199708,9606.ENSP00000215659,9606.ENSP00000215832,9606.ENSP00000221130,9606.ENSP00000256196,9606.ENSP00000259818,9606.ENSP00000261263,9606.ENSP00000262646,9606.ENSP00000265594,9606.ENSP00000270538,9606.ENSP00000270776,9606.ENSP00000276390,9606.ENSP00000281182,9606.ENSP00000291565,9606.ENSP00000298556,9606.ENSP00000299767,9606.ENSP00000300784,9606.ENSP00000306117,9606.ENSP00000311984,…	HBQ1,MAPK12,MAPK1,GSR,RRAS2,TUBB2B,RAB21,RAB2A,MCCC1,TIMM44,PGD,ATP6V1B2,ACAD8,PDXK,HPRT1,HSP90B1,FN3K,DDX19A,NAXD,ACSS1,TCP1,TUBB6,BSG,CAV1,MCCC2,MAP2K3,RAB5B,LONP1,NEK7,ACADSB,SAR1A,PCCA,ATAD3A,ATL2,TUBB2A,GART,TSPO,BLVRA,CARNS1,PSMC2,UBE2L3,PRMT1,CAMK2D,COASY,GET3,H6PD,HNRNPU,EPB42,PANK4
GO Function	GO:0005200	Structural constituent of cytoskeleton	8	107	0.86	0.0101	9606.ENSP00000259818,9606.ENSP00000265709,9606.ENSP00000280772,9606.ENSP00000318697,9606.ENSP00000345259,9606.ENSP00000353408,9606.ENSP00000369703,9606.ENSP00000497777	TUBB2B,ANK1,ANK3,TUBB6,EPB41,MSN,TUBB2A,EPB42
GO Function	GO:0016491	Oxidoreductase activity	21	731	0.44	0.0122	9606.ENSP00000216185,9606.ENSP00000216714,9606.ENSP00000217515,9606.ENSP00000221130,9606.ENSP00000246024,9606.ENSP00000248975,9606.ENSP00000259727,9606.ENSP00000270776,9606.ENSP00000278353,9606.ENSP00000281182,9606.ENSP00000299299,9606.ENSP00000306606,9606.ENSP00000333664,9606.ENSP00000345774,9606.ENSP00000355046,9606.ENSP00000357873,9606.ENSP00000378887,9606.ENSP00000385757,9606.ENSP00000387123,…	TXN2,APEX1,TXNL1,GSR,TMX4,YWHAH,GMPR,PGD,HSD17B12,ACAD8,PCBD1,ADH1B,ACAA1,ALDH3A2,MT-ND2,ACADSB,DHRS7B,BLVRA,ALDH7A1,H6PD,SNCA
GO Function	GO:0035639	Purine ribonucleoside triphosphate binding	37	1834	0.29	0.0260	9606.ENSP00000215659,9606.ENSP00000215832,9606.ENSP00000256196,9606.ENSP00000259818,9606.ENSP00000261263,9606.ENSP00000262646,9606.ENSP00000265594,9606.ENSP00000270538,9606.ENSP00000276390,9606.ENSP00000291565,9606.ENSP00000299767,9606.ENSP00000300784,9606.ENSP00000306117,9606.ENSP00000311984,9606.ENSP00000316924,9606.ENSP00000317334,9606.ENSP00000318697,9606.ENSP00000343657,9606.ENSP00000345083,…	MAPK12,MAPK1,RRAS2,TUBB2B,RAB21,RAB2A,MCCC1,TIMM44,ATP6V1B2,PDXK,HSP90B1,FN3K,DDX19A,NAXD,ACSS1,TCP1,TUBB6,MCCC2,MAP2K3,RAB5B,LONP1,NEK7,SAR1A,PCCA,ATAD3A,ATL2,TUBB2A,GART,CARNS1,PSMC2,UBE2L3,CAMK2D,COASY,GET3,HNRNPU,EPB42,PANK4
GO Function	GO:0016421	CoA carboxylase activity	3	6	1.68	0.0280	9606.ENSP00000265594,9606.ENSP00000343657,9606.ENSP00000365462	MCCC1,MCCC2,PCCA
GO Function	GO:0044325	Transmembrane transporter binding	8	134	0.76	0.0340	9606.ENSP00000248975,9606.ENSP00000265709,9606.ENSP00000280772,9606.ENSP00000333984,9606.ENSP00000339191,9606.ENSP00000379563,9606.ENSP00000422007,9606.ENSP00000425824	YWHAH,ANK1,ANK3,TRDN,CAV1,TSPO,ACTN3,CAMK2D
GO Function	GO:0003730	mRNA 3-UTR binding	7	102	0.82	0.0362	9606.ENSP00000240185,9606.ENSP00000313199,9606.ENSP00000359345,9606.ENSP00000360034,9606.ENSP00000376309,9606.ENSP00000451291,9606.ENSP00000491215	TARDBP,HNRNPD,RPL5,SERBP1,HNRNPA3,HNRNPC,HNRNPU
GO Function	GO:0032555	Purine ribonucleotide binding	37	1903	0.27	0.0403	9606.ENSP00000215659,9606.ENSP00000215832,9606.ENSP00000256196,9606.ENSP00000259818,9606.ENSP00000261263,9606.ENSP00000262646,9606.ENSP00000265594,9606.ENSP00000270538,9606.ENSP00000276390,9606.ENSP00000291565,9606.ENSP00000299767,9606.ENSP00000300784,9606.ENSP00000306117,9606.ENSP00000311984,9606.ENSP00000316924,9606.ENSP00000317334,9606.ENSP00000318697,9606.ENSP00000343657,9606.ENSP00000345083,…	MAPK12,MAPK1,RRAS2,TUBB2B,RAB21,RAB2A,MCCC1,TIMM44,ATP6V1B2,PDXK,HSP90B1,FN3K,DDX19A,NAXD,ACSS1,TCP1,TUBB6,MCCC2,MAP2K3,RAB5B,LONP1,NEK7,SAR1A,PCCA,ATAD3A,ATL2,TUBB2A,GART,CARNS1,PSMC2,UBE2L3,CAMK2D,COASY,GET3,HNRNPU,EPB42,PANK4
GO Function	GO:0097367	Carbohydrate derivative binding	42	2278	0.25	0.0403	9606.ENSP00000215659,9606.ENSP00000215832,9606.ENSP00000252486,9606.ENSP00000256196,9606.ENSP00000259818,9606.ENSP00000261263,9606.ENSP00000262646,9606.ENSP00000265594,9606.ENSP00000270538,9606.ENSP00000273283,9606.ENSP00000276390,9606.ENSP00000278353,9606.ENSP00000291565,9606.ENSP00000299427,9606.ENSP00000299767,9606.ENSP00000300784,9606.ENSP00000306117,9606.ENSP00000311984,9606.ENSP00000316924,…	MAPK12,MAPK1,APOE,RRAS2,TUBB2B,RAB21,RAB2A,MCCC1,TIMM44,ITIH1,ATP6V1B2,HSD17B12,PDXK,TPP1,HSP90B1,FN3K,DDX19A,NAXD,ACSS1,TCP1,TUBB6,MCCC2,MAP2K3,RAB5B,LONP1,NEK7,SAR1A,PCCA,ATAD3A,ATL2,TUBB2A,GART,CARNS1,PSMC2,UBE2L3,CAMK2D,COASY,PDCD5,GET3,HNRNPU,EPB42,PANK4
GO Function	GO:0003729	mRNA binding	12	326	0.55	0.0431	9606.ENSP00000240185,9606.ENSP00000258975,9606.ENSP00000313199,9606.ENSP00000348849,9606.ENSP00000358140,9606.ENSP00000359345,9606.ENSP00000360034,9606.ENSP00000376309,9606.ENSP00000392270,9606.ENSP00000435777,9606.ENSP00000451291,9606.ENSP00000491215	TARDBP,TACO1,HNRNPD,RPS26,EIF3A,RPL5,SERBP1,HNRNPA3,STRAP,RPS13,HNRNPC,HNRNPU
GO Component	GO:0005737	Cytoplasm	186	12056	0.17	8.37e-19	9606.ENSP00000044462,9606.ENSP00000199708,9606.ENSP00000215659,9606.ENSP00000215832,9606.ENSP00000216185,9606.ENSP00000216714,9606.ENSP00000216802,9606.ENSP00000217402,9606.ENSP00000217515,9606.ENSP00000221130,9606.ENSP00000222005,9606.ENSP00000222968,9606.ENSP00000224073,9606.ENSP00000230050,9606.ENSP00000230431,9606.ENSP00000234038,9606.ENSP00000240185,9606.ENSP00000244217,9606.ENSP00000248975,…	PSMA4,HBQ1,MAPK12,MAPK1,TXN2,APEX1,PSME2,CHMP4B,TXNL1,GSR,CDC37,PDAP1,EDF1,RPS12,DNPH1,PPP1R7,TARDBP,MCEE,YWHAH,MTX2,NEDD8,APOE,PGLS,PRKAB2,RRAS2,TACO1,GMPR,TUBB2B,RAB21,PSMD11,EIF3J,RAB2A,RASA4,MCCC1,ANK1,ITIH4,SRP14,PGPEP1,TIMM44,PGD,ABHD10,PYURF,GGCT,ATP6V1B2,HSD17B12,ANK3,ACAD8,PDXK,ERAP1,NPM1,HPRT1,PCBD1,TPP1,HSP90B1,FN3K,DDX19A,ADH1B,TMEM126A,AHSP,RPL13,NAXD,EHBP1L1,HNRNPD,ACSS1,TCP1,PRKRA,…
GO Component	GO:0005829	Cytosol	116	5438	0.31	3.06e-15	9606.ENSP00000044462,9606.ENSP00000199708,9606.ENSP00000215659,9606.ENSP00000215832,9606.ENSP00000216802,9606.ENSP00000217402,9606.ENSP00000217515,9606.ENSP00000221130,9606.ENSP00000222005,9606.ENSP00000222968,9606.ENSP00000224073,9606.ENSP00000230050,9606.ENSP00000230431,9606.ENSP00000248975,9606.ENSP00000250495,9606.ENSP00000252603,9606.ENSP00000254101,9606.ENSP00000259727,9606.ENSP00000261263,…	PSMA4,HBQ1,MAPK12,MAPK1,PSME2,CHMP4B,TXNL1,GSR,CDC37,PDAP1,EDF1,RPS12,DNPH1,YWHAH,NEDD8,PGLS,PRKAB2,GMPR,RAB21,PSMD11,EIF3J,RAB2A,RASA4,MCCC1,ANK1,SRP14,PGPEP1,PGD,ABHD10,GGCT,ATP6V1B2,ANK3,PDXK,ERAP1,NPM1,HPRT1,PCBD1,HSP90B1,FN3K,ADH1B,AHSP,RPL13,HNRNPD,TCP1,PRKRA,TRIP10,CNDP2,STAC3,ACAA1,TRDN,PSMF1,MCCC2,MAP2K3,EPB41,ALDH3A2,RPS21,RPL21,CRKL,RPS26,MSN,LONP1,EIF3A,RPL5,CUTC,SERBP1,TPP2,PCCA,VPS2…
GO Component	GO:0070062	Extracellular exosome	64	2096	0.47	8.84e-13	9606.ENSP00000044462,9606.ENSP00000216802,9606.ENSP00000217402,9606.ENSP00000221130,9606.ENSP00000222005,9606.ENSP00000230431,9606.ENSP00000234038,9606.ENSP00000248975,9606.ENSP00000250495,9606.ENSP00000252486,9606.ENSP00000252603,9606.ENSP00000256196,9606.ENSP00000261263,9606.ENSP00000262646,9606.ENSP00000266041,9606.ENSP00000270776,9606.ENSP00000273283,9606.ENSP00000275428,9606.ENSP00000276390,…	PSMA4,PSME2,CHMP4B,GSR,CDC37,DNPH1,PPP1R7,YWHAH,NEDD8,APOE,PGLS,RRAS2,RAB21,RAB2A,ITIH4,PGD,ITIH1,GGCT,ATP6V1B2,PDXK,ERAP1,HPRT1,PCBD1,TPP1,HSP90B1,TCP1,TUBB6,TRIP10,CNDP2,BSG,FGG,RPS26,MSN,RAB5B,S100A4,RPL5,SERBP1,VPS28,TUBB2A,GART,BPGM,TSPO,PLAA,BLVRA,ALDH7A1,C4B,SLC2A1,CFB,RPL37A,ABHD14B,ACTN3,DPYSL2,RPS20,PAFAH1B2,RPS13,SLC16A1,HNRNPC,RPL28,RPL27,COASY,PDCD5,GET3,CHMP2A,CPNE3
GO Component	GO:0005622	Intracellular anatomical structure	194	14891	0.1	2.37e-11	9606.ENSP00000044462,9606.ENSP00000199708,9606.ENSP00000215659,9606.ENSP00000215832,9606.ENSP00000216185,9606.ENSP00000216714,9606.ENSP00000216802,9606.ENSP00000217402,9606.ENSP00000217515,9606.ENSP00000221130,9606.ENSP00000222005,9606.ENSP00000222968,9606.ENSP00000224073,9606.ENSP00000230050,9606.ENSP00000230431,9606.ENSP00000234038,9606.ENSP00000240185,9606.ENSP00000244217,9606.ENSP00000246024,…	PSMA4,HBQ1,MAPK12,MAPK1,TXN2,APEX1,PSME2,CHMP4B,TXNL1,GSR,CDC37,PDAP1,EDF1,RPS12,DNPH1,PPP1R7,TARDBP,MCEE,TMX4,YWHAH,MTX2,NEDD8,APOE,PGLS,PRKAB2,RRAS2,TACO1,GMPR,TUBB2B,RAB21,PSMD11,EIF3J,RAB2A,RASA4,MCCC1,ANK1,ITIH4,SRP14,PGPEP1,TIMM44,PGD,ABHD10,PYURF,GGCT,ATP6V1B2,HSD17B12,ANK3,ACAD8,PDXK,ERAP1,NPM1,HPRT1,PCBD1,TPP1,HSP90B1,FN3K,DDX19A,ADH1B,TMEM126A,AHSP,RPL13,NAXD,EHBP1L1,HNRNPD,ACSS1,TCP1,P…
GO Component	GO:0022626	Cytosolic ribosome	14	101	1.13	3.31e-09	9606.ENSP00000230050,9606.ENSP00000307889,9606.ENSP00000345957,9606.ENSP00000346027,9606.ENSP00000348849,9606.ENSP00000359345,9606.ENSP00000369757,9606.ENSP00000413436,9606.ENSP00000418082,9606.ENSP00000429374,9606.ENSP00000435777,9606.ENSP00000452763,9606.ENSP00000463842,9606.ENSP00000464813	RPS12,RPL13,RPS21,RPL21,RPS26,RPL5,RPS6,RPL10,RPL37A,RPS20,RPS13,RPL28,RPL17,RPL27
GO Component	GO:0043227	Membrane-bounded organelle	176	13188	0.11	6.43e-08	9606.ENSP00000044462,9606.ENSP00000215659,9606.ENSP00000215832,9606.ENSP00000216185,9606.ENSP00000216714,9606.ENSP00000216802,9606.ENSP00000217402,9606.ENSP00000217515,9606.ENSP00000221130,9606.ENSP00000222005,9606.ENSP00000222968,9606.ENSP00000224073,9606.ENSP00000230050,9606.ENSP00000230431,9606.ENSP00000234038,9606.ENSP00000240185,9606.ENSP00000244217,9606.ENSP00000246024,9606.ENSP00000248975,…	PSMA4,MAPK12,MAPK1,TXN2,APEX1,PSME2,CHMP4B,TXNL1,GSR,CDC37,PDAP1,EDF1,RPS12,DNPH1,PPP1R7,TARDBP,MCEE,TMX4,YWHAH,MTX2,NEDD8,APOE,PGLS,PRKAB2,RRAS2,TACO1,TUBB2B,RAB21,PSMD11,RAB2A,MCCC1,ANK1,ITIH4,SRP14,TIMM44,PGD,ITIH1,ABHD10,PYURF,GGCT,ATP6V1B2,HSD17B12,ANK3,ACAD8,PDXK,ERAP1,NPM1,HPRT1,PCBD1,TPP1,HSP90B1,DDX19A,ADH1B,TMEM126A,RPL13,NAXD,EHBP1L1,HNRNPD,ACSS1,TCP1,PRKRA,TUBB6,GCSH,TMEM11,TRIP10,BCA…
GO Component	GO:0005739	Mitochondrion	47	1681	0.43	8.24e-08	9606.ENSP00000215659,9606.ENSP00000215832,9606.ENSP00000216185,9606.ENSP00000216714,9606.ENSP00000221130,9606.ENSP00000240185,9606.ENSP00000244217,9606.ENSP00000249442,9606.ENSP00000258975,9606.ENSP00000265594,9606.ENSP00000270538,9606.ENSP00000273359,9606.ENSP00000273968,9606.ENSP00000281182,9606.ENSP00000306887,9606.ENSP00000311984,9606.ENSP00000316924,9606.ENSP00000319531,9606.ENSP00000319992,…	MAPK12,MAPK1,TXN2,APEX1,GSR,TARDBP,MCEE,MTX2,TACO1,MCCC1,TIMM44,ABHD10,PYURF,ACAD8,TMEM126A,NAXD,ACSS1,GCSH,TMEM11,BCAT2,SLC25A42,BSG,MCCC2,PLN,LONP1,MT-ND2,MT-ATP8,ACADSB,PCCA,CLYBL,ATAD3A,ECHDC3,LYRM7,TSPO,ALDH7A1,HIGD1A,TFAM,PALLD,COX7C,COASY,MICOS13,H6PD,CPNE3,FECH,NIF3L1,DIABLO,SNCA
GO Component	GO:0043226	Organelle	182	14017	0.1	9.27e-08	9606.ENSP00000044462,9606.ENSP00000215659,9606.ENSP00000215832,9606.ENSP00000216185,9606.ENSP00000216714,9606.ENSP00000216802,9606.ENSP00000217402,9606.ENSP00000217515,9606.ENSP00000221130,9606.ENSP00000222005,9606.ENSP00000222968,9606.ENSP00000224073,9606.ENSP00000230050,9606.ENSP00000230431,9606.ENSP00000234038,9606.ENSP00000240185,9606.ENSP00000244217,9606.ENSP00000246024,9606.ENSP00000248975,…	PSMA4,MAPK12,MAPK1,TXN2,APEX1,PSME2,CHMP4B,TXNL1,GSR,CDC37,PDAP1,EDF1,RPS12,DNPH1,PPP1R7,TARDBP,MCEE,TMX4,YWHAH,MTX2,NEDD8,APOE,PGLS,PRKAB2,RRAS2,TACO1,TUBB2B,RAB21,PSMD11,RAB2A,MCCC1,ANK1,ITIH4,SRP14,TIMM44,PGD,ITIH1,ABHD10,PYURF,GGCT,ATP6V1B2,HSD17B12,ANK3,ACAD8,PDXK,ERAP1,NPM1,HPRT1,PCBD1,TPP1,HSP90B1,DDX19A,ADH1B,TMEM126A,RPL13,NAXD,EHBP1L1,HNRNPD,ACSS1,TCP1,PRKRA,TUBB6,GCSH,TMEM11,TRIP10,BCA…
GO Component	GO:1990904	Ribonucleoprotein complex	28	687	0.6	2.02e-07	9606.ENSP00000230050,9606.ENSP00000261868,9606.ENSP00000267884,9606.ENSP00000296930,9606.ENSP00000307889,9606.ENSP00000313199,9606.ENSP00000318176,9606.ENSP00000345957,9606.ENSP00000346027,9606.ENSP00000348849,9606.ENSP00000358140,9606.ENSP00000359345,9606.ENSP00000369757,9606.ENSP00000376309,9606.ENSP00000384863,9606.ENSP00000412566,9606.ENSP00000413436,9606.ENSP00000418082,9606.ENSP00000429374,…	RPS12,EIF3J,SRP14,NPM1,RPL13,HNRNPD,PRKRA,RPS21,RPL21,RPS26,EIF3A,RPL5,RPS6,HNRNPA3,XPO1,SNRPB,RPL10,RPL37A,RPS20,RPS13,EIF3M,HNRNPC,RPL28,RPL17,RPL27,PTGES3,HNRNPU,SNRPN
GO Component	GO:0031982	Vesicle	78	3957	0.28	3.66e-07	9606.ENSP00000044462,9606.ENSP00000215832,9606.ENSP00000216802,9606.ENSP00000217402,9606.ENSP00000221130,9606.ENSP00000222005,9606.ENSP00000222968,9606.ENSP00000230431,9606.ENSP00000234038,9606.ENSP00000248975,9606.ENSP00000250495,9606.ENSP00000252486,9606.ENSP00000252603,9606.ENSP00000256196,9606.ENSP00000261263,9606.ENSP00000261712,9606.ENSP00000262646,9606.ENSP00000266041,9606.ENSP00000267884,…	PSMA4,MAPK1,PSME2,CHMP4B,GSR,CDC37,PDAP1,DNPH1,PPP1R7,YWHAH,NEDD8,APOE,PGLS,RRAS2,RAB21,PSMD11,RAB2A,ITIH4,SRP14,PGD,ITIH1,GGCT,ATP6V1B2,PDXK,ERAP1,HPRT1,PCBD1,TPP1,HSP90B1,EHBP1L1,TCP1,TUBB6,TRIP10,CNDP2,ACAA1,BSG,FGG,CAV1,RPS26,MSN,RAB5B,S100A4,RPL5,SERBP1,SAR1A,VPS28,TUBB2A,GART,BPGM,TSPO,PLAA,SUN2,BLVRA,ALDH7A1,PSMC2,C4B,SLC2A1,CFB,RPL37A,ABHD14B,ACTN3,CAMK2D,DPYSL2,RPS20,PAFAH1B2,RPS13,SLC16…
GO Component	GO:0044391	Ribosomal subunit	15	187	0.89	4.02e-07	9606.ENSP00000230050,9606.ENSP00000296930,9606.ENSP00000307889,9606.ENSP00000345957,9606.ENSP00000346027,9606.ENSP00000348849,9606.ENSP00000359345,9606.ENSP00000369757,9606.ENSP00000413436,9606.ENSP00000418082,9606.ENSP00000429374,9606.ENSP00000435777,9606.ENSP00000452763,9606.ENSP00000463842,9606.ENSP00000464813	RPS12,NPM1,RPL13,RPS21,RPL21,RPS26,RPL5,RPS6,RPL10,RPL37A,RPS20,RPS13,RPL28,RPL17,RPL27
GO Component	GO:0005840	Ribosome	16	228	0.83	6.60e-07	9606.ENSP00000216714,9606.ENSP00000230050,9606.ENSP00000296930,9606.ENSP00000307889,9606.ENSP00000345957,9606.ENSP00000346027,9606.ENSP00000348849,9606.ENSP00000359345,9606.ENSP00000369757,9606.ENSP00000413436,9606.ENSP00000418082,9606.ENSP00000429374,9606.ENSP00000435777,9606.ENSP00000452763,9606.ENSP00000463842,9606.ENSP00000464813	APEX1,RPS12,NPM1,RPL13,RPS21,RPL21,RPS26,RPL5,RPS6,RPL10,RPL37A,RPS20,RPS13,RPL28,RPL17,RPL27
GO Component	GO:0005615	Extracellular space	66	3247	0.29	3.11e-06	9606.ENSP00000044462,9606.ENSP00000216802,9606.ENSP00000217402,9606.ENSP00000221130,9606.ENSP00000222005,9606.ENSP00000230431,9606.ENSP00000234038,9606.ENSP00000248975,9606.ENSP00000250495,9606.ENSP00000252486,9606.ENSP00000252603,9606.ENSP00000256196,9606.ENSP00000261263,9606.ENSP00000262646,9606.ENSP00000266041,9606.ENSP00000270776,9606.ENSP00000273283,9606.ENSP00000275428,9606.ENSP00000276390,…	PSMA4,PSME2,CHMP4B,GSR,CDC37,DNPH1,PPP1R7,YWHAH,NEDD8,APOE,PGLS,RRAS2,RAB21,RAB2A,ITIH4,PGD,ITIH1,GGCT,ATP6V1B2,PDXK,ERAP1,HPRT1,PCBD1,TPP1,HSP90B1,TCP1,TUBB6,TRIP10,CNDP2,BSG,FGG,RPS26,MSN,RAB5B,DPT,S100A4,RPL5,SERBP1,VPS28,TUBB2A,GART,BPGM,TSPO,PLAA,BLVRA,ALDH7A1,C4B,SLC2A1,CFB,RPL37A,ABHD14B,ACTN3,DPYSL2,RPS20,PAFAH1B2,RPS13,SLC16A1,HNRNPC,RPL28,RPL27,COASY,PDCD5,GET3,CHMP2A,CPNE3,SNCA
GO Component	GO:0043231	Intracellular membrane-bounded organelle	162	12149	0.11	5.72e-06	9606.ENSP00000044462,9606.ENSP00000215659,9606.ENSP00000215832,9606.ENSP00000216185,9606.ENSP00000216714,9606.ENSP00000216802,9606.ENSP00000217402,9606.ENSP00000217515,9606.ENSP00000221130,9606.ENSP00000222968,9606.ENSP00000224073,9606.ENSP00000230050,9606.ENSP00000230431,9606.ENSP00000234038,9606.ENSP00000240185,9606.ENSP00000244217,9606.ENSP00000246024,9606.ENSP00000249442,9606.ENSP00000250495,…	PSMA4,MAPK12,MAPK1,TXN2,APEX1,PSME2,CHMP4B,TXNL1,GSR,PDAP1,EDF1,RPS12,DNPH1,PPP1R7,TARDBP,MCEE,TMX4,MTX2,NEDD8,APOE,PRKAB2,RRAS2,TACO1,TUBB2B,RAB21,PSMD11,RAB2A,MCCC1,ANK1,ITIH4,SRP14,TIMM44,PGD,ABHD10,PYURF,ATP6V1B2,HSD17B12,ANK3,ACAD8,PDXK,ERAP1,NPM1,PCBD1,TPP1,HSP90B1,DDX19A,ADH1B,TMEM126A,RPL13,NAXD,EHBP1L1,HNRNPD,ACSS1,TCP1,PRKRA,TUBB6,GCSH,TMEM11,TRIP10,BCAT2,CNDP2,SLC25A42,STAC3,ACAA1,BSG,…
GO Component	GO:0043229	Intracellular organelle	171	13231	0.1	7.06e-06	9606.ENSP00000044462,9606.ENSP00000215659,9606.ENSP00000215832,9606.ENSP00000216185,9606.ENSP00000216714,9606.ENSP00000216802,9606.ENSP00000217402,9606.ENSP00000217515,9606.ENSP00000221130,9606.ENSP00000222968,9606.ENSP00000224073,9606.ENSP00000230050,9606.ENSP00000230431,9606.ENSP00000234038,9606.ENSP00000240185,9606.ENSP00000244217,9606.ENSP00000246024,9606.ENSP00000249442,9606.ENSP00000250495,…	PSMA4,MAPK12,MAPK1,TXN2,APEX1,PSME2,CHMP4B,TXNL1,GSR,PDAP1,EDF1,RPS12,DNPH1,PPP1R7,TARDBP,MCEE,TMX4,MTX2,NEDD8,APOE,PRKAB2,RRAS2,TACO1,TUBB2B,RAB21,PSMD11,RAB2A,MCCC1,ANK1,ITIH4,SRP14,TIMM44,PGD,ABHD10,PYURF,ATP6V1B2,HSD17B12,ANK3,ACAD8,PDXK,ERAP1,NPM1,PCBD1,TPP1,HSP90B1,DDX19A,ADH1B,TMEM126A,RPL13,NAXD,EHBP1L1,HNRNPD,ACSS1,TCP1,PRKRA,TUBB6,GCSH,TMEM11,TRIP10,BCAT2,CNDP2,SLC25A42,STAC3,ACAA1,BSG,…
GO Component	GO:0070013	Intracellular organelle lumen	95	5660	0.21	7.06e-06	9606.ENSP00000044462,9606.ENSP00000215659,9606.ENSP00000215832,9606.ENSP00000216185,9606.ENSP00000216714,9606.ENSP00000216802,9606.ENSP00000221130,9606.ENSP00000222968,9606.ENSP00000224073,9606.ENSP00000230050,9606.ENSP00000240185,9606.ENSP00000244217,9606.ENSP00000249442,9606.ENSP00000250495,9606.ENSP00000252486,9606.ENSP00000254101,9606.ENSP00000261712,9606.ENSP00000265594,9606.ENSP00000266041,…	PSMA4,MAPK12,MAPK1,TXN2,APEX1,PSME2,GSR,PDAP1,EDF1,RPS12,TARDBP,MCEE,MTX2,NEDD8,APOE,PRKAB2,PSMD11,MCCC1,ITIH4,SRP14,TIMM44,ABHD10,ACAD8,PDXK,ERAP1,NPM1,PCBD1,TPP1,HSP90B1,DDX19A,ADH1B,RPL13,NAXD,HNRNPD,ACSS1,PRKRA,GCSH,TRIP10,BCAT2,CNDP2,STAC3,ACAA1,TRDN,FGG,PSMF1,MCCC2,H1-0,MAP2K3,EPB41,RPS21,CRKL,RPS26,LONP1,NEK7,ACADSB,EIF3A,RPL5,CUTC,TPP2,PCCA,ATAD3A,LYRM7,RPS6,GPS1,HNRNPA3,XPO1,SUN2,ALDH7A1…
GO Component	GO:0005759	Mitochondrial matrix	21	494	0.61	7.75e-06	9606.ENSP00000216185,9606.ENSP00000221130,9606.ENSP00000244217,9606.ENSP00000265594,9606.ENSP00000270538,9606.ENSP00000273359,9606.ENSP00000281182,9606.ENSP00000311984,9606.ENSP00000316924,9606.ENSP00000319531,9606.ENSP00000322991,9606.ENSP00000343657,9606.ENSP00000353826,9606.ENSP00000357873,9606.ENSP00000365462,9606.ENSP00000368030,9606.ENSP00000368688,9606.ENSP00000387123,9606.ENSP00000420588,…	TXN2,GSR,MCEE,MCCC1,TIMM44,ABHD10,ACAD8,NAXD,ACSS1,GCSH,BCAT2,MCCC2,LONP1,ACADSB,PCCA,ATAD3A,LYRM7,ALDH7A1,TFAM,COASY,FECH
GO Component	GO:0022625	Cytosolic large ribosomal subunit	8	56	1.14	2.56e-05	9606.ENSP00000307889,9606.ENSP00000346027,9606.ENSP00000359345,9606.ENSP00000413436,9606.ENSP00000418082,9606.ENSP00000452763,9606.ENSP00000463842,9606.ENSP00000464813	RPL13,RPL21,RPL5,RPL10,RPL37A,RPL28,RPL17,RPL27
GO Component	GO:0005576	Extracellular region	75	4175	0.24	2.58e-05	9606.ENSP00000044462,9606.ENSP00000215832,9606.ENSP00000216802,9606.ENSP00000217402,9606.ENSP00000221130,9606.ENSP00000222005,9606.ENSP00000222968,9606.ENSP00000230431,9606.ENSP00000234038,9606.ENSP00000248975,9606.ENSP00000250495,9606.ENSP00000252486,9606.ENSP00000252603,9606.ENSP00000256196,9606.ENSP00000259818,9606.ENSP00000261263,9606.ENSP00000261712,9606.ENSP00000262646,9606.ENSP00000266041,…	PSMA4,MAPK1,PSME2,CHMP4B,GSR,CDC37,PDAP1,DNPH1,PPP1R7,YWHAH,NEDD8,APOE,PGLS,RRAS2,TUBB2B,RAB21,PSMD11,RAB2A,ITIH4,SRP14,PGD,ITIH1,GGCT,ATP6V1B2,PDXK,ERAP1,HPRT1,PCBD1,TPP1,HSP90B1,TCP1,TUBB6,TRIP10,CNDP2,ACAA1,BSG,FGG,EPB41,RPS26,MSN,RAB5B,DPT,S100A4,RPL5,SERBP1,VPS28,TUBB2A,GART,BPGM,TSPO,PLAA,BLVRA,ALDH7A1,PSMC2,C4B,SLC2A1,CFB,RPL37A,ABHD14B,ACTN3,DPYSL2,RPS20,PAFAH1B2,RPS13,SLC16A1,METTL7A,HNR…
GO Component	GO:0032991	Protein-containing complex	89	5506	0.19	0.00011	9606.ENSP00000044462,9606.ENSP00000199708,9606.ENSP00000216714,9606.ENSP00000216802,9606.ENSP00000217402,9606.ENSP00000217515,9606.ENSP00000222005,9606.ENSP00000230050,9606.ENSP00000234038,9606.ENSP00000249442,9606.ENSP00000252486,9606.ENSP00000254101,9606.ENSP00000259727,9606.ENSP00000261712,9606.ENSP00000261868,9606.ENSP00000265594,9606.ENSP00000267884,9606.ENSP00000270538,9606.ENSP00000276390,…	PSMA4,HBQ1,APEX1,PSME2,CHMP4B,TXNL1,CDC37,RPS12,PPP1R7,MTX2,APOE,PRKAB2,GMPR,PSMD11,EIF3J,MCCC1,SRP14,TIMM44,ATP6V1B2,HSD17B12,NPM1,HSP90B1,AHSP,RPL13,EHBP1L1,HNRNPD,TCP1,PRKRA,GCSH,STAC3,TRDN,FGG,PSMF1,CAV1,DUPD1,MCCC2,H1-0,EPB41,RPS21,RPL21,CRKL,RPS26,PLN,MT-ND2,MT-ATP8,EIF3A,RPL5,SAR1A,PCCA,VPS28,RPS6,SMTNL2,GPS1,HNRNPA3,DHRS7B,SNTB1,XPO1,SUN2,PSMC2,STRAP,HIGD1A,UBE2L3,PRMT1,SNRPB,RPL10,C4B,CF…
GO Component	GO:0015934	Large ribosomal subunit	9	113	0.89	0.00037	9606.ENSP00000296930,9606.ENSP00000307889,9606.ENSP00000346027,9606.ENSP00000359345,9606.ENSP00000413436,9606.ENSP00000418082,9606.ENSP00000452763,9606.ENSP00000463842,9606.ENSP00000464813	NPM1,RPL13,RPL21,RPL5,RPL10,RPL37A,RPL28,RPL17,RPL27
GO Component	GO:0016528	Sarcoplasm	8	89	0.94	0.00053	9606.ENSP00000265709,9606.ENSP00000280772,9606.ENSP00000299767,9606.ENSP00000333984,9606.ENSP00000350132,9606.ENSP00000418668,9606.ENSP00000425824,9606.ENSP00000478059	ANK1,ANK3,HSP90B1,TRDN,PLN,CAVIN4,CAMK2D,STIM1
GO Component	GO:0005925	Focal adhesion	16	416	0.57	0.00076	9606.ENSP00000215832,9606.ENSP00000256196,9606.ENSP00000261263,9606.ENSP00000296930,9606.ENSP00000299767,9606.ENSP00000333769,9606.ENSP00000339191,9606.ENSP00000353408,9606.ENSP00000359345,9606.ENSP00000378965,9606.ENSP00000418082,9606.ENSP00000422007,9606.ENSP00000425556,9606.ENSP00000435777,9606.ENSP00000464813,9606.ENSP00000477590	MAPK1,RRAS2,RAB21,NPM1,HSP90B1,BSG,CAV1,MSN,RPL5,SNTB1,RPL37A,ACTN3,PALLD,RPS13,RPL27,CPNE3
GO Component	GO:0022627	Cytosolic small ribosomal subunit	6	44	1.12	0.00083	9606.ENSP00000230050,9606.ENSP00000345957,9606.ENSP00000348849,9606.ENSP00000369757,9606.ENSP00000429374,9606.ENSP00000435777	RPS12,RPS21,RPS26,RPS6,RPS20,RPS13
GO Component	GO:0042383	Sarcolemma	9	132	0.82	0.0010	9606.ENSP00000280772,9606.ENSP00000329200,9606.ENSP00000333769,9606.ENSP00000378965,9606.ENSP00000416293,9606.ENSP00000418668,9606.ENSP00000425824,9606.ENSP00000426290,9606.ENSP00000499241	ANK3,STAC3,BSG,SNTB1,SLC2A1,CAVIN4,CAMK2D,MLIP,SLMAP
GO Component	GO:0016529	Sarcoplasmic reticulum	7	73	0.97	0.0012	9606.ENSP00000265709,9606.ENSP00000280772,9606.ENSP00000299767,9606.ENSP00000333984,9606.ENSP00000350132,9606.ENSP00000425824,9606.ENSP00000478059	ANK1,ANK3,HSP90B1,TRDN,PLN,CAMK2D,STIM1
GO Component	GO:0015935	Small ribosomal subunit	7	77	0.94	0.0015	9606.ENSP00000230050,9606.ENSP00000296930,9606.ENSP00000345957,9606.ENSP00000348849,9606.ENSP00000369757,9606.ENSP00000429374,9606.ENSP00000435777	RPS12,NPM1,RPS21,RPS26,RPS6,RPS20,RPS13
GO Component	GO:0072562	Blood microparticle	8	118	0.82	0.0029	9606.ENSP00000252486,9606.ENSP00000266041,9606.ENSP00000273283,9606.ENSP00000336829,9606.ENSP00000353408,9606.ENSP00000415941,9606.ENSP00000416293,9606.ENSP00000416561	APOE,ITIH4,ITIH1,FGG,MSN,C4B,SLC2A1,CFB
GO Component	GO:0005783	Endoplasmic reticulum	40	2021	0.28	0.0032	9606.ENSP00000215832,9606.ENSP00000216714,9606.ENSP00000252486,9606.ENSP00000256196,9606.ENSP00000261263,9606.ENSP00000262646,9606.ENSP00000265709,9606.ENSP00000273968,9606.ENSP00000278353,9606.ENSP00000280772,9606.ENSP00000296754,9606.ENSP00000299767,9606.ENSP00000307889,9606.ENSP00000333769,9606.ENSP00000333984,9606.ENSP00000336829,9606.ENSP00000338039,9606.ENSP00000339191,9606.ENSP00000345774,…	MAPK1,APEX1,APOE,RRAS2,RAB21,RAB2A,ANK1,PYURF,HSD17B12,ANK3,ERAP1,HSP90B1,RPL13,BSG,TRDN,FGG,PSMF1,CAV1,ALDH3A2,RPS21,RPL21,RPS26,PLN,RPL5,SAR1A,ATL2,RPS6,DHRS7B,TSPO,RPL10,CAMK2D,RNF170,METTL7A,RPL27,GET3,H6PD,SLC37A4,STIM1,PGRMC2,SLMAP
GO Component	GO:0000502	Proteasome complex	6	61	0.98	0.0036	9606.ENSP00000044462,9606.ENSP00000216802,9606.ENSP00000217515,9606.ENSP00000261712,9606.ENSP00000338039,9606.ENSP00000391211	PSMA4,PSME2,TXNL1,PSMD11,PSMF1,PSMC2
GO Component	GO:0005697	Telomerase holoenzyme complex	4	21	1.26	0.0063	9606.ENSP00000412566,9606.ENSP00000451291,9606.ENSP00000482075,9606.ENSP00000491215	SNRPB,HNRNPC,PTGES3,HNRNPU
GO Component	GO:0042470	Melanosome	7	109	0.79	0.0105	9606.ENSP00000262646,9606.ENSP00000276390,9606.ENSP00000299427,9606.ENSP00000299767,9606.ENSP00000333769,9606.ENSP00000353444,9606.ENSP00000416293	RAB2A,ATP6V1B2,TPP1,HSP90B1,BSG,RAB5B,SLC2A1
GO Component	GO:0014731	Spectrin-associated cytoskeleton	3	9	1.51	0.0112	9606.ENSP00000265709,9606.ENSP00000280772,9606.ENSP00000345259	ANK1,ANK3,EPB41
GO Component	GO:0110165	Cellular anatomical entity	201	18293	0.03	0.0112	9606.ENSP00000044462,9606.ENSP00000199708,9606.ENSP00000215659,9606.ENSP00000215832,9606.ENSP00000216185,9606.ENSP00000216714,9606.ENSP00000216802,9606.ENSP00000217402,9606.ENSP00000217515,9606.ENSP00000221130,9606.ENSP00000222005,9606.ENSP00000222968,9606.ENSP00000224073,9606.ENSP00000230050,9606.ENSP00000230431,9606.ENSP00000234038,9606.ENSP00000240185,9606.ENSP00000244217,9606.ENSP00000246024,…	PSMA4,HBQ1,MAPK12,MAPK1,TXN2,APEX1,PSME2,CHMP4B,TXNL1,GSR,CDC37,PDAP1,EDF1,RPS12,DNPH1,PPP1R7,TARDBP,MCEE,TMX4,YWHAH,MTX2,NEDD8,APOE,PGLS,PRKAB2,MYBPH,RRAS2,TACO1,GMPR,TUBB2B,RAB21,PSMD11,EIF3J,RAB2A,RASA4,MCCC1,ANK1,ITIH4,SRP14,PGPEP1,TIMM44,PGD,ITIH1,ABHD10,PYURF,GGCT,ATP6V1B2,HSD17B12,ANK3,ACAD8,PDXK,ERAP1,NPM1,HPRT1,PCBD1,TPP1,HSP90B1,FN3K,DDX19A,ADH1B,TMEM126A,AHSP,RPL13,NAXD,EHBP1L1,HNRNPD,…
GO Component	GO:0099080	Supramolecular complex	28	1366	0.3	0.0236	9606.ENSP00000044462,9606.ENSP00000217402,9606.ENSP00000240185,9606.ENSP00000255416,9606.ENSP00000259818,9606.ENSP00000265709,9606.ENSP00000280772,9606.ENSP00000306117,9606.ENSP00000312671,9606.ENSP00000317334,9606.ENSP00000318697,9606.ENSP00000356355,9606.ENSP00000369703,9606.ENSP00000369757,9606.ENSP00000373964,9606.ENSP00000384863,9606.ENSP00000391211,9606.ENSP00000411932,9606.ENSP00000416293,…	PSMA4,CHMP4B,TARDBP,MYBPH,TUBB2B,ANK1,ANK3,DDX19A,EHBP1L1,TCP1,TUBB6,NEK7,TUBB2A,RPS6,SMTNL2,XPO1,PSMC2,LMOD2,SLC2A1,CAVIN4,ACTN3,PALLD,RPL28,CHMP2A,STIM1,SMTN,HNRNPU,SNCA
GO Component	GO:0005634	Nucleus	103	7672	0.11	0.0271	9606.ENSP00000044462,9606.ENSP00000215659,9606.ENSP00000215832,9606.ENSP00000216185,9606.ENSP00000216714,9606.ENSP00000216802,9606.ENSP00000217402,9606.ENSP00000217515,9606.ENSP00000224073,9606.ENSP00000230050,9606.ENSP00000230431,9606.ENSP00000234038,9606.ENSP00000240185,9606.ENSP00000246024,9606.ENSP00000249442,9606.ENSP00000250495,9606.ENSP00000252486,9606.ENSP00000254101,9606.ENSP00000259818,…	PSMA4,MAPK12,MAPK1,TXN2,APEX1,PSME2,CHMP4B,TXNL1,EDF1,RPS12,DNPH1,PPP1R7,TARDBP,TMX4,MTX2,NEDD8,APOE,PRKAB2,TUBB2B,PSMD11,RAB2A,SRP14,TIMM44,PGD,PDXK,NPM1,PCBD1,HSP90B1,DDX19A,ADH1B,RPL13,HNRNPD,PRKRA,TUBB6,TRIP10,BCAT2,CNDP2,SLC25A42,STAC3,PSMF1,DUPD1,H1-0,MAP2K3,EPB41,RPS21,CRKL,RPS26,MSN,LONP1,NEK7,S100A4,EIF3A,RPL5,CUTC,SERBP1,TPP2,HNRNPCL1,TUBB2A,RPS6,GPS1,HNRNPA3,DHRS7B,PLAA,XPO1,SUN2,ALDH7…
GO Component	GO:0030054	Cell junction	38	2115	0.24	0.0272	9606.ENSP00000215832,9606.ENSP00000248975,9606.ENSP00000252486,9606.ENSP00000256196,9606.ENSP00000259818,9606.ENSP00000261263,9606.ENSP00000276390,9606.ENSP00000280772,9606.ENSP00000296930,9606.ENSP00000299767,9606.ENSP00000313199,9606.ENSP00000329200,9606.ENSP00000333769,9606.ENSP00000339191,9606.ENSP00000345259,9606.ENSP00000345957,9606.ENSP00000346300,9606.ENSP00000353408,9606.ENSP00000353444,…	MAPK1,YWHAH,APOE,RRAS2,TUBB2B,RAB21,ATP6V1B2,ANK3,NPM1,HSP90B1,HNRNPD,STAC3,BSG,CAV1,EPB41,RPS21,CRKL,MSN,RAB5B,MT-ND2,EIF3A,RPL5,SNTB1,PLAA,RPL10,C4B,SLC2A1,RPL37A,ACTN3,PALLD,RPS20,RPS13,SLC16A1,RPL27,CPNE3,AP2B1,SLC29A1,SNCA
GO Component	GO:0002169	3-methylcrotonyl-CoA carboxylase complex, mitochondrial	2	2	1.98	0.0281	9606.ENSP00000265594,9606.ENSP00000343657	MCCC1,MCCC2
GO Component	GO:0005884	Actin filament	6	99	0.77	0.0321	9606.ENSP00000312671,9606.ENSP00000373964,9606.ENSP00000411932,9606.ENSP00000422007,9606.ENSP00000425556,9606.ENSP00000484398	EHBP1L1,SMTNL2,LMOD2,ACTN3,PALLD,SMTN
GO Component	GO:0016323	Basolateral plasma membrane	9	226	0.58	0.0321	9606.ENSP00000265709,9606.ENSP00000280772,9606.ENSP00000333769,9606.ENSP00000339191,9606.ENSP00000345259,9606.ENSP00000353408,9606.ENSP00000416293,9606.ENSP00000441065,9606.ENSP00000498610	ANK1,ANK3,BSG,CAV1,EPB41,MSN,SLC2A1,SLC16A1,SLC29A1
GO Component	GO:0005852	Eukaryotic translation initiation factor 3 complex	3	15	1.29	0.0323	9606.ENSP00000261868,9606.ENSP00000358140,9606.ENSP00000436049	EIF3J,EIF3A,EIF3M
GO Component	GO:0033290	Eukaryotic 48S preinitiation complex	3	15	1.29	0.0323	9606.ENSP00000261868,9606.ENSP00000358140,9606.ENSP00000436049	EIF3J,EIF3A,EIF3M
GO Component	GO:0016282	Eukaryotic 43S preinitiation complex	3	17	1.23	0.0419	9606.ENSP00000261868,9606.ENSP00000358140,9606.ENSP00000436049	EIF3J,EIF3A,EIF3M
GO Component	GO:0033017	Sarcoplasmic reticulum membrane	4	41	0.97	0.0444	9606.ENSP00000333984,9606.ENSP00000350132,9606.ENSP00000425824,9606.ENSP00000478059	TRDN,PLN,CAMK2D,STIM1
GO Component	GO:0031143	Pseudopodium	3	18	1.21	0.0467	9606.ENSP00000215832,9606.ENSP00000353408,9606.ENSP00000422007	MAPK1,MSN,ACTN3
STRING clusters	CL:143	Viral mRNA Translation, and Sec61 translocon complex	14	108	1.1	1.34e-07	9606.ENSP00000224073,9606.ENSP00000230050,9606.ENSP00000307889,9606.ENSP00000345957,9606.ENSP00000346027,9606.ENSP00000359345,9606.ENSP00000360034,9606.ENSP00000413436,9606.ENSP00000418082,9606.ENSP00000429374,9606.ENSP00000435777,9606.ENSP00000452763,9606.ENSP00000463842,9606.ENSP00000464813	EDF1,RPS12,RPL13,RPS21,RPL21,RPL5,SERBP1,RPL10,RPL37A,RPS20,RPS13,RPL28,RPL17,RPL27
STRING clusters	CL:156	Viral mRNA Translation	12	76	1.18	1.59e-07	9606.ENSP00000230050,9606.ENSP00000307889,9606.ENSP00000345957,9606.ENSP00000346027,9606.ENSP00000360034,9606.ENSP00000413436,9606.ENSP00000418082,9606.ENSP00000429374,9606.ENSP00000435777,9606.ENSP00000452763,9606.ENSP00000463842,9606.ENSP00000464813	RPS12,RPL13,RPS21,RPL21,SERBP1,RPL10,RPL37A,RPS20,RPS13,RPL28,RPL17,RPL27
STRING clusters	CL:159	Viral mRNA Translation	11	71	1.17	3.43e-07	9606.ENSP00000230050,9606.ENSP00000307889,9606.ENSP00000345957,9606.ENSP00000346027,9606.ENSP00000413436,9606.ENSP00000418082,9606.ENSP00000429374,9606.ENSP00000435777,9606.ENSP00000452763,9606.ENSP00000463842,9606.ENSP00000464813	RPS12,RPL13,RPS21,RPL21,RPL10,RPL37A,RPS20,RPS13,RPL28,RPL17,RPL27
STRING clusters	CL:162	Cytoplasmic ribosomal proteins	10	66	1.17	1.78e-06	9606.ENSP00000230050,9606.ENSP00000307889,9606.ENSP00000345957,9606.ENSP00000346027,9606.ENSP00000413436,9606.ENSP00000418082,9606.ENSP00000429374,9606.ENSP00000435777,9606.ENSP00000452763,9606.ENSP00000463842	RPS12,RPL13,RPS21,RPL21,RPL10,RPL37A,RPS20,RPS13,RPL28,RPL17
STRING clusters	CL:8736	Mixed, incl. Fatty acid beta-oxidation, and AMP-binding, conserved site	10	103	0.97	7.28e-05	9606.ENSP00000244217,9606.ENSP00000265594,9606.ENSP00000281182,9606.ENSP00000316924,9606.ENSP00000333664,9606.ENSP00000343657,9606.ENSP00000345774,9606.ENSP00000357873,9606.ENSP00000365462,9606.ENSP00000378887	MCEE,MCCC1,ACAD8,ACSS1,ACAA1,MCCC2,ALDH3A2,ACADSB,PCCA,DHRS7B
STRING clusters	CL:165	Cytoplasmic ribosomal proteins	8	61	1.1	0.00014	9606.ENSP00000230050,9606.ENSP00000307889,9606.ENSP00000345957,9606.ENSP00000346027,9606.ENSP00000413436,9606.ENSP00000429374,9606.ENSP00000435777,9606.ENSP00000452763	RPS12,RPL13,RPS21,RPL21,RPL10,RPS20,RPS13,RPL28
STRING clusters	CL:8738	Fatty acid beta-oxidation, and Valine, leucine and isoleucine degradation	8	80	0.98	0.00086	9606.ENSP00000244217,9606.ENSP00000265594,9606.ENSP00000281182,9606.ENSP00000333664,9606.ENSP00000343657,9606.ENSP00000357873,9606.ENSP00000365462,9606.ENSP00000378887	MCEE,MCCC1,ACAD8,ACAA1,MCCC2,ACADSB,PCCA,DHRS7B
STRING clusters	CL:8742	Fatty acid beta-oxidation, and Valine, leucine and isoleucine degradation	7	57	1.07	0.00098	9606.ENSP00000244217,9606.ENSP00000265594,9606.ENSP00000281182,9606.ENSP00000333664,9606.ENSP00000343657,9606.ENSP00000357873,9606.ENSP00000365462	MCEE,MCCC1,ACAD8,ACAA1,MCCC2,ACADSB,PCCA
STRING clusters	CL:167	Cytoplasmic ribosomal proteins	6	45	1.11	0.0027	9606.ENSP00000307889,9606.ENSP00000345957,9606.ENSP00000346027,9606.ENSP00000413436,9606.ENSP00000435777,9606.ENSP00000452763	RPL13,RPS21,RPL21,RPL10,RPS13,RPL28
STRING clusters	CL:24971	Mixed, incl. Hemoglobin complex, and Actin filament capping	6	49	1.07	0.0041	9606.ENSP00000199708,9606.ENSP00000265709,9606.ENSP00000280772,9606.ENSP00000307199,9606.ENSP00000345259,9606.ENSP00000497777	HBQ1,ANK1,ANK3,AHSP,EPB41,EPB42
STRING clusters	CL:2336	Mixed, incl. CRD-mediated mRNA stabilization, and Zinc finger, CHHC-type	5	32	1.18	0.0063	9606.ENSP00000240185,9606.ENSP00000313199,9606.ENSP00000376309,9606.ENSP00000451291,9606.ENSP00000491215	TARDBP,HNRNPD,HNRNPA3,HNRNPC,HNRNPU
STRING clusters	CL:2342	Mixed, incl. Multisystem proteinopathy, and Zinc finger, CHHC-type	4	16	1.38	0.0077	9606.ENSP00000240185,9606.ENSP00000313199,9606.ENSP00000376309,9606.ENSP00000451291	TARDBP,HNRNPD,HNRNPA3,HNRNPC
STRING clusters	CL:8746	Fatty acid beta-oxidation, and Valine catabolic process	5	35	1.14	0.0087	9606.ENSP00000244217,9606.ENSP00000281182,9606.ENSP00000333664,9606.ENSP00000357873,9606.ENSP00000365462	MCEE,ACAD8,ACAA1,ACADSB,PCCA
STRING clusters	CL:168	Cytoplasmic ribosomal proteins	5	40	1.08	0.0144	9606.ENSP00000307889,9606.ENSP00000345957,9606.ENSP00000413436,9606.ENSP00000435777,9606.ENSP00000452763	RPL13,RPS21,RPL10,RPS13,RPL28
STRING clusters	CL:3710	Proteasome regulatory particle, base subcomplex, and Proteasome alpha-type subunit	3	8	1.56	0.0228	9606.ENSP00000044462,9606.ENSP00000261712,9606.ENSP00000391211	PSMA4,PSMD11,PSMC2
STRING clusters	CL:455	Eukaryotic 43S preinitiation complex, and Eukaryotic translation initiation factor 4F complex	4	27	1.16	0.0336	9606.ENSP00000261868,9606.ENSP00000358140,9606.ENSP00000368927,9606.ENSP00000436049	EIF3J,EIF3A,EIF1AX,EIF3M
STRING clusters	CL:3700	Proteasome	5	53	0.96	0.0382	9606.ENSP00000044462,9606.ENSP00000216802,9606.ENSP00000261712,9606.ENSP00000338039,9606.ENSP00000391211	PSMA4,PSME2,PSMD11,PSMF1,PSMC2
STRING clusters	CL:458	Eukaryotic 48S preinitiation complex	3	11	1.42	0.0417	9606.ENSP00000261868,9606.ENSP00000358140,9606.ENSP00000436049	EIF3J,EIF3A,EIF3M
KEGG	hsa00280	Valine, leucine and isoleucine degradation	10	46	1.32	8.14e-08	9606.ENSP00000244217,9606.ENSP00000265594,9606.ENSP00000281182,9606.ENSP00000322991,9606.ENSP00000333664,9606.ENSP00000343657,9606.ENSP00000345774,9606.ENSP00000357873,9606.ENSP00000365462,9606.ENSP00000387123	MCEE,MCCC1,ACAD8,BCAT2,ACAA1,MCCC2,ALDH3A2,ACADSB,PCCA,ALDH7A1
KEGG	hsa03010	Ribosome	14	131	1.01	8.14e-08	9606.ENSP00000230050,9606.ENSP00000307889,9606.ENSP00000345957,9606.ENSP00000346027,9606.ENSP00000348849,9606.ENSP00000359345,9606.ENSP00000369757,9606.ENSP00000413436,9606.ENSP00000418082,9606.ENSP00000429374,9606.ENSP00000435777,9606.ENSP00000452763,9606.ENSP00000463842,9606.ENSP00000464813	RPS12,RPL13,RPS21,RPL21,RPS26,RPL5,RPS6,RPL10,RPL37A,RPS20,RPS13,RPL28,RPL17,RPL27
KEGG	hsa01100	Metabolic pathways	40	1435	0.43	1.32e-06	9606.ENSP00000221130,9606.ENSP00000244217,9606.ENSP00000252603,9606.ENSP00000259727,9606.ENSP00000265594,9606.ENSP00000270776,9606.ENSP00000275428,9606.ENSP00000276390,9606.ENSP00000278353,9606.ENSP00000281182,9606.ENSP00000291565,9606.ENSP00000298556,9606.ENSP00000299299,9606.ENSP00000306606,9606.ENSP00000316924,9606.ENSP00000319531,9606.ENSP00000322991,9606.ENSP00000325548,9606.ENSP00000333664,…	GSR,MCEE,PGLS,GMPR,MCCC1,PGD,GGCT,ATP6V1B2,HSD17B12,ACAD8,PDXK,HPRT1,PCBD1,ADH1B,ACSS1,GCSH,BCAT2,CNDP2,ACAA1,MCCC2,ALDH3A2,MT-ND2,MT-ATP8,ACADSB,PCCA,IDI1,GART,BPGM,BLVRA,ALDH7A1,CARNS1,IMPA1,COX7C,AMPD1,PAFAH1B2,COASY,H6PD,PTGES3,FECH,HMBS
KEGG	hsa05020	Prion disease	12	263	0.64	0.0024	9606.ENSP00000044462,9606.ENSP00000215659,9606.ENSP00000215832,9606.ENSP00000259818,9606.ENSP00000261712,9606.ENSP00000318697,9606.ENSP00000339191,9606.ENSP00000355046,9606.ENSP00000355265,9606.ENSP00000369703,9606.ENSP00000391211,9606.ENSP00000425759	PSMA4,MAPK12,MAPK1,TUBB2B,PSMD11,TUBB6,CAV1,MT-ND2,MT-ATP8,TUBB2A,PSMC2,COX7C
KEGG	hsa05012	Parkinson disease	11	236	0.65	0.0034	9606.ENSP00000044462,9606.ENSP00000216185,9606.ENSP00000259818,9606.ENSP00000261712,9606.ENSP00000318697,9606.ENSP00000355046,9606.ENSP00000355265,9606.ENSP00000369703,9606.ENSP00000391211,9606.ENSP00000425759,9606.ENSP00000500990	PSMA4,TXN2,TUBB2B,PSMD11,TUBB6,MT-ND2,MT-ATP8,TUBB2A,PSMC2,COX7C,SNCA
KEGG	hsa00071	Fatty acid degradation	5	42	1.06	0.0056	9606.ENSP00000306606,9606.ENSP00000333664,9606.ENSP00000345774,9606.ENSP00000357873,9606.ENSP00000387123	ADH1B,ACAA1,ALDH3A2,ACADSB,ALDH7A1
KEGG	hsa00340	Histidine metabolism	4	21	1.26	0.0056	9606.ENSP00000325548,9606.ENSP00000345774,9606.ENSP00000387123,9606.ENSP00000389009	CNDP2,ALDH3A2,ALDH7A1,CARNS1
KEGG	hsa03050	Proteasome	5	43	1.05	0.0056	9606.ENSP00000044462,9606.ENSP00000216802,9606.ENSP00000261712,9606.ENSP00000338039,9606.ENSP00000391211	PSMA4,PSME2,PSMD11,PSMF1,PSMC2
KEGG	hsa05014	Amyotrophic lateral sclerosis	13	350	0.55	0.0056	9606.ENSP00000044462,9606.ENSP00000215659,9606.ENSP00000240185,9606.ENSP00000259818,9606.ENSP00000261712,9606.ENSP00000318697,9606.ENSP00000345083,9606.ENSP00000355046,9606.ENSP00000355265,9606.ENSP00000369703,9606.ENSP00000376309,9606.ENSP00000391211,9606.ENSP00000425759	PSMA4,MAPK12,TARDBP,TUBB2B,PSMD11,TUBB6,MAP2K3,MT-ND2,MT-ATP8,TUBB2A,HNRNPA3,PSMC2,COX7C
KEGG	hsa00410	beta-Alanine metabolism	4	29	1.12	0.0094	9606.ENSP00000325548,9606.ENSP00000345774,9606.ENSP00000387123,9606.ENSP00000389009	CNDP2,ALDH3A2,ALDH7A1,CARNS1
KEGG	hsa00630	Glyoxylate and dicarboxylate metabolism	4	28	1.14	0.0094	9606.ENSP00000244217,9606.ENSP00000316924,9606.ENSP00000319531,9606.ENSP00000365462	MCEE,ACSS1,GCSH,PCCA
KEGG	hsa01200	Carbon metabolism	7	116	0.77	0.0094	9606.ENSP00000244217,9606.ENSP00000252603,9606.ENSP00000270776,9606.ENSP00000316924,9606.ENSP00000319531,9606.ENSP00000365462,9606.ENSP00000473348	MCEE,PGLS,PGD,ACSS1,GCSH,PCCA,H6PD
KEGG	hsa03013	RNA transport	8	161	0.68	0.0094	9606.ENSP00000240185,9606.ENSP00000261868,9606.ENSP00000306117,9606.ENSP00000354722,9606.ENSP00000358140,9606.ENSP00000368927,9606.ENSP00000384863,9606.ENSP00000392270	TARDBP,EIF3J,DDX19A,EIF1AY,EIF3A,EIF1AX,XPO1,STRAP
KEGG	hsa05010	Alzheimer disease	12	354	0.51	0.0094	9606.ENSP00000044462,9606.ENSP00000215832,9606.ENSP00000252486,9606.ENSP00000259818,9606.ENSP00000261712,9606.ENSP00000318697,9606.ENSP00000355046,9606.ENSP00000355265,9606.ENSP00000369703,9606.ENSP00000391211,9606.ENSP00000425759,9606.ENSP00000500990	PSMA4,MAPK1,APOE,TUBB2B,PSMD11,TUBB6,MT-ND2,MT-ATP8,TUBB2A,PSMC2,COX7C,SNCA
KEGG	hsa05016	Huntington disease	11	295	0.56	0.0094	9606.ENSP00000044462,9606.ENSP00000259818,9606.ENSP00000261712,9606.ENSP00000318697,9606.ENSP00000355046,9606.ENSP00000355265,9606.ENSP00000369703,9606.ENSP00000391211,9606.ENSP00000420588,9606.ENSP00000425759,9606.ENSP00000483185	PSMA4,TUBB2B,PSMD11,TUBB6,MT-ND2,MT-ATP8,TUBB2A,PSMC2,TFAM,COX7C,AP2B1
KEGG	hsa00010	Glycolysis / Gluconeogenesis	5	64	0.88	0.0149	9606.ENSP00000306606,9606.ENSP00000316924,9606.ENSP00000345774,9606.ENSP00000376840,9606.ENSP00000387123	ADH1B,ACSS1,ALDH3A2,BPGM,ALDH7A1
KEGG	hsa05205	Proteoglycans in cancer	8	194	0.6	0.0231	9606.ENSP00000215659,9606.ENSP00000215832,9606.ENSP00000256196,9606.ENSP00000265709,9606.ENSP00000280772,9606.ENSP00000339191,9606.ENSP00000353408,9606.ENSP00000369757	MAPK12,MAPK1,RRAS2,ANK1,ANK3,CAV1,MSN,RPS6
KEGG	hsa00770	Pantothenate and CoA biosynthesis	3	20	1.16	0.0302	9606.ENSP00000322991,9606.ENSP00000345774,9606.ENSP00000464814	BCAT2,ALDH3A2,COASY
KEGG	hsa00330	Arginine and proline metabolism	4	47	0.91	0.0325	9606.ENSP00000325548,9606.ENSP00000345774,9606.ENSP00000387123,9606.ENSP00000389009	CNDP2,ALDH3A2,ALDH7A1,CARNS1
Reactome	HSA-1430728	Metabolism	74	2092	0.53	1.46e-18	9606.ENSP00000044462,9606.ENSP00000216185,9606.ENSP00000216802,9606.ENSP00000221130,9606.ENSP00000230050,9606.ENSP00000230431,9606.ENSP00000244217,9606.ENSP00000252486,9606.ENSP00000252603,9606.ENSP00000254101,9606.ENSP00000258975,9606.ENSP00000259727,9606.ENSP00000261712,9606.ENSP00000265594,9606.ENSP00000270776,9606.ENSP00000273359,9606.ENSP00000275428,9606.ENSP00000278353,9606.ENSP00000281182,…	PSMA4,TXN2,PSME2,GSR,RPS12,DNPH1,MCEE,APOE,PGLS,PRKAB2,TACO1,GMPR,PSMD11,MCCC1,PGD,ABHD10,GGCT,HSD17B12,ACAD8,PDXK,HPRT1,PCBD1,ADH1B,RPL13,NAXD,ACSS1,GCSH,BCAT2,CNDP2,ACAA1,BSG,PSMF1,CAV1,MCCC2,ALDH3A2,RPS21,RPL21,RPS26,MT-ND2,MT-ATP8,ACADSB,RPL5,PCCA,RPS6,IDI1,GART,BPGM,DHRS7B,TSPO,BLVRA,ALDH7A1,CARNS1,PSMC2,IMPA1,RPL10,SLC2A1,RPL37A,ABHD14B,COX7C,RPS20,AMPD1,RPS13,SLC16A1,RPL28,MAN2C1,RPL17,RPL…
Reactome	HSA-71291	Metabolism of amino acids and derivatives	30	368	0.9	1.35e-14	9606.ENSP00000044462,9606.ENSP00000216185,9606.ENSP00000216802,9606.ENSP00000221130,9606.ENSP00000230050,9606.ENSP00000261712,9606.ENSP00000265594,9606.ENSP00000281182,9606.ENSP00000299299,9606.ENSP00000307889,9606.ENSP00000319531,9606.ENSP00000322991,9606.ENSP00000338039,9606.ENSP00000343657,9606.ENSP00000345957,9606.ENSP00000346027,9606.ENSP00000348849,9606.ENSP00000357873,9606.ENSP00000359345,…	PSMA4,TXN2,PSME2,GSR,RPS12,PSMD11,MCCC1,ACAD8,PCBD1,RPL13,GCSH,BCAT2,PSMF1,MCCC2,RPS21,RPL21,RPS26,ACADSB,RPL5,RPS6,ALDH7A1,CARNS1,PSMC2,RPL10,RPL37A,RPS20,RPS13,RPL28,RPL17,RPL27
Reactome	HSA-72689	Formation of a pool of free 40S subunits	18	100	1.24	1.78e-13	9606.ENSP00000230050,9606.ENSP00000261868,9606.ENSP00000307889,9606.ENSP00000345957,9606.ENSP00000346027,9606.ENSP00000348849,9606.ENSP00000358140,9606.ENSP00000359345,9606.ENSP00000368927,9606.ENSP00000369757,9606.ENSP00000413436,9606.ENSP00000418082,9606.ENSP00000429374,9606.ENSP00000435777,9606.ENSP00000436049,9606.ENSP00000452763,9606.ENSP00000463842,9606.ENSP00000464813	RPS12,EIF3J,RPL13,RPS21,RPL21,RPS26,EIF3A,RPL5,EIF1AX,RPS6,RPL10,RPL37A,RPS20,RPS13,EIF3M,RPL28,RPL17,RPL27
Reactome	HSA-156827	L13a-mediated translational silencing of Ceruloplasmin expression	18	110	1.2	5.89e-13	9606.ENSP00000230050,9606.ENSP00000261868,9606.ENSP00000307889,9606.ENSP00000345957,9606.ENSP00000346027,9606.ENSP00000348849,9606.ENSP00000358140,9606.ENSP00000359345,9606.ENSP00000368927,9606.ENSP00000369757,9606.ENSP00000413436,9606.ENSP00000418082,9606.ENSP00000429374,9606.ENSP00000435777,9606.ENSP00000436049,9606.ENSP00000452763,9606.ENSP00000463842,9606.ENSP00000464813	RPS12,EIF3J,RPL13,RPS21,RPL21,RPS26,EIF3A,RPL5,EIF1AX,RPS6,RPL10,RPL37A,RPS20,RPS13,EIF3M,RPL28,RPL17,RPL27
Reactome	HSA-2262752	Cellular responses to stress	38	747	0.69	5.89e-13	9606.ENSP00000044462,9606.ENSP00000215832,9606.ENSP00000216185,9606.ENSP00000216802,9606.ENSP00000221130,9606.ENSP00000230050,9606.ENSP00000258975,9606.ENSP00000259818,9606.ENSP00000261712,9606.ENSP00000270776,9606.ENSP00000276390,9606.ENSP00000299427,9606.ENSP00000299767,9606.ENSP00000307889,9606.ENSP00000318697,9606.ENSP00000338039,9606.ENSP00000344504,9606.ENSP00000345083,9606.ENSP00000345957,…	PSMA4,MAPK1,TXN2,PSME2,GSR,RPS12,TACO1,TUBB2B,PSMD11,PGD,ATP6V1B2,TPP1,HSP90B1,RPL13,TUBB6,PSMF1,H1-0,MAP2K3,RPS21,RPL21,RPS26,RPL5,TUBB2A,RPS6,XPO1,BLVRA,PSMC2,HIGD1A,RPL10,RPL37A,COX7C,CAMK2D,RPS20,RPS13,RPL28,RPL17,RPL27,PTGES3
Reactome	HSA-72706	GTP hydrolysis and joining of the 60S ribosomal subunit	18	111	1.19	5.89e-13	9606.ENSP00000230050,9606.ENSP00000261868,9606.ENSP00000307889,9606.ENSP00000345957,9606.ENSP00000346027,9606.ENSP00000348849,9606.ENSP00000358140,9606.ENSP00000359345,9606.ENSP00000368927,9606.ENSP00000369757,9606.ENSP00000413436,9606.ENSP00000418082,9606.ENSP00000429374,9606.ENSP00000435777,9606.ENSP00000436049,9606.ENSP00000452763,9606.ENSP00000463842,9606.ENSP00000464813	RPS12,EIF3J,RPL13,RPS21,RPL21,RPS26,EIF3A,RPL5,EIF1AX,RPS6,RPL10,RPL37A,RPS20,RPS13,EIF3M,RPL28,RPL17,RPL27
Reactome	HSA-9010553	Regulation of expression of SLITs and ROBOs	19	169	1.04	1.79e-11	9606.ENSP00000044462,9606.ENSP00000216802,9606.ENSP00000230050,9606.ENSP00000261712,9606.ENSP00000307889,9606.ENSP00000338039,9606.ENSP00000345957,9606.ENSP00000346027,9606.ENSP00000348849,9606.ENSP00000359345,9606.ENSP00000369757,9606.ENSP00000391211,9606.ENSP00000413436,9606.ENSP00000418082,9606.ENSP00000429374,9606.ENSP00000435777,9606.ENSP00000452763,9606.ENSP00000463842,9606.ENSP00000464813	PSMA4,PSME2,RPS12,PSMD11,RPL13,PSMF1,RPS21,RPL21,RPS26,RPL5,RPS6,PSMC2,RPL10,RPL37A,RPS20,RPS13,RPL28,RPL17,RPL27
Reactome	HSA-422475	Axon guidance	29	551	0.71	3.51e-10	9606.ENSP00000044462,9606.ENSP00000215659,9606.ENSP00000215832,9606.ENSP00000216802,9606.ENSP00000230050,9606.ENSP00000259818,9606.ENSP00000261712,9606.ENSP00000265709,9606.ENSP00000280772,9606.ENSP00000307889,9606.ENSP00000318697,9606.ENSP00000338039,9606.ENSP00000345957,9606.ENSP00000346027,9606.ENSP00000348849,9606.ENSP00000353408,9606.ENSP00000359345,9606.ENSP00000369703,9606.ENSP00000369757,…	PSMA4,MAPK12,MAPK1,PSME2,RPS12,TUBB2B,PSMD11,ANK1,ANK3,RPL13,TUBB6,PSMF1,RPS21,RPL21,RPS26,MSN,RPL5,TUBB2A,RPS6,PSMC2,RPL10,RPL37A,DPYSL2,RPS20,RPS13,RPL28,RPL17,RPL27,AP2B1
Reactome	HSA-156902	Peptide chain elongation	14	88	1.19	4.62e-10	9606.ENSP00000230050,9606.ENSP00000307889,9606.ENSP00000345957,9606.ENSP00000346027,9606.ENSP00000348849,9606.ENSP00000359345,9606.ENSP00000369757,9606.ENSP00000413436,9606.ENSP00000418082,9606.ENSP00000429374,9606.ENSP00000435777,9606.ENSP00000452763,9606.ENSP00000463842,9606.ENSP00000464813	RPS12,RPL13,RPS21,RPL21,RPS26,RPL5,RPS6,RPL10,RPL37A,RPS20,RPS13,RPL28,RPL17,RPL27
Reactome	HSA-192823	Viral mRNA Translation	14	88	1.19	4.62e-10	9606.ENSP00000230050,9606.ENSP00000307889,9606.ENSP00000345957,9606.ENSP00000346027,9606.ENSP00000348849,9606.ENSP00000359345,9606.ENSP00000369757,9606.ENSP00000413436,9606.ENSP00000418082,9606.ENSP00000429374,9606.ENSP00000435777,9606.ENSP00000452763,9606.ENSP00000463842,9606.ENSP00000464813	RPS12,RPL13,RPS21,RPL21,RPS26,RPL5,RPS6,RPL10,RPL37A,RPS20,RPS13,RPL28,RPL17,RPL27
Reactome	HSA-1799339	SRP-dependent cotranslational protein targeting to membrane	15	110	1.12	4.74e-10	9606.ENSP00000230050,9606.ENSP00000267884,9606.ENSP00000307889,9606.ENSP00000345957,9606.ENSP00000346027,9606.ENSP00000348849,9606.ENSP00000359345,9606.ENSP00000369757,9606.ENSP00000413436,9606.ENSP00000418082,9606.ENSP00000429374,9606.ENSP00000435777,9606.ENSP00000452763,9606.ENSP00000463842,9606.ENSP00000464813	RPS12,SRP14,RPL13,RPS21,RPL21,RPS26,RPL5,RPS6,RPL10,RPL37A,RPS20,RPS13,RPL28,RPL17,RPL27
Reactome	HSA-2408522	Selenoamino acid metabolism	15	115	1.1	6.12e-10	9606.ENSP00000221130,9606.ENSP00000230050,9606.ENSP00000307889,9606.ENSP00000345957,9606.ENSP00000346027,9606.ENSP00000348849,9606.ENSP00000359345,9606.ENSP00000369757,9606.ENSP00000413436,9606.ENSP00000418082,9606.ENSP00000429374,9606.ENSP00000435777,9606.ENSP00000452763,9606.ENSP00000463842,9606.ENSP00000464813	GSR,RPS12,RPL13,RPS21,RPL21,RPS26,RPL5,RPS6,RPL10,RPL37A,RPS20,RPS13,RPL28,RPL17,RPL27
Reactome	HSA-2408557	Selenocysteine synthesis	14	92	1.17	6.12e-10	9606.ENSP00000230050,9606.ENSP00000307889,9606.ENSP00000345957,9606.ENSP00000346027,9606.ENSP00000348849,9606.ENSP00000359345,9606.ENSP00000369757,9606.ENSP00000413436,9606.ENSP00000418082,9606.ENSP00000429374,9606.ENSP00000435777,9606.ENSP00000452763,9606.ENSP00000463842,9606.ENSP00000464813	RPS12,RPL13,RPS21,RPL21,RPS26,RPL5,RPS6,RPL10,RPL37A,RPS20,RPS13,RPL28,RPL17,RPL27
Reactome	HSA-72764	Eukaryotic Translation Termination	14	92	1.17	6.12e-10	9606.ENSP00000230050,9606.ENSP00000307889,9606.ENSP00000345957,9606.ENSP00000346027,9606.ENSP00000348849,9606.ENSP00000359345,9606.ENSP00000369757,9606.ENSP00000413436,9606.ENSP00000418082,9606.ENSP00000429374,9606.ENSP00000435777,9606.ENSP00000452763,9606.ENSP00000463842,9606.ENSP00000464813	RPS12,RPL13,RPS21,RPL21,RPS26,RPL5,RPS6,RPL10,RPL37A,RPS20,RPS13,RPL28,RPL17,RPL27
Reactome	HSA-975956	Nonsense Mediated Decay (NMD) independent of the Exon Junction Complex (EJC)	14	94	1.16	6.12e-10	9606.ENSP00000230050,9606.ENSP00000307889,9606.ENSP00000345957,9606.ENSP00000346027,9606.ENSP00000348849,9606.ENSP00000359345,9606.ENSP00000369757,9606.ENSP00000413436,9606.ENSP00000418082,9606.ENSP00000429374,9606.ENSP00000435777,9606.ENSP00000452763,9606.ENSP00000463842,9606.ENSP00000464813	RPS12,RPL13,RPS21,RPL21,RPS26,RPL5,RPS6,RPL10,RPL37A,RPS20,RPS13,RPL28,RPL17,RPL27
Reactome	HSA-9633012	Response of EIF2AK4 (GCN2) to amino acid deficiency	14	100	1.13	1.19e-09	9606.ENSP00000230050,9606.ENSP00000307889,9606.ENSP00000345957,9606.ENSP00000346027,9606.ENSP00000348849,9606.ENSP00000359345,9606.ENSP00000369757,9606.ENSP00000413436,9606.ENSP00000418082,9606.ENSP00000429374,9606.ENSP00000435777,9606.ENSP00000452763,9606.ENSP00000463842,9606.ENSP00000464813	RPS12,RPL13,RPS21,RPL21,RPS26,RPL5,RPS6,RPL10,RPL37A,RPS20,RPS13,RPL28,RPL17,RPL27
Reactome	HSA-5663205	Infectious disease	35	917	0.57	4.28e-09	9606.ENSP00000044462,9606.ENSP00000215832,9606.ENSP00000216802,9606.ENSP00000217402,9606.ENSP00000230050,9606.ENSP00000248975,9606.ENSP00000259818,9606.ENSP00000261712,9606.ENSP00000296930,9606.ENSP00000307889,9606.ENSP00000318697,9606.ENSP00000338039,9606.ENSP00000339191,9606.ENSP00000345083,9606.ENSP00000345957,9606.ENSP00000346027,9606.ENSP00000348849,9606.ENSP00000359345,9606.ENSP00000366565,…	PSMA4,MAPK1,PSME2,CHMP4B,RPS12,YWHAH,TUBB2B,PSMD11,NPM1,RPL13,TUBB6,PSMF1,CAV1,MAP2K3,RPS21,RPL21,RPS26,RPL5,VPS28,TUBB2A,RPS6,XPO1,PSMC2,PRMT1,SNRPB,RPL10,RPL37A,RPS20,RPS13,RPL28,RPL17,RPL27,CHMP2A,PTGES3,AP2B1
Reactome	HSA-975957	Nonsense Mediated Decay (NMD) enhanced by the Exon Junction Complex (EJC)	14	114	1.07	5.36e-09	9606.ENSP00000230050,9606.ENSP00000307889,9606.ENSP00000345957,9606.ENSP00000346027,9606.ENSP00000348849,9606.ENSP00000359345,9606.ENSP00000369757,9606.ENSP00000413436,9606.ENSP00000418082,9606.ENSP00000429374,9606.ENSP00000435777,9606.ENSP00000452763,9606.ENSP00000463842,9606.ENSP00000464813	RPS12,RPL13,RPS21,RPL21,RPS26,RPL5,RPS6,RPL10,RPL37A,RPS20,RPS13,RPL28,RPL17,RPL27
Reactome	HSA-168255	Influenza Infection	15	155	0.97	2.18e-08	9606.ENSP00000230050,9606.ENSP00000307889,9606.ENSP00000345957,9606.ENSP00000346027,9606.ENSP00000348849,9606.ENSP00000359345,9606.ENSP00000369757,9606.ENSP00000384863,9606.ENSP00000413436,9606.ENSP00000418082,9606.ENSP00000429374,9606.ENSP00000435777,9606.ENSP00000452763,9606.ENSP00000463842,9606.ENSP00000464813	RPS12,RPL13,RPS21,RPL21,RPS26,RPL5,RPS6,XPO1,RPL10,RPL37A,RPS20,RPS13,RPL28,RPL17,RPL27
Reactome	HSA-9711097	Cellular response to starvation	15	155	0.97	2.18e-08	9606.ENSP00000230050,9606.ENSP00000276390,9606.ENSP00000307889,9606.ENSP00000345957,9606.ENSP00000346027,9606.ENSP00000348849,9606.ENSP00000359345,9606.ENSP00000369757,9606.ENSP00000413436,9606.ENSP00000418082,9606.ENSP00000429374,9606.ENSP00000435777,9606.ENSP00000452763,9606.ENSP00000463842,9606.ENSP00000464813	RPS12,ATP6V1B2,RPL13,RPS21,RPL21,RPS26,RPL5,RPS6,RPL10,RPL37A,RPS20,RPS13,RPL28,RPL17,RPL27
Reactome	HSA-72766	Translation	19	290	0.8	3.84e-08	9606.ENSP00000230050,9606.ENSP00000261868,9606.ENSP00000267884,9606.ENSP00000307889,9606.ENSP00000345957,9606.ENSP00000346027,9606.ENSP00000348849,9606.ENSP00000358140,9606.ENSP00000359345,9606.ENSP00000368927,9606.ENSP00000369757,9606.ENSP00000413436,9606.ENSP00000418082,9606.ENSP00000429374,9606.ENSP00000435777,9606.ENSP00000436049,9606.ENSP00000452763,9606.ENSP00000463842,9606.ENSP00000464813	RPS12,EIF3J,SRP14,RPL13,RPS21,RPL21,RPS26,EIF3A,RPL5,EIF1AX,RPS6,RPL10,RPL37A,RPS20,RPS13,EIF3M,RPL28,RPL17,RPL27
Reactome	HSA-1643685	Disease	47	1702	0.43	4.47e-08	9606.ENSP00000044462,9606.ENSP00000215832,9606.ENSP00000216802,9606.ENSP00000217402,9606.ENSP00000222005,9606.ENSP00000230050,9606.ENSP00000248975,9606.ENSP00000259818,9606.ENSP00000261712,9606.ENSP00000265594,9606.ENSP00000296930,9606.ENSP00000298556,9606.ENSP00000307889,9606.ENSP00000318697,9606.ENSP00000333769,9606.ENSP00000336829,9606.ENSP00000338039,9606.ENSP00000339191,9606.ENSP00000343657,…	PSMA4,MAPK1,PSME2,CHMP4B,CDC37,RPS12,YWHAH,TUBB2B,PSMD11,MCCC1,NPM1,HPRT1,RPL13,TUBB6,BSG,FGG,PSMF1,CAV1,MCCC2,MAP2K3,RPS21,RPL21,RPS26,MSN,RPL5,PCCA,VPS28,TUBB2A,RPS6,XPO1,PSMC2,PRMT1,SNRPB,RPL10,SLC2A1,RPL37A,CAMK2D,RPS20,RPS13,SLC16A1,RPL28,RPL17,RPL27,CHMP2A,SLC37A4,PTGES3,AP2B1
Reactome	HSA-72695	Formation of the ternary complex, and subsequently, the 43S complex	10	51	1.28	4.47e-08	9606.ENSP00000230050,9606.ENSP00000261868,9606.ENSP00000345957,9606.ENSP00000348849,9606.ENSP00000358140,9606.ENSP00000368927,9606.ENSP00000369757,9606.ENSP00000429374,9606.ENSP00000435777,9606.ENSP00000436049	RPS12,EIF3J,RPS21,RPS26,EIF3A,EIF1AX,RPS6,RPS20,RPS13,EIF3M
Reactome	HSA-72649	Translation initiation complex formation	10	58	1.22	1.27e-07	9606.ENSP00000230050,9606.ENSP00000261868,9606.ENSP00000345957,9606.ENSP00000348849,9606.ENSP00000358140,9606.ENSP00000368927,9606.ENSP00000369757,9606.ENSP00000429374,9606.ENSP00000435777,9606.ENSP00000436049	RPS12,EIF3J,RPS21,RPS26,EIF3A,EIF1AX,RPS6,RPS20,RPS13,EIF3M
Reactome	HSA-72702	Ribosomal scanning and start codon recognition	10	58	1.22	1.27e-07	9606.ENSP00000230050,9606.ENSP00000261868,9606.ENSP00000345957,9606.ENSP00000348849,9606.ENSP00000358140,9606.ENSP00000368927,9606.ENSP00000369757,9606.ENSP00000429374,9606.ENSP00000435777,9606.ENSP00000436049	RPS12,EIF3J,RPS21,RPS26,EIF3A,EIF1AX,RPS6,RPS20,RPS13,EIF3M
Reactome	HSA-6791226	Major pathway of rRNA processing in the nucleolus and cytosol	14	181	0.87	9.47e-07	9606.ENSP00000230050,9606.ENSP00000307889,9606.ENSP00000345957,9606.ENSP00000346027,9606.ENSP00000348849,9606.ENSP00000359345,9606.ENSP00000369757,9606.ENSP00000413436,9606.ENSP00000418082,9606.ENSP00000429374,9606.ENSP00000435777,9606.ENSP00000452763,9606.ENSP00000463842,9606.ENSP00000464813	RPS12,RPL13,RPS21,RPL21,RPS26,RPL5,RPS6,RPL10,RPL37A,RPS20,RPS13,RPL28,RPL17,RPL27
Reactome	HSA-8953854	Metabolism of RNA	26	705	0.55	2.14e-06	9606.ENSP00000044462,9606.ENSP00000216802,9606.ENSP00000230050,9606.ENSP00000261712,9606.ENSP00000307889,9606.ENSP00000313199,9606.ENSP00000338039,9606.ENSP00000345957,9606.ENSP00000346027,9606.ENSP00000348849,9606.ENSP00000359345,9606.ENSP00000369757,9606.ENSP00000376309,9606.ENSP00000384863,9606.ENSP00000391211,9606.ENSP00000412566,9606.ENSP00000413436,9606.ENSP00000418082,9606.ENSP00000429374,…	PSMA4,PSME2,RPS12,PSMD11,RPL13,HNRNPD,PSMF1,RPS21,RPL21,RPS26,RPL5,RPS6,HNRNPA3,XPO1,PSMC2,SNRPB,RPL10,RPL37A,RPS20,RPS13,HNRNPC,RPL28,RPL17,RPL27,HNRNPU,SNRPN
Reactome	HSA-9678108	SARS-CoV-1 Infection	11	140	0.88	2.69e-05	9606.ENSP00000217402,9606.ENSP00000230050,9606.ENSP00000248975,9606.ENSP00000296930,9606.ENSP00000339191,9606.ENSP00000345957,9606.ENSP00000348849,9606.ENSP00000369757,9606.ENSP00000429374,9606.ENSP00000435777,9606.ENSP00000469240	CHMP4B,RPS12,YWHAH,NPM1,CAV1,RPS21,RPS26,RPS6,RPS20,RPS13,CHMP2A
Reactome	HSA-9692914	SARS-CoV-1-host interactions	9	95	0.96	7.08e-05	9606.ENSP00000230050,9606.ENSP00000248975,9606.ENSP00000296930,9606.ENSP00000339191,9606.ENSP00000345957,9606.ENSP00000348849,9606.ENSP00000369757,9606.ENSP00000429374,9606.ENSP00000435777	RPS12,YWHAH,NPM1,CAV1,RPS21,RPS26,RPS6,RPS20,RPS13
Reactome	HSA-437239	Recycling pathway of L1	7	48	1.15	7.99e-05	9606.ENSP00000215832,9606.ENSP00000259818,9606.ENSP00000318697,9606.ENSP00000353408,9606.ENSP00000369703,9606.ENSP00000427985,9606.ENSP00000483185	MAPK1,TUBB2B,TUBB6,MSN,TUBB2A,DPYSL2,AP2B1
Reactome	HSA-9754678	SARS-CoV-2 modulates host translation machinery	7	49	1.14	8.83e-05	9606.ENSP00000230050,9606.ENSP00000345957,9606.ENSP00000348849,9606.ENSP00000369757,9606.ENSP00000412566,9606.ENSP00000429374,9606.ENSP00000435777	RPS12,RPS21,RPS26,RPS6,SNRPB,RPS20,RPS13
Reactome	HSA-8852276	The role of GTSE1 in G2/M progression after G2 checkpoint	8	77	1.0	0.00014	9606.ENSP00000044462,9606.ENSP00000216802,9606.ENSP00000259818,9606.ENSP00000261712,9606.ENSP00000318697,9606.ENSP00000338039,9606.ENSP00000369703,9606.ENSP00000391211	PSMA4,PSME2,TUBB2B,PSMD11,TUBB6,PSMF1,TUBB2A,PSMC2
Reactome	HSA-392499	Metabolism of proteins	42	1917	0.33	0.00015	9606.ENSP00000044462,9606.ENSP00000216802,9606.ENSP00000230050,9606.ENSP00000250495,9606.ENSP00000252486,9606.ENSP00000259818,9606.ENSP00000261263,9606.ENSP00000261712,9606.ENSP00000261868,9606.ENSP00000262646,9606.ENSP00000265709,9606.ENSP00000267884,9606.ENSP00000280772,9606.ENSP00000296930,9606.ENSP00000299767,9606.ENSP00000300784,9606.ENSP00000307889,9606.ENSP00000317334,9606.ENSP00000318697,…	PSMA4,PSME2,RPS12,NEDD8,APOE,TUBB2B,RAB21,PSMD11,EIF3J,RAB2A,ANK1,SRP14,ANK3,NPM1,HSP90B1,FN3K,RPL13,TCP1,TUBB6,FGG,PSMF1,RPS21,RPL21,RPS26,RAB5B,EIF3A,RPL5,EIF1AX,TUBB2A,RPS6,GPS1,PSMC2,RPL10,RPL37A,RPS20,RPS13,EIF3M,HNRNPC,RPL28,RPL17,RPL27,SNCA
Reactome	HSA-9735869	SARS-CoV-1 modulates host translation machinery	6	36	1.21	0.00021	9606.ENSP00000230050,9606.ENSP00000345957,9606.ENSP00000348849,9606.ENSP00000369757,9606.ENSP00000429374,9606.ENSP00000435777	RPS12,RPS21,RPS26,RPS6,RPS20,RPS13
Reactome	HSA-70895	Branched-chain amino acid catabolism	5	21	1.36	0.00029	9606.ENSP00000265594,9606.ENSP00000281182,9606.ENSP00000322991,9606.ENSP00000343657,9606.ENSP00000357873	MCCC1,ACAD8,BCAT2,MCCC2,ACADSB
Reactome	HSA-373760	L1CAM interactions	9	120	0.86	0.00035	9606.ENSP00000215832,9606.ENSP00000259818,9606.ENSP00000265709,9606.ENSP00000280772,9606.ENSP00000318697,9606.ENSP00000353408,9606.ENSP00000369703,9606.ENSP00000427985,9606.ENSP00000483185	MAPK1,TUBB2B,ANK1,ANK3,TUBB6,MSN,TUBB2A,DPYSL2,AP2B1
Reactome	HSA-1592230	Mitochondrial biogenesis	8	93	0.92	0.00044	9606.ENSP00000215659,9606.ENSP00000249442,9606.ENSP00000254101,9606.ENSP00000319992,9606.ENSP00000355265,9606.ENSP00000414022,9606.ENSP00000420588,9606.ENSP00000468723	MAPK12,MTX2,PRKAB2,TMEM11,MT-ATP8,PERM1,TFAM,MICOS13
Reactome	HSA-9711123	Cellular response to chemical stress	11	195	0.74	0.00044	9606.ENSP00000044462,9606.ENSP00000216185,9606.ENSP00000216802,9606.ENSP00000221130,9606.ENSP00000258975,9606.ENSP00000261712,9606.ENSP00000270776,9606.ENSP00000338039,9606.ENSP00000385757,9606.ENSP00000391211,9606.ENSP00000425759	PSMA4,TXN2,PSME2,GSR,TACO1,PSMD11,PGD,PSMF1,BLVRA,PSMC2,COX7C
Reactome	HSA-5357801	Programmed Cell Death	11	206	0.71	0.00069	9606.ENSP00000044462,9606.ENSP00000215832,9606.ENSP00000216802,9606.ENSP00000217402,9606.ENSP00000222005,9606.ENSP00000248975,9606.ENSP00000261712,9606.ENSP00000338039,9606.ENSP00000344504,9606.ENSP00000391211,9606.ENSP00000469240	PSMA4,MAPK1,PSME2,CHMP4B,CDC37,YWHAH,PSMD11,PSMF1,H1-0,PSMC2,CHMP2A
Reactome	HSA-9759194	Nuclear events mediated by NFE2L2	7	77	0.94	0.0011	9606.ENSP00000044462,9606.ENSP00000216802,9606.ENSP00000221130,9606.ENSP00000261712,9606.ENSP00000270776,9606.ENSP00000338039,9606.ENSP00000391211	PSMA4,PSME2,GSR,PSMD11,PGD,PSMF1,PSMC2
Reactome	HSA-450408	AUF1 (hnRNP D0) binds and destabilizes mRNA	6	54	1.03	0.0014	9606.ENSP00000044462,9606.ENSP00000216802,9606.ENSP00000261712,9606.ENSP00000313199,9606.ENSP00000338039,9606.ENSP00000391211	PSMA4,PSME2,PSMD11,HNRNPD,PSMF1,PSMC2
Reactome	HSA-5610787	Hedgehog off state	8	111	0.84	0.0014	9606.ENSP00000044462,9606.ENSP00000216802,9606.ENSP00000259818,9606.ENSP00000261712,9606.ENSP00000318697,9606.ENSP00000338039,9606.ENSP00000369703,9606.ENSP00000391211	PSMA4,PSME2,TUBB2B,PSMD11,TUBB6,PSMF1,TUBB2A,PSMC2
Reactome	HSA-9668328	Sealing of the nuclear envelope (NE) by ESCRT-III	5	31	1.19	0.0014	9606.ENSP00000217402,9606.ENSP00000259818,9606.ENSP00000318697,9606.ENSP00000369703,9606.ENSP00000469240	CHMP4B,TUBB2B,TUBB6,TUBB2A,CHMP2A
Reactome	HSA-9679506	SARS-CoV Infections	15	411	0.55	0.0014	9606.ENSP00000217402,9606.ENSP00000230050,9606.ENSP00000248975,9606.ENSP00000296930,9606.ENSP00000339191,9606.ENSP00000345957,9606.ENSP00000348849,9606.ENSP00000369757,9606.ENSP00000406162,9606.ENSP00000412566,9606.ENSP00000429374,9606.ENSP00000435777,9606.ENSP00000469240,9606.ENSP00000482075,9606.ENSP00000483185	CHMP4B,RPS12,YWHAH,NPM1,CAV1,RPS21,RPS26,RPS6,PRMT1,SNRPB,RPS20,RPS13,CHMP2A,PTGES3,AP2B1
Reactome	HSA-162906	HIV Infection	11	229	0.67	0.0016	9606.ENSP00000044462,9606.ENSP00000216802,9606.ENSP00000217402,9606.ENSP00000261712,9606.ENSP00000296930,9606.ENSP00000338039,9606.ENSP00000366565,9606.ENSP00000384863,9606.ENSP00000391211,9606.ENSP00000469240,9606.ENSP00000483185	PSMA4,PSME2,CHMP4B,PSMD11,NPM1,PSMF1,VPS28,XPO1,PSMC2,CHMP2A,AP2B1
Reactome	HSA-68882	Mitotic Anaphase	11	232	0.66	0.0017	9606.ENSP00000044462,9606.ENSP00000216802,9606.ENSP00000217402,9606.ENSP00000259818,9606.ENSP00000261712,9606.ENSP00000318697,9606.ENSP00000338039,9606.ENSP00000369703,9606.ENSP00000384863,9606.ENSP00000391211,9606.ENSP00000469240	PSMA4,PSME2,CHMP4B,TUBB2B,PSMD11,TUBB6,PSMF1,TUBB2A,XPO1,PSMC2,CHMP2A
Reactome	HSA-450531	Regulation of mRNA stability by proteins that bind AU-rich elements	7	86	0.9	0.0018	9606.ENSP00000044462,9606.ENSP00000216802,9606.ENSP00000261712,9606.ENSP00000313199,9606.ENSP00000338039,9606.ENSP00000384863,9606.ENSP00000391211	PSMA4,PSME2,PSMD11,HNRNPD,PSMF1,XPO1,PSMC2
Reactome	HSA-196849	Metabolism of water-soluble vitamins and cofactors	8	123	0.8	0.0023	9606.ENSP00000265594,9606.ENSP00000291565,9606.ENSP00000311984,9606.ENSP00000343657,9606.ENSP00000365462,9606.ENSP00000416293,9606.ENSP00000464814,9606.ENSP00000498888	MCCC1,PDXK,NAXD,MCCC2,PCCA,SLC2A1,COASY,PANK4
Reactome	HSA-68886	M Phase	14	382	0.55	0.0023	9606.ENSP00000044462,9606.ENSP00000215832,9606.ENSP00000216802,9606.ENSP00000217402,9606.ENSP00000259818,9606.ENSP00000261712,9606.ENSP00000262646,9606.ENSP00000318697,9606.ENSP00000338039,9606.ENSP00000356355,9606.ENSP00000369703,9606.ENSP00000384863,9606.ENSP00000391211,9606.ENSP00000469240	PSMA4,MAPK1,PSME2,CHMP4B,TUBB2B,PSMD11,RAB2A,TUBB6,PSMF1,NEK7,TUBB2A,XPO1,PSMC2,CHMP2A
Reactome	HSA-1852241	Organelle biogenesis and maintenance	12	293	0.6	0.0028	9606.ENSP00000215659,9606.ENSP00000249442,9606.ENSP00000254101,9606.ENSP00000259818,9606.ENSP00000317334,9606.ENSP00000318697,9606.ENSP00000319992,9606.ENSP00000355265,9606.ENSP00000369703,9606.ENSP00000414022,9606.ENSP00000420588,9606.ENSP00000468723	MAPK12,MTX2,PRKAB2,TUBB2B,TCP1,TUBB6,TMEM11,MT-ATP8,TUBB2A,PERM1,TFAM,MICOS13
Reactome	HSA-9694516	SARS-CoV-2 Infection	12	294	0.6	0.0028	9606.ENSP00000217402,9606.ENSP00000230050,9606.ENSP00000248975,9606.ENSP00000339191,9606.ENSP00000345957,9606.ENSP00000348849,9606.ENSP00000369757,9606.ENSP00000406162,9606.ENSP00000412566,9606.ENSP00000429374,9606.ENSP00000435777,9606.ENSP00000469240	CHMP4B,RPS12,YWHAH,CAV1,RPS21,RPS26,RPS6,PRMT1,SNRPB,RPS20,RPS13,CHMP2A
Reactome	HSA-162909	Host Interactions of HIV factors	8	129	0.78	0.0030	9606.ENSP00000044462,9606.ENSP00000216802,9606.ENSP00000261712,9606.ENSP00000296930,9606.ENSP00000338039,9606.ENSP00000384863,9606.ENSP00000391211,9606.ENSP00000483185	PSMA4,PSME2,PSMD11,NPM1,PSMF1,XPO1,PSMC2,AP2B1
Reactome	HSA-5653656	Vesicle-mediated transport	19	666	0.44	0.0030	9606.ENSP00000217402,9606.ENSP00000248975,9606.ENSP00000250495,9606.ENSP00000252486,9606.ENSP00000254101,9606.ENSP00000259818,9606.ENSP00000261263,9606.ENSP00000265709,9606.ENSP00000280772,9606.ENSP00000299767,9606.ENSP00000318697,9606.ENSP00000320117,9606.ENSP00000353444,9606.ENSP00000366565,9606.ENSP00000369703,9606.ENSP00000376167,9606.ENSP00000435289,9606.ENSP00000469240,9606.ENSP00000483185	CHMP4B,YWHAH,NEDD8,APOE,PRKAB2,TUBB2B,RAB21,ANK1,ANK3,HSP90B1,TUBB6,TRIP10,RAB5B,VPS28,TUBB2A,GPS1,PAFAH1B2,CHMP2A,AP2B1
Reactome	HSA-5658442	Regulation of RAS by GAPs	6	67	0.94	0.0035	9606.ENSP00000044462,9606.ENSP00000216802,9606.ENSP00000261712,9606.ENSP00000262940,9606.ENSP00000338039,9606.ENSP00000391211	PSMA4,PSME2,PSMD11,RASA4,PSMF1,PSMC2
Reactome	HSA-3371599	Defective HLCS causes multiple carboxylase deficiency	3	7	1.62	0.0041	9606.ENSP00000265594,9606.ENSP00000343657,9606.ENSP00000365462	MCCC1,MCCC2,PCCA
Reactome	HSA-1234174	Cellular response to hypoxia	6	72	0.91	0.0050	9606.ENSP00000044462,9606.ENSP00000216802,9606.ENSP00000261712,9606.ENSP00000338039,9606.ENSP00000391211,9606.ENSP00000398064	PSMA4,PSME2,PSMD11,PSMF1,PSMC2,HIGD1A
Reactome	HSA-196854	Metabolism of vitamins and cofactors	9	188	0.66	0.0064	9606.ENSP00000252486,9606.ENSP00000265594,9606.ENSP00000291565,9606.ENSP00000311984,9606.ENSP00000343657,9606.ENSP00000365462,9606.ENSP00000416293,9606.ENSP00000464814,9606.ENSP00000498888	APOE,MCCC1,PDXK,NAXD,MCCC2,PCCA,SLC2A1,COASY,PANK4
Reactome	HSA-2467813	Separation of Sister Chromatids	9	189	0.66	0.0064	9606.ENSP00000044462,9606.ENSP00000216802,9606.ENSP00000259818,9606.ENSP00000261712,9606.ENSP00000318697,9606.ENSP00000338039,9606.ENSP00000369703,9606.ENSP00000384863,9606.ENSP00000391211	PSMA4,PSME2,TUBB2B,PSMD11,TUBB6,PSMF1,TUBB2A,XPO1,PSMC2
Reactome	HSA-389960	Formation of tubulin folding intermediates by CCT/TriC	4	25	1.19	0.0064	9606.ENSP00000259818,9606.ENSP00000317334,9606.ENSP00000318697,9606.ENSP00000369703	TUBB2B,TCP1,TUBB6,TUBB2A
Reactome	HSA-1236978	Cross-presentation of soluble exogenous antigens (endosomes)	5	49	0.99	0.0068	9606.ENSP00000044462,9606.ENSP00000216802,9606.ENSP00000261712,9606.ENSP00000338039,9606.ENSP00000391211	PSMA4,PSME2,PSMD11,PSMF1,PSMC2
Reactome	HSA-211733	Regulation of activated PAK-2p34 by proteasome mediated degradation	5	49	0.99	0.0068	9606.ENSP00000044462,9606.ENSP00000216802,9606.ENSP00000261712,9606.ENSP00000338039,9606.ENSP00000391211	PSMA4,PSME2,PSMD11,PSMF1,PSMC2
Reactome	HSA-350562	Regulation of ornithine decarboxylase (ODC)	5	50	0.98	0.0072	9606.ENSP00000044462,9606.ENSP00000216802,9606.ENSP00000261712,9606.ENSP00000338039,9606.ENSP00000391211	PSMA4,PSME2,PSMD11,PSMF1,PSMC2
Reactome	HSA-438064	Post NMDA receptor activation events	6	80	0.86	0.0074	9606.ENSP00000215832,9606.ENSP00000254101,9606.ENSP00000259818,9606.ENSP00000318697,9606.ENSP00000369703,9606.ENSP00000425824	MAPK1,PRKAB2,TUBB2B,TUBB6,TUBB2A,CAMK2D
Reactome	HSA-69275	G2/M Transition	9	195	0.65	0.0075	9606.ENSP00000044462,9606.ENSP00000216802,9606.ENSP00000259818,9606.ENSP00000261712,9606.ENSP00000318697,9606.ENSP00000338039,9606.ENSP00000369703,9606.ENSP00000384863,9606.ENSP00000391211	PSMA4,PSME2,TUBB2B,PSMD11,TUBB6,PSMF1,TUBB2A,XPO1,PSMC2
Reactome	HSA-180534	Vpu mediated degradation of CD4	5	51	0.98	0.0076	9606.ENSP00000044462,9606.ENSP00000216802,9606.ENSP00000261712,9606.ENSP00000338039,9606.ENSP00000391211	PSMA4,PSME2,PSMD11,PSMF1,PSMC2
Reactome	HSA-349425	Autodegradation of the E3 ubiquitin ligase COP1	5	51	0.98	0.0076	9606.ENSP00000044462,9606.ENSP00000216802,9606.ENSP00000261712,9606.ENSP00000338039,9606.ENSP00000391211	PSMA4,PSME2,PSMD11,PSMF1,PSMC2
Reactome	HSA-389957	Prefoldin mediated transfer of substrate to CCT/TriC	4	27	1.16	0.0076	9606.ENSP00000259818,9606.ENSP00000317334,9606.ENSP00000318697,9606.ENSP00000369703	TUBB2B,TCP1,TUBB6,TUBB2A
Reactome	HSA-69601	Ubiquitin Mediated Degradation of Phosphorylated Cdc25A	5	51	0.98	0.0076	9606.ENSP00000044462,9606.ENSP00000216802,9606.ENSP00000261712,9606.ENSP00000338039,9606.ENSP00000391211	PSMA4,PSME2,PSMD11,PSMF1,PSMC2
Reactome	HSA-75815	Ubiquitin-dependent degradation of Cyclin D	5	51	0.98	0.0076	9606.ENSP00000044462,9606.ENSP00000216802,9606.ENSP00000261712,9606.ENSP00000338039,9606.ENSP00000391211	PSMA4,PSME2,PSMD11,PSMF1,PSMC2
Reactome	HSA-9762114	GSK3B and BTRC:CUL1-mediated-degradation of NFE2L2	5	51	0.98	0.0076	9606.ENSP00000044462,9606.ENSP00000216802,9606.ENSP00000261712,9606.ENSP00000338039,9606.ENSP00000391211	PSMA4,PSME2,PSMD11,PSMF1,PSMC2
Reactome	HSA-9619483	Activation of AMPK downstream of NMDARs	4	28	1.14	0.0077	9606.ENSP00000254101,9606.ENSP00000259818,9606.ENSP00000318697,9606.ENSP00000369703	PRKAB2,TUBB2B,TUBB6,TUBB2A
Reactome	HSA-9705683	SARS-CoV-2-host interactions	9	199	0.64	0.0077	9606.ENSP00000230050,9606.ENSP00000248975,9606.ENSP00000339191,9606.ENSP00000345957,9606.ENSP00000348849,9606.ENSP00000369757,9606.ENSP00000412566,9606.ENSP00000429374,9606.ENSP00000435777	RPS12,YWHAH,CAV1,RPS21,RPS26,RPS6,SNRPB,RPS20,RPS13
Reactome	HSA-180585	Vif-mediated degradation of APOBEC3G	5	53	0.96	0.0078	9606.ENSP00000044462,9606.ENSP00000216802,9606.ENSP00000261712,9606.ENSP00000338039,9606.ENSP00000391211	PSMA4,PSME2,PSMD11,PSMF1,PSMC2
Reactome	HSA-8941858	Regulation of RUNX3 expression and activity	5	53	0.96	0.0078	9606.ENSP00000044462,9606.ENSP00000216802,9606.ENSP00000261712,9606.ENSP00000338039,9606.ENSP00000391211	PSMA4,PSME2,PSMD11,PSMF1,PSMC2
Reactome	HSA-9604323	Negative regulation of NOTCH4 signaling	5	53	0.96	0.0078	9606.ENSP00000044462,9606.ENSP00000216802,9606.ENSP00000261712,9606.ENSP00000338039,9606.ENSP00000391211	PSMA4,PSME2,PSMD11,PSMF1,PSMC2
Reactome	HSA-174113	SCF-beta-TrCP mediated degradation of Emi1	5	54	0.95	0.0082	9606.ENSP00000044462,9606.ENSP00000216802,9606.ENSP00000261712,9606.ENSP00000338039,9606.ENSP00000391211	PSMA4,PSME2,PSMD11,PSMF1,PSMC2
Reactome	HSA-196780	Biotin transport and metabolism	3	11	1.42	0.0082	9606.ENSP00000265594,9606.ENSP00000343657,9606.ENSP00000365462	MCCC1,MCCC2,PCCA
Reactome	HSA-199991	Membrane Trafficking	17	626	0.42	0.0082	9606.ENSP00000217402,9606.ENSP00000248975,9606.ENSP00000250495,9606.ENSP00000254101,9606.ENSP00000259818,9606.ENSP00000261263,9606.ENSP00000265709,9606.ENSP00000280772,9606.ENSP00000318697,9606.ENSP00000320117,9606.ENSP00000353444,9606.ENSP00000366565,9606.ENSP00000369703,9606.ENSP00000376167,9606.ENSP00000435289,9606.ENSP00000469240,9606.ENSP00000483185	CHMP4B,YWHAH,NEDD8,PRKAB2,TUBB2B,RAB21,ANK1,ANK3,TUBB6,TRIP10,RAB5B,VPS28,TUBB2A,GPS1,PAFAH1B2,CHMP2A,AP2B1
Reactome	HSA-4641257	Degradation of AXIN	5	54	0.95	0.0082	9606.ENSP00000044462,9606.ENSP00000216802,9606.ENSP00000261712,9606.ENSP00000338039,9606.ENSP00000391211	PSMA4,PSME2,PSMD11,PSMF1,PSMC2
Reactome	HSA-8854050	FBXL7 down-regulates AURKA during mitotic entry and in early mitosis	5	54	0.95	0.0082	9606.ENSP00000044462,9606.ENSP00000216802,9606.ENSP00000261712,9606.ENSP00000338039,9606.ENSP00000391211	PSMA4,PSME2,PSMD11,PSMF1,PSMC2
Reactome	HSA-5362768	Hh mutants are degraded by ERAD	5	55	0.94	0.0084	9606.ENSP00000044462,9606.ENSP00000216802,9606.ENSP00000261712,9606.ENSP00000338039,9606.ENSP00000391211	PSMA4,PSME2,PSMD11,PSMF1,PSMC2
Reactome	HSA-4641258	Degradation of DVL	5	56	0.94	0.0089	9606.ENSP00000044462,9606.ENSP00000216802,9606.ENSP00000261712,9606.ENSP00000338039,9606.ENSP00000391211	PSMA4,PSME2,PSMD11,PSMF1,PSMC2
Reactome	HSA-5687128	MAPK6/MAPK4 signaling	6	88	0.82	0.0091	9606.ENSP00000044462,9606.ENSP00000216802,9606.ENSP00000261712,9606.ENSP00000338039,9606.ENSP00000384863,9606.ENSP00000391211	PSMA4,PSME2,PSMD11,PSMF1,XPO1,PSMC2
Reactome	HSA-1236974	ER-Phagosome pathway	6	89	0.81	0.0094	9606.ENSP00000044462,9606.ENSP00000216802,9606.ENSP00000261712,9606.ENSP00000336829,9606.ENSP00000338039,9606.ENSP00000391211	PSMA4,PSME2,PSMD11,FGG,PSMF1,PSMC2
Reactome	HSA-8949613	Cristae formation	4	31	1.1	0.0094	9606.ENSP00000249442,9606.ENSP00000319992,9606.ENSP00000355265,9606.ENSP00000468723	MTX2,TMEM11,MT-ATP8,MICOS13
Reactome	HSA-5676590	NIK-->noncanonical NF-kB signaling	5	58	0.92	0.0099	9606.ENSP00000044462,9606.ENSP00000216802,9606.ENSP00000261712,9606.ENSP00000338039,9606.ENSP00000391211	PSMA4,PSME2,PSMD11,PSMF1,PSMC2
Reactome	HSA-4086400	PCP/CE pathway	6	91	0.8	0.0101	9606.ENSP00000044462,9606.ENSP00000216802,9606.ENSP00000261712,9606.ENSP00000338039,9606.ENSP00000391211,9606.ENSP00000483185	PSMA4,PSME2,PSMD11,PSMF1,PSMC2,AP2B1
Reactome	HSA-187577	SCF(Skp2)-mediated degradation of p27/p21	5	59	0.91	0.0102	9606.ENSP00000044462,9606.ENSP00000216802,9606.ENSP00000261712,9606.ENSP00000338039,9606.ENSP00000391211	PSMA4,PSME2,PSMD11,PSMF1,PSMC2
Reactome	HSA-5607761	Dectin-1 mediated noncanonical NF-kB signaling	5	59	0.91	0.0102	9606.ENSP00000044462,9606.ENSP00000216802,9606.ENSP00000261712,9606.ENSP00000338039,9606.ENSP00000391211	PSMA4,PSME2,PSMD11,PSMF1,PSMC2
Reactome	HSA-5610780	Degradation of GLI1 by the proteasome	5	59	0.91	0.0102	9606.ENSP00000044462,9606.ENSP00000216802,9606.ENSP00000261712,9606.ENSP00000338039,9606.ENSP00000391211	PSMA4,PSME2,PSMD11,PSMF1,PSMC2
Reactome	HSA-5610783	Degradation of GLI2 by the proteasome	5	59	0.91	0.0102	9606.ENSP00000044462,9606.ENSP00000216802,9606.ENSP00000261712,9606.ENSP00000338039,9606.ENSP00000391211	PSMA4,PSME2,PSMD11,PSMF1,PSMC2
Reactome	HSA-5610785	GLI3 is processed to GLI3R by the proteasome	5	59	0.91	0.0102	9606.ENSP00000044462,9606.ENSP00000216802,9606.ENSP00000261712,9606.ENSP00000338039,9606.ENSP00000391211	PSMA4,PSME2,PSMD11,PSMF1,PSMC2
Reactome	HSA-5678895	Defective CFTR causes cystic fibrosis	5	60	0.91	0.0105	9606.ENSP00000044462,9606.ENSP00000216802,9606.ENSP00000261712,9606.ENSP00000338039,9606.ENSP00000391211	PSMA4,PSME2,PSMD11,PSMF1,PSMC2
Reactome	HSA-5689603	UCH proteinases	6	93	0.79	0.0105	9606.ENSP00000044462,9606.ENSP00000216802,9606.ENSP00000250495,9606.ENSP00000261712,9606.ENSP00000338039,9606.ENSP00000391211	PSMA4,PSME2,NEDD8,PSMD11,PSMF1,PSMC2
Reactome	HSA-74217	Purine salvage	3	13	1.35	0.0105	9606.ENSP00000259727,9606.ENSP00000298556,9606.ENSP00000430075	GMPR,HPRT1,AMPD1
Reactome	HSA-109581	Apoptosis	8	175	0.64	0.0115	9606.ENSP00000044462,9606.ENSP00000215832,9606.ENSP00000216802,9606.ENSP00000248975,9606.ENSP00000261712,9606.ENSP00000338039,9606.ENSP00000344504,9606.ENSP00000391211	PSMA4,MAPK1,PSME2,YWHAH,PSMD11,PSMF1,H1-0,PSMC2
Reactome	HSA-1640170	Cell Cycle	17	658	0.4	0.0115	9606.ENSP00000044462,9606.ENSP00000215832,9606.ENSP00000216802,9606.ENSP00000217402,9606.ENSP00000248975,9606.ENSP00000259818,9606.ENSP00000261712,9606.ENSP00000262646,9606.ENSP00000296930,9606.ENSP00000318697,9606.ENSP00000338039,9606.ENSP00000356355,9606.ENSP00000369703,9606.ENSP00000384863,9606.ENSP00000385616,9606.ENSP00000391211,9606.ENSP00000469240	PSMA4,MAPK1,PSME2,CHMP4B,YWHAH,TUBB2B,PSMD11,RAB2A,NPM1,TUBB6,PSMF1,NEK7,TUBB2A,XPO1,SUN2,PSMC2,CHMP2A
Reactome	HSA-5619070	Defective SLC16A1 causes symptomatic deficiency in lactate transport (SDLT)	2	2	1.98	0.0115	9606.ENSP00000333769,9606.ENSP00000441065	BSG,SLC16A1
Reactome	HSA-5619115	Disorders of transmembrane transporters	8	176	0.64	0.0117	9606.ENSP00000044462,9606.ENSP00000216802,9606.ENSP00000261712,9606.ENSP00000333769,9606.ENSP00000338039,9606.ENSP00000391211,9606.ENSP00000416293,9606.ENSP00000441065	PSMA4,PSME2,PSMD11,BSG,PSMF1,PSMC2,SLC2A1,SLC16A1
Reactome	HSA-15869	Metabolism of nucleotides	6	97	0.78	0.0121	9606.ENSP00000221130,9606.ENSP00000230431,9606.ENSP00000259727,9606.ENSP00000298556,9606.ENSP00000371253,9606.ENSP00000430075	GSR,DNPH1,GMPR,HPRT1,GART,AMPD1
Reactome	HSA-174084	Autodegradation of Cdh1 by Cdh1:APC/C	5	63	0.88	0.0121	9606.ENSP00000044462,9606.ENSP00000216802,9606.ENSP00000261712,9606.ENSP00000338039,9606.ENSP00000391211	PSMA4,PSME2,PSMD11,PSMF1,PSMC2
Reactome	HSA-4608870	Asymmetric localization of PCP proteins	5	63	0.88	0.0121	9606.ENSP00000044462,9606.ENSP00000216802,9606.ENSP00000261712,9606.ENSP00000338039,9606.ENSP00000391211	PSMA4,PSME2,PSMD11,PSMF1,PSMC2
Reactome	HSA-5683057	MAPK family signaling cascades	11	322	0.52	0.0121	9606.ENSP00000044462,9606.ENSP00000215659,9606.ENSP00000215832,9606.ENSP00000216802,9606.ENSP00000261712,9606.ENSP00000262940,9606.ENSP00000336829,9606.ENSP00000338039,9606.ENSP00000384863,9606.ENSP00000391211,9606.ENSP00000425824	PSMA4,MAPK12,MAPK1,PSME2,PSMD11,RASA4,FGG,PSMF1,XPO1,PSMC2,CAMK2D
Reactome	HSA-9706574	RHOBTB GTPase Cycle	4	35	1.04	0.0121	9606.ENSP00000217515,9606.ENSP00000222005,9606.ENSP00000376167,9606.ENSP00000451291	TXNL1,CDC37,GPS1,HNRNPC
Reactome	HSA-1234176	Oxygen-dependent proline hydroxylation of Hypoxia-inducible Factor Alpha	5	64	0.88	0.0125	9606.ENSP00000044462,9606.ENSP00000216802,9606.ENSP00000261712,9606.ENSP00000338039,9606.ENSP00000391211	PSMA4,PSME2,PSMD11,PSMF1,PSMC2
Reactome	HSA-5358346	Hedgehog ligand biogenesis	5	64	0.88	0.0125	9606.ENSP00000044462,9606.ENSP00000216802,9606.ENSP00000261712,9606.ENSP00000338039,9606.ENSP00000391211	PSMA4,PSME2,PSMD11,PSMF1,PSMC2
Reactome	HSA-5673001	RAF/MAP kinase cascade	10	277	0.54	0.0134	9606.ENSP00000044462,9606.ENSP00000215659,9606.ENSP00000215832,9606.ENSP00000216802,9606.ENSP00000261712,9606.ENSP00000262940,9606.ENSP00000336829,9606.ENSP00000338039,9606.ENSP00000391211,9606.ENSP00000425824	PSMA4,MAPK12,MAPK1,PSME2,PSMD11,RASA4,FGG,PSMF1,PSMC2,CAMK2D
Reactome	HSA-1169091	Activation of NF-kappaB in B cells	5	66	0.86	0.0137	9606.ENSP00000044462,9606.ENSP00000216802,9606.ENSP00000261712,9606.ENSP00000338039,9606.ENSP00000391211	PSMA4,PSME2,PSMD11,PSMF1,PSMC2
Reactome	HSA-174154	APC/C:Cdc20 mediated degradation of Securin	5	67	0.86	0.0144	9606.ENSP00000044462,9606.ENSP00000216802,9606.ENSP00000261712,9606.ENSP00000338039,9606.ENSP00000391211	PSMA4,PSME2,PSMD11,PSMF1,PSMC2
Reactome	HSA-8948751	Regulation of PTEN stability and activity	5	68	0.85	0.0152	9606.ENSP00000044462,9606.ENSP00000216802,9606.ENSP00000261712,9606.ENSP00000338039,9606.ENSP00000391211	PSMA4,PSME2,PSMD11,PSMF1,PSMC2
Reactome	HSA-68949	Orc1 removal from chromatin	5	70	0.84	0.0168	9606.ENSP00000044462,9606.ENSP00000216802,9606.ENSP00000261712,9606.ENSP00000338039,9606.ENSP00000391211	PSMA4,PSME2,PSMD11,PSMF1,PSMC2
Reactome	HSA-1445148	Translocation of SLC2A4 (GLUT4) to the plasma membrane	5	71	0.83	0.0177	9606.ENSP00000248975,9606.ENSP00000254101,9606.ENSP00000259818,9606.ENSP00000318697,9606.ENSP00000369703	YWHAH,PRKAB2,TUBB2B,TUBB6,TUBB2A
Reactome	HSA-9612973	Autophagy	7	148	0.66	0.0177	9606.ENSP00000217402,9606.ENSP00000254101,9606.ENSP00000259818,9606.ENSP00000318697,9606.ENSP00000366565,9606.ENSP00000369703,9606.ENSP00000469240	CHMP4B,PRKAB2,TUBB2B,TUBB6,VPS28,TUBB2A,CHMP2A
Reactome	HSA-174184	Cdc20:Phospho-APC/C mediated degradation of Cyclin A	5	72	0.83	0.0186	9606.ENSP00000044462,9606.ENSP00000216802,9606.ENSP00000261712,9606.ENSP00000338039,9606.ENSP00000391211	PSMA4,PSME2,PSMD11,PSMF1,PSMC2
Reactome	HSA-69017	CDK-mediated phosphorylation and removal of Cdc6	5	72	0.83	0.0186	9606.ENSP00000044462,9606.ENSP00000216802,9606.ENSP00000261712,9606.ENSP00000338039,9606.ENSP00000391211	PSMA4,PSME2,PSMD11,PSMF1,PSMC2
Reactome	HSA-8939902	Regulation of RUNX2 expression and activity	5	72	0.83	0.0186	9606.ENSP00000044462,9606.ENSP00000216802,9606.ENSP00000261712,9606.ENSP00000338039,9606.ENSP00000391211	PSMA4,PSME2,PSMD11,PSMF1,PSMC2
Reactome	HSA-174178	APC/C:Cdh1 mediated degradation of Cdc20 and other APC/C:Cdh1 targeted proteins in late mitosis/early G1	5	73	0.82	0.0193	9606.ENSP00000044462,9606.ENSP00000216802,9606.ENSP00000261712,9606.ENSP00000338039,9606.ENSP00000391211	PSMA4,PSME2,PSMD11,PSMF1,PSMC2
Reactome	HSA-9696273	RND1 GTPase cycle	4	42	0.96	0.0193	9606.ENSP00000217515,9606.ENSP00000256196,9606.ENSP00000339191,9606.ENSP00000345774	TXNL1,RRAS2,CAV1,ALDH3A2
Reactome	HSA-9609736	Assembly and cell surface presentation of NMDA receptors	4	43	0.95	0.0205	9606.ENSP00000259818,9606.ENSP00000318697,9606.ENSP00000369703,9606.ENSP00000425824	TUBB2B,TUBB6,TUBB2A,CAMK2D
Reactome	HSA-190840	Microtubule-dependent trafficking of connexons from Golgi to the plasma membrane	3	19	1.18	0.0210	9606.ENSP00000259818,9606.ENSP00000318697,9606.ENSP00000369703	TUBB2B,TUBB6,TUBB2A
Reactome	HSA-9725371	Nuclear events stimulated by ALK signaling in cancer	3	19	1.18	0.0210	9606.ENSP00000215832,9606.ENSP00000296930,9606.ENSP00000369757	MAPK1,NPM1,RPS6
Reactome	HSA-983705	Signaling by the B Cell Receptor (BCR)	6	113	0.71	0.0210	9606.ENSP00000044462,9606.ENSP00000216802,9606.ENSP00000261712,9606.ENSP00000338039,9606.ENSP00000391211,9606.ENSP00000478059	PSMA4,PSME2,PSMD11,PSMF1,PSMC2,STIM1
Reactome	HSA-382551	Transport of small molecules	17	723	0.36	0.0237	9606.ENSP00000044462,9606.ENSP00000216802,9606.ENSP00000250495,9606.ENSP00000252486,9606.ENSP00000261712,9606.ENSP00000276390,9606.ENSP00000333769,9606.ENSP00000333984,9606.ENSP00000338039,9606.ENSP00000350132,9606.ENSP00000359507,9606.ENSP00000391211,9606.ENSP00000416293,9606.ENSP00000425824,9606.ENSP00000441065,9606.ENSP00000483185,9606.ENSP00000498610	PSMA4,PSME2,NEDD8,APOE,PSMD11,ATP6V1B2,BSG,TRDN,PSMF1,PLN,CUTC,PSMC2,SLC2A1,CAMK2D,SLC16A1,AP2B1,SLC29A1
Reactome	HSA-8878166	Transcriptional regulation by RUNX2	6	119	0.69	0.0258	9606.ENSP00000044462,9606.ENSP00000215832,9606.ENSP00000216802,9606.ENSP00000261712,9606.ENSP00000338039,9606.ENSP00000391211	PSMA4,MAPK1,PSME2,PSMD11,PSMF1,PSMC2
Reactome	HSA-195253	Degradation of beta-catenin by the destruction complex	5	82	0.77	0.0279	9606.ENSP00000044462,9606.ENSP00000216802,9606.ENSP00000261712,9606.ENSP00000338039,9606.ENSP00000391211	PSMA4,PSME2,PSMD11,PSMF1,PSMC2
Reactome	HSA-2871837	FCERI mediated NF-kB activation	5	82	0.77	0.0279	9606.ENSP00000044462,9606.ENSP00000216802,9606.ENSP00000261712,9606.ENSP00000338039,9606.ENSP00000391211	PSMA4,PSME2,PSMD11,PSMF1,PSMC2
Reactome	HSA-389977	Post-chaperonin tubulin folding pathway	3	22	1.12	0.0281	9606.ENSP00000259818,9606.ENSP00000318697,9606.ENSP00000369703	TUBB2B,TUBB6,TUBB2A
Reactome	HSA-5663202	Diseases of signal transduction by growth factor receptors and second messengers	12	430	0.43	0.0281	9606.ENSP00000044462,9606.ENSP00000215832,9606.ENSP00000216802,9606.ENSP00000222005,9606.ENSP00000261712,9606.ENSP00000296930,9606.ENSP00000336829,9606.ENSP00000338039,9606.ENSP00000353408,9606.ENSP00000369757,9606.ENSP00000391211,9606.ENSP00000425824	PSMA4,MAPK1,PSME2,CDC37,PSMD11,NPM1,FGG,PSMF1,MSN,RPS6,PSMC2,CAMK2D
Reactome	HSA-71032	Propionyl-CoA catabolism	2	5	1.59	0.0283	9606.ENSP00000244217,9606.ENSP00000365462	MCEE,PCCA
Reactome	HSA-5632684	Hedgehog on state	5	84	0.76	0.0296	9606.ENSP00000044462,9606.ENSP00000216802,9606.ENSP00000261712,9606.ENSP00000338039,9606.ENSP00000391211	PSMA4,PSME2,PSMD11,PSMF1,PSMC2
Reactome	HSA-9013418	RHOBTB2 GTPase cycle	3	23	1.1	0.0304	9606.ENSP00000217515,9606.ENSP00000222005,9606.ENSP00000451291	TXNL1,CDC37,HNRNPC
Reactome	HSA-9013422	RHOBTB1 GTPase cycle	3	23	1.1	0.0304	9606.ENSP00000217515,9606.ENSP00000376167,9606.ENSP00000451291	TXNL1,GPS1,HNRNPC
Reactome	HSA-9609646	HCMV Infection	6	126	0.66	0.0312	9606.ENSP00000217402,9606.ENSP00000259818,9606.ENSP00000318697,9606.ENSP00000366565,9606.ENSP00000369703,9606.ENSP00000469240	CHMP4B,TUBB2B,TUBB6,VPS28,TUBB2A,CHMP2A
Reactome	HSA-5628897	TP53 Regulates Metabolic Genes	5	87	0.74	0.0330	9606.ENSP00000221130,9606.ENSP00000248975,9606.ENSP00000254101,9606.ENSP00000258975,9606.ENSP00000425759	GSR,YWHAH,PRKAB2,TACO1,COX7C
Reactome	HSA-6811436	COPI-independent Golgi-to-ER retrograde traffic	4	52	0.87	0.0330	9606.ENSP00000259818,9606.ENSP00000318697,9606.ENSP00000369703,9606.ENSP00000435289	TUBB2B,TUBB6,TUBB2A,PAFAH1B2
Reactome	HSA-433692	Proton-coupled monocarboxylate transport	2	6	1.51	0.0353	9606.ENSP00000333769,9606.ENSP00000441065	BSG,SLC16A1
Reactome	HSA-8978868	Fatty acid metabolism	7	176	0.58	0.0356	9606.ENSP00000244217,9606.ENSP00000254101,9606.ENSP00000278353,9606.ENSP00000333664,9606.ENSP00000345774,9606.ENSP00000365462,9606.ENSP00000482075	MCEE,PRKAB2,HSD17B12,ACAA1,ALDH3A2,PCCA,PTGES3
Reactome	HSA-210991	Basigin interactions	3	25	1.06	0.0357	9606.ENSP00000333769,9606.ENSP00000339191,9606.ENSP00000441065	BSG,CAV1,SLC16A1
Reactome	HSA-2454202	Fc epsilon receptor (FCERI) signaling	6	131	0.65	0.0360	9606.ENSP00000044462,9606.ENSP00000215832,9606.ENSP00000216802,9606.ENSP00000261712,9606.ENSP00000338039,9606.ENSP00000391211	PSMA4,MAPK1,PSME2,PSMD11,PSMF1,PSMC2
Reactome	HSA-5578775	Ion homeostasis	4	54	0.85	0.0362	9606.ENSP00000333984,9606.ENSP00000350132,9606.ENSP00000425824,9606.ENSP00000478059	TRDN,PLN,CAMK2D,STIM1
Reactome	HSA-9725370	Signaling by ALK fusions and activated point mutants	4	54	0.85	0.0362	9606.ENSP00000215832,9606.ENSP00000296930,9606.ENSP00000353408,9606.ENSP00000369757	MAPK1,NPM1,MSN,RPS6
Reactome	HSA-168249	Innate Immune System	21	1041	0.29	0.0368	9606.ENSP00000044462,9606.ENSP00000215659,9606.ENSP00000215832,9606.ENSP00000216802,9606.ENSP00000222968,9606.ENSP00000261712,9606.ENSP00000267884,9606.ENSP00000276390,9606.ENSP00000291565,9606.ENSP00000299767,9606.ENSP00000333664,9606.ENSP00000336829,9606.ENSP00000338039,9606.ENSP00000345083,9606.ENSP00000353444,9606.ENSP00000391211,9606.ENSP00000415941,9606.ENSP00000416561,9606.ENSP00000435289,…	PSMA4,MAPK12,MAPK1,PSME2,PDAP1,PSMD11,SRP14,ATP6V1B2,PDXK,HSP90B1,ACAA1,FGG,PSMF1,MAP2K3,RAB5B,PSMC2,C4B,CFB,PAFAH1B2,METTL7A,CPNE3
Reactome	HSA-1632852	Macroautophagy	6	133	0.64	0.0374	9606.ENSP00000217402,9606.ENSP00000254101,9606.ENSP00000259818,9606.ENSP00000318697,9606.ENSP00000369703,9606.ENSP00000469240	CHMP4B,PRKAB2,TUBB2B,TUBB6,TUBB2A,CHMP2A
Reactome	HSA-3371497	HSP90 chaperone cycle for steroid hormone receptors (SHR) in the presence of ligand	4	55	0.85	0.0374	9606.ENSP00000259818,9606.ENSP00000318697,9606.ENSP00000369703,9606.ENSP00000482075	TUBB2B,TUBB6,TUBB2A,PTGES3
Reactome	HSA-202424	Downstream TCR signaling	5	92	0.72	0.0383	9606.ENSP00000044462,9606.ENSP00000216802,9606.ENSP00000261712,9606.ENSP00000338039,9606.ENSP00000391211	PSMA4,PSME2,PSMD11,PSMF1,PSMC2
Reactome	HSA-189445	Metabolism of porphyrins	3	27	1.03	0.0413	9606.ENSP00000385757,9606.ENSP00000498358,9606.ENSP00000498786	BLVRA,FECH,HMBS
Reactome	HSA-174577	Activation of C3 and C5	2	7	1.44	0.0418	9606.ENSP00000415941,9606.ENSP00000416561	C4B,CFB
Reactome	HSA-6807070	PTEN Regulation	6	138	0.62	0.0432	9606.ENSP00000044462,9606.ENSP00000215832,9606.ENSP00000216802,9606.ENSP00000261712,9606.ENSP00000338039,9606.ENSP00000391211	PSMA4,MAPK1,PSME2,PSMD11,PSMF1,PSMC2
Reactome	HSA-162588	Budding and maturation of HIV virion	3	28	1.01	0.0444	9606.ENSP00000217402,9606.ENSP00000366565,9606.ENSP00000469240	CHMP4B,VPS28,CHMP2A
Reactome	HSA-8939236	RUNX1 regulates transcription of genes involved in differentiation of HSCs	5	98	0.69	0.0478	9606.ENSP00000044462,9606.ENSP00000216802,9606.ENSP00000261712,9606.ENSP00000338039,9606.ENSP00000391211	PSMA4,PSME2,PSMD11,PSMF1,PSMC2
WikiPathways	WP477	Cytoplasmic ribosomal proteins	14	88	1.19	1.90e-09	9606.ENSP00000230050,9606.ENSP00000307889,9606.ENSP00000345957,9606.ENSP00000346027,9606.ENSP00000348849,9606.ENSP00000359345,9606.ENSP00000369757,9606.ENSP00000413436,9606.ENSP00000418082,9606.ENSP00000429374,9606.ENSP00000435777,9606.ENSP00000452763,9606.ENSP00000463842,9606.ENSP00000464813	RPS12,RPL13,RPS21,RPL21,RPS26,RPL5,RPS6,RPL10,RPL37A,RPS20,RPS13,RPL28,RPL17,RPL27
WikiPathways	WP4686	Leucine, isoleucine and valine metabolism	6	24	1.38	0.00020	9606.ENSP00000265594,9606.ENSP00000281182,9606.ENSP00000322991,9606.ENSP00000343657,9606.ENSP00000357873,9606.ENSP00000365462	MCCC1,ACAD8,BCAT2,MCCC2,ACADSB,PCCA
WikiPathways	WP2359	Parkin-ubiquitin proteasomal system pathway	7	71	0.98	0.0040	9606.ENSP00000259818,9606.ENSP00000261712,9606.ENSP00000318697,9606.ENSP00000369703,9606.ENSP00000391211,9606.ENSP00000400906,9606.ENSP00000500990	TUBB2B,PSMD11,TUBB6,TUBB2A,PSMC2,UBE2L3,SNCA
WikiPathways	WP3888	VEGFA-VEGFR2 signaling	15	428	0.53	0.0108	9606.ENSP00000215659,9606.ENSP00000215832,9606.ENSP00000261712,9606.ENSP00000270776,9606.ENSP00000299427,9606.ENSP00000318176,9606.ENSP00000333769,9606.ENSP00000336829,9606.ENSP00000339191,9606.ENSP00000345083,9606.ENSP00000345259,9606.ENSP00000359345,9606.ENSP00000369757,9606.ENSP00000420588,9606.ENSP00000464813	MAPK12,MAPK1,PSMD11,PGD,TPP1,PRKRA,BSG,FGG,CAV1,MAP2K3,EPB41,RPL5,RPS6,TFAM,RPL27
WikiPathways	WP5031	Biotin metabolism, including IMDs	3	9	1.51	0.0341	9606.ENSP00000265594,9606.ENSP00000343657,9606.ENSP00000365462	MCCC1,MCCC2,PCCA
Monarch	HP:0012337	Abnormal homeostasis	38	1275	0.46	6.28e-05	9606.ENSP00000215832,9606.ENSP00000216185,9606.ENSP00000244217,9606.ENSP00000249442,9606.ENSP00000252486,9606.ENSP00000256196,9606.ENSP00000258975,9606.ENSP00000265594,9606.ENSP00000265709,9606.ENSP00000281182,9606.ENSP00000296930,9606.ENSP00000299299,9606.ENSP00000311984,9606.ENSP00000326693,9606.ENSP00000329200,9606.ENSP00000336829,9606.ENSP00000339191,9606.ENSP00000343657,9606.ENSP00000345259,…	MAPK1,TXN2,MCEE,MTX2,APOE,RRAS2,TACO1,MCCC1,ANK1,ACAD8,NPM1,PCBD1,NAXD,SLC25A42,STAC3,FGG,CAV1,MCCC2,EPB41,RPS26,LONP1,MT-ND2,ACADSB,RPL5,PCCA,ATAD3A,LYRM7,PLAA,ALDH7A1,RPS20,SLC16A1,MICOS13,SLC37A4,STIM1,SNRPN,EPB42,FECH,HMBS
Monarch	HP:0004354	Abnormal circulating carboxylic acid concentration	15	238	0.78	0.00035	9606.ENSP00000221130,9606.ENSP00000244217,9606.ENSP00000252486,9606.ENSP00000265594,9606.ENSP00000265709,9606.ENSP00000281182,9606.ENSP00000299299,9606.ENSP00000343657,9606.ENSP00000345259,9606.ENSP00000353826,9606.ENSP00000355046,9606.ENSP00000365462,9606.ENSP00000416293,9606.ENSP00000468723,9606.ENSP00000497777	GSR,MCEE,APOE,MCCC1,ANK1,ACAD8,PCBD1,MCCC2,EPB41,LONP1,MT-ND2,PCCA,SLC2A1,MICOS13,EPB42
Monarch	HP:0001939	Abnormality of metabolism/homeostasis	49	2168	0.34	0.00056	9606.ENSP00000215832,9606.ENSP00000216185,9606.ENSP00000221130,9606.ENSP00000240185,9606.ENSP00000244217,9606.ENSP00000249442,9606.ENSP00000252486,9606.ENSP00000256196,9606.ENSP00000258975,9606.ENSP00000265594,9606.ENSP00000265709,9606.ENSP00000276390,9606.ENSP00000281182,9606.ENSP00000296930,9606.ENSP00000298556,9606.ENSP00000299299,9606.ENSP00000299427,9606.ENSP00000311984,9606.ENSP00000326693,…	MAPK1,TXN2,GSR,TARDBP,MCEE,MTX2,APOE,RRAS2,TACO1,MCCC1,ANK1,ATP6V1B2,ACAD8,NPM1,HPRT1,PCBD1,TPP1,NAXD,SLC25A42,STAC3,TRDN,FGG,CAV1,MCCC2,EPB41,RPS26,PLN,MSN,LONP1,MT-ND2,ACADSB,RPL5,PCCA,ATAD3A,LYRM7,BPGM,PLAA,BLVRA,ALDH7A1,SLC2A1,RPS20,SLC16A1,MICOS13,SLC37A4,STIM1,SNRPN,EPB42,FECH,HMBS
Monarch	HP:0004372	Reduced consciousness/confusion	16	327	0.67	0.0016	9606.ENSP00000265594,9606.ENSP00000311984,9606.ENSP00000333984,9606.ENSP00000343657,9606.ENSP00000348849,9606.ENSP00000353826,9606.ENSP00000355046,9606.ENSP00000357873,9606.ENSP00000359345,9606.ENSP00000365462,9606.ENSP00000368688,9606.ENSP00000416293,9606.ENSP00000429374,9606.ENSP00000494831,9606.ENSP00000498786,9606.ENSP00000500990	MCCC1,NAXD,TRDN,MCCC2,RPS26,LONP1,MT-ND2,ACADSB,RPL5,PCCA,LYRM7,SLC2A1,RPS20,SNRPN,HMBS,SNCA
Monarch	HP:0003011	Abnormality of the musculature	50	2384	0.31	0.0018	9606.ENSP00000215832,9606.ENSP00000216185,9606.ENSP00000240185,9606.ENSP00000249442,9606.ENSP00000252486,9606.ENSP00000256196,9606.ENSP00000258975,9606.ENSP00000259818,9606.ENSP00000265594,9606.ENSP00000265709,9606.ENSP00000276390,9606.ENSP00000280772,9606.ENSP00000281182,9606.ENSP00000298556,9606.ENSP00000299299,9606.ENSP00000299427,9606.ENSP00000318176,9606.ENSP00000319531,9606.ENSP00000326693,…	MAPK1,TXN2,TARDBP,MTX2,APOE,RRAS2,TACO1,TUBB2B,MCCC1,ANK1,ATP6V1B2,ANK3,ACAD8,HPRT1,PCBD1,TPP1,PRKRA,GCSH,SLC25A42,STAC3,TRDN,CAV1,MCCC2,ALDH3A2,RPS26,PLN,LONP1,MT-ND2,ACADSB,RPL5,PCCA,ATAD3A,LYRM7,TUBB2A,PLAA,ALDH7A1,SNRPB,RPL10,SLC2A1,RPS20,AMPD1,SLC16A1,COASY,MICOS13,STIM1,HNRNPU,SNRPN,EPB42,HMBS,SNCA
Monarch	HP:0011804	Abnormal muscle physiology	46	2088	0.33	0.0018	9606.ENSP00000215832,9606.ENSP00000216185,9606.ENSP00000240185,9606.ENSP00000249442,9606.ENSP00000252486,9606.ENSP00000256196,9606.ENSP00000258975,9606.ENSP00000259818,9606.ENSP00000265594,9606.ENSP00000265709,9606.ENSP00000276390,9606.ENSP00000280772,9606.ENSP00000281182,9606.ENSP00000298556,9606.ENSP00000299299,9606.ENSP00000299427,9606.ENSP00000319531,9606.ENSP00000326693,9606.ENSP00000329200,…	MAPK1,TXN2,TARDBP,MTX2,APOE,RRAS2,TACO1,TUBB2B,MCCC1,ANK1,ATP6V1B2,ANK3,ACAD8,HPRT1,PCBD1,TPP1,GCSH,SLC25A42,STAC3,TRDN,CAV1,MCCC2,ALDH3A2,PLN,LONP1,MT-ND2,ACADSB,PCCA,ATAD3A,LYRM7,TUBB2A,PLAA,ALDH7A1,RPL10,SLC2A1,RPS20,AMPD1,SLC16A1,COASY,MICOS13,STIM1,HNRNPU,SNRPN,EPB42,HMBS,SNCA
Monarch	HP:0032180	Abnormal circulating metabolite concentration	29	1010	0.44	0.0018	9606.ENSP00000221130,9606.ENSP00000244217,9606.ENSP00000249442,9606.ENSP00000252486,9606.ENSP00000265594,9606.ENSP00000265709,9606.ENSP00000281182,9606.ENSP00000298556,9606.ENSP00000299299,9606.ENSP00000299427,9606.ENSP00000326693,9606.ENSP00000333984,9606.ENSP00000339191,9606.ENSP00000343657,9606.ENSP00000345259,9606.ENSP00000350132,9606.ENSP00000353826,9606.ENSP00000355046,9606.ENSP00000365462,…	GSR,MCEE,MTX2,APOE,MCCC1,ANK1,ACAD8,HPRT1,PCBD1,TPP1,SLC25A42,TRDN,CAV1,MCCC2,EPB41,PLN,LONP1,MT-ND2,PCCA,ATAD3A,SLC2A1,RPS20,SLC16A1,MICOS13,SLC37A4,STIM1,EPB42,FECH,HMBS
Monarch	HP:0001254	Lethargy	12	199	0.77	0.0026	9606.ENSP00000265594,9606.ENSP00000311984,9606.ENSP00000343657,9606.ENSP00000348849,9606.ENSP00000353826,9606.ENSP00000355046,9606.ENSP00000357873,9606.ENSP00000359345,9606.ENSP00000365462,9606.ENSP00000368688,9606.ENSP00000416293,9606.ENSP00000429374	MCCC1,NAXD,MCCC2,RPS26,LONP1,MT-ND2,ACADSB,RPL5,PCCA,LYRM7,SLC2A1,RPS20
Monarch	HP:0001877	Abnormal erythrocyte morphology	20	554	0.54	0.0026	9606.ENSP00000221130,9606.ENSP00000249442,9606.ENSP00000258975,9606.ENSP00000265709,9606.ENSP00000281182,9606.ENSP00000296930,9606.ENSP00000298556,9606.ENSP00000345259,9606.ENSP00000348849,9606.ENSP00000359345,9606.ENSP00000365220,9606.ENSP00000365462,9606.ENSP00000368688,9606.ENSP00000376840,9606.ENSP00000416293,9606.ENSP00000429374,9606.ENSP00000476176,9606.ENSP00000478059,9606.ENSP00000497777,…	GSR,MTX2,TACO1,ANK1,ACAD8,NPM1,HPRT1,EPB41,RPS26,RPL5,TPP2,PCCA,LYRM7,BPGM,SLC2A1,RPS20,SLC37A4,STIM1,EPB42,FECH
Monarch	HP:0001878	Hemolytic anemia	9	101	0.93	0.0026	9606.ENSP00000221130,9606.ENSP00000265709,9606.ENSP00000345259,9606.ENSP00000365220,9606.ENSP00000376840,9606.ENSP00000416293,9606.ENSP00000478059,9606.ENSP00000497777,9606.ENSP00000498358	GSR,ANK1,EPB41,TPP2,BPGM,SLC2A1,STIM1,EPB42,FECH
Monarch	HP:0001903	Anemia	19	498	0.57	0.0026	9606.ENSP00000221130,9606.ENSP00000258975,9606.ENSP00000265709,9606.ENSP00000281182,9606.ENSP00000296930,9606.ENSP00000298556,9606.ENSP00000345259,9606.ENSP00000348849,9606.ENSP00000359345,9606.ENSP00000365220,9606.ENSP00000365462,9606.ENSP00000368688,9606.ENSP00000376840,9606.ENSP00000416293,9606.ENSP00000429374,9606.ENSP00000476176,9606.ENSP00000478059,9606.ENSP00000497777,9606.ENSP00000498358	GSR,TACO1,ANK1,ACAD8,NPM1,HPRT1,EPB41,RPS26,RPL5,TPP2,PCCA,LYRM7,BPGM,SLC2A1,RPS20,SLC37A4,STIM1,EPB42,FECH
Monarch	HP:0001941	Acidosis	15	328	0.65	0.0026	9606.ENSP00000216185,9606.ENSP00000244217,9606.ENSP00000258975,9606.ENSP00000265594,9606.ENSP00000326693,9606.ENSP00000343657,9606.ENSP00000353826,9606.ENSP00000355046,9606.ENSP00000365462,9606.ENSP00000368030,9606.ENSP00000368688,9606.ENSP00000387123,9606.ENSP00000441065,9606.ENSP00000468723,9606.ENSP00000476176	TXN2,MCEE,TACO1,MCCC1,SLC25A42,MCCC2,LONP1,MT-ND2,PCCA,ATAD3A,LYRM7,ALDH7A1,SLC16A1,MICOS13,SLC37A4
Monarch	HP:0001997	Gout	5	18	1.43	0.0026	9606.ENSP00000252486,9606.ENSP00000265709,9606.ENSP00000298556,9606.ENSP00000476176,9606.ENSP00000497777	APOE,ANK1,HPRT1,SLC37A4,EPB42
Monarch	HP:0025031	Abnormality of the digestive system	49	2389	0.3	0.0026	9606.ENSP00000215832,9606.ENSP00000216185,9606.ENSP00000217402,9606.ENSP00000221130,9606.ENSP00000240185,9606.ENSP00000244217,9606.ENSP00000249442,9606.ENSP00000252486,9606.ENSP00000256196,9606.ENSP00000265594,9606.ENSP00000265709,9606.ENSP00000276390,9606.ENSP00000281182,9606.ENSP00000296930,9606.ENSP00000298556,9606.ENSP00000299427,9606.ENSP00000311984,9606.ENSP00000318176,9606.ENSP00000319531,…	MAPK1,TXN2,CHMP4B,GSR,TARDBP,MCEE,MTX2,APOE,RRAS2,MCCC1,ANK1,ATP6V1B2,ACAD8,NPM1,HPRT1,TPP1,NAXD,PRKRA,GCSH,STAC3,FGG,CAV1,MCCC2,EPB41,RPS26,LONP1,MT-ND2,RPL5,TPP2,PCCA,ATAD3A,BPGM,PLAA,BLVRA,ALDH7A1,SNRPB,RPL10,C4B,SLC2A1,RPS20,SLC16A1,MICOS13,SLC37A4,STIM1,SNRPN,EPB42,FECH,HMBS,SNCA
Monarch	HP:0012759	Neurodevelopmental abnormality	47	2323	0.29	0.0043	9606.ENSP00000215832,9606.ENSP00000216185,9606.ENSP00000240185,9606.ENSP00000252486,9606.ENSP00000256196,9606.ENSP00000258975,9606.ENSP00000259818,9606.ENSP00000265594,9606.ENSP00000276390,9606.ENSP00000280772,9606.ENSP00000281182,9606.ENSP00000296930,9606.ENSP00000298556,9606.ENSP00000299299,9606.ENSP00000299427,9606.ENSP00000311984,9606.ENSP00000318176,9606.ENSP00000319531,9606.ENSP00000326693,…	MAPK1,TXN2,TARDBP,APOE,RRAS2,TACO1,TUBB2B,MCCC1,ATP6V1B2,ANK3,ACAD8,NPM1,HPRT1,PCBD1,TPP1,NAXD,PRKRA,GCSH,SLC25A42,STAC3,CAV1,MCCC2,ALDH3A2,RPS26,LONP1,MT-ND2,ACADSB,RPL5,TPP2,PCCA,ATAD3A,LYRM7,TUBB2A,PLAA,ALDH7A1,IMPA1,SNRPB,RPL10,SLC2A1,RPS20,SLC16A1,COASY,MICOS13,SLC37A4,STIM1,HNRNPU,SNRPN
Monarch	HP:0025032	Abnormality of digestive system physiology	39	1763	0.33	0.0043	9606.ENSP00000215832,9606.ENSP00000216185,9606.ENSP00000217402,9606.ENSP00000221130,9606.ENSP00000240185,9606.ENSP00000244217,9606.ENSP00000256196,9606.ENSP00000265594,9606.ENSP00000265709,9606.ENSP00000276390,9606.ENSP00000281182,9606.ENSP00000296930,9606.ENSP00000298556,9606.ENSP00000299427,9606.ENSP00000311984,9606.ENSP00000318176,9606.ENSP00000319531,9606.ENSP00000329200,9606.ENSP00000336829,…	MAPK1,TXN2,CHMP4B,GSR,TARDBP,MCEE,RRAS2,MCCC1,ANK1,ATP6V1B2,ACAD8,NPM1,HPRT1,TPP1,NAXD,PRKRA,GCSH,STAC3,FGG,MCCC2,EPB41,LONP1,MT-ND2,PCCA,ATAD3A,PLAA,BLVRA,ALDH7A1,SNRPB,RPL10,RPS20,SLC16A1,MICOS13,SLC37A4,SNRPN,EPB42,FECH,HMBS,SNCA
Monarch	HP:0002071	Abnormality of extrapyramidal motor function	12	227	0.71	0.0045	9606.ENSP00000240185,9606.ENSP00000252486,9606.ENSP00000258975,9606.ENSP00000298556,9606.ENSP00000299299,9606.ENSP00000318176,9606.ENSP00000319531,9606.ENSP00000380460,9606.ENSP00000416293,9606.ENSP00000464814,9606.ENSP00000468723,9606.ENSP00000500990	TARDBP,APOE,TACO1,HPRT1,PCBD1,PRKRA,GCSH,PLAA,SLC2A1,COASY,MICOS13,SNCA
Monarch	HP:0003808	Abnormal muscle tone	39	1773	0.33	0.0045	9606.ENSP00000215832,9606.ENSP00000216185,9606.ENSP00000240185,9606.ENSP00000249442,9606.ENSP00000252486,9606.ENSP00000256196,9606.ENSP00000258975,9606.ENSP00000259818,9606.ENSP00000265594,9606.ENSP00000276390,9606.ENSP00000280772,9606.ENSP00000281182,9606.ENSP00000298556,9606.ENSP00000299299,9606.ENSP00000299427,9606.ENSP00000319531,9606.ENSP00000326693,9606.ENSP00000329200,9606.ENSP00000343657,…	MAPK1,TXN2,TARDBP,MTX2,APOE,RRAS2,TACO1,TUBB2B,MCCC1,ATP6V1B2,ANK3,ACAD8,HPRT1,PCBD1,TPP1,GCSH,SLC25A42,STAC3,MCCC2,ALDH3A2,LONP1,MT-ND2,ACADSB,PCCA,ATAD3A,LYRM7,TUBB2A,PLAA,ALDH7A1,RPL10,SLC2A1,RPS20,AMPD1,COASY,MICOS13,STIM1,HNRNPU,SNRPN,SNCA
Monarch	HP:0004312	Abnormal reticulocyte morphology	7	67	1.0	0.0063	9606.ENSP00000265709,9606.ENSP00000345259,9606.ENSP00000348849,9606.ENSP00000359345,9606.ENSP00000416293,9606.ENSP00000429374,9606.ENSP00000497777	ANK1,EPB41,RPS26,RPL5,SLC2A1,RPS20,EPB42
Monarch	HP:0005264	Abnormality of the gallbladder	7	69	0.99	0.0071	9606.ENSP00000265709,9606.ENSP00000345259,9606.ENSP00000353826,9606.ENSP00000376840,9606.ENSP00000385757,9606.ENSP00000497777,9606.ENSP00000498358	ANK1,EPB41,LONP1,BPGM,BLVRA,EPB42,FECH
Monarch	HP:0001252	Hypotonia	34	1505	0.34	0.0089	9606.ENSP00000215832,9606.ENSP00000249442,9606.ENSP00000252486,9606.ENSP00000256196,9606.ENSP00000258975,9606.ENSP00000259818,9606.ENSP00000265594,9606.ENSP00000276390,9606.ENSP00000280772,9606.ENSP00000281182,9606.ENSP00000298556,9606.ENSP00000299299,9606.ENSP00000319531,9606.ENSP00000326693,9606.ENSP00000329200,9606.ENSP00000343657,9606.ENSP00000345774,9606.ENSP00000353826,9606.ENSP00000355046,…	MAPK1,MTX2,APOE,RRAS2,TACO1,TUBB2B,MCCC1,ATP6V1B2,ANK3,ACAD8,HPRT1,PCBD1,GCSH,SLC25A42,STAC3,MCCC2,ALDH3A2,LONP1,MT-ND2,ACADSB,PCCA,ATAD3A,LYRM7,TUBB2A,PLAA,ALDH7A1,RPL10,SLC2A1,RPS20,AMPD1,MICOS13,STIM1,HNRNPU,SNRPN
Monarch	HP:0012758	Neurodevelopmental delay	40	1926	0.3	0.0094	9606.ENSP00000215832,9606.ENSP00000216185,9606.ENSP00000256196,9606.ENSP00000258975,9606.ENSP00000259818,9606.ENSP00000265594,9606.ENSP00000276390,9606.ENSP00000280772,9606.ENSP00000281182,9606.ENSP00000296930,9606.ENSP00000298556,9606.ENSP00000299299,9606.ENSP00000299427,9606.ENSP00000318176,9606.ENSP00000319531,9606.ENSP00000326693,9606.ENSP00000329200,9606.ENSP00000339191,9606.ENSP00000343657,…	MAPK1,TXN2,RRAS2,TACO1,TUBB2B,MCCC1,ATP6V1B2,ANK3,ACAD8,NPM1,HPRT1,PCBD1,TPP1,PRKRA,GCSH,SLC25A42,STAC3,CAV1,MCCC2,RPS26,LONP1,MT-ND2,ACADSB,RPL5,TPP2,PCCA,ATAD3A,LYRM7,TUBB2A,PLAA,ALDH7A1,RPL10,SLC2A1,RPS20,SLC16A1,COASY,MICOS13,SLC37A4,HNRNPU,SNRPN
Monarch	HP:0002012	Abnormality of the abdominal organs	27	1068	0.39	0.0104	9606.ENSP00000249442,9606.ENSP00000252486,9606.ENSP00000256196,9606.ENSP00000265594,9606.ENSP00000265709,9606.ENSP00000276390,9606.ENSP00000296930,9606.ENSP00000299427,9606.ENSP00000336829,9606.ENSP00000339191,9606.ENSP00000345259,9606.ENSP00000353826,9606.ENSP00000355046,9606.ENSP00000365220,9606.ENSP00000365462,9606.ENSP00000368030,9606.ENSP00000376840,9606.ENSP00000385757,9606.ENSP00000415941,…	MTX2,APOE,RRAS2,MCCC1,ANK1,ATP6V1B2,NPM1,TPP1,FGG,CAV1,EPB41,LONP1,MT-ND2,TPP2,PCCA,ATAD3A,BPGM,BLVRA,C4B,SLC2A1,RPS20,SLC16A1,SLC37A4,STIM1,EPB42,FECH,HMBS
Monarch	HP:0004364	Abnormal circulating nitrogen compound concentration	16	445	0.54	0.0109	9606.ENSP00000221130,9606.ENSP00000265594,9606.ENSP00000265709,9606.ENSP00000298556,9606.ENSP00000299299,9606.ENSP00000299427,9606.ENSP00000326693,9606.ENSP00000343657,9606.ENSP00000345259,9606.ENSP00000350132,9606.ENSP00000365462,9606.ENSP00000416293,9606.ENSP00000441065,9606.ENSP00000476176,9606.ENSP00000478059,9606.ENSP00000497777	GSR,MCCC1,ANK1,HPRT1,PCBD1,TPP1,SLC25A42,MCCC2,EPB41,PLN,PCCA,SLC2A1,SLC16A1,SLC37A4,STIM1,EPB42
Monarch	HP:0001081	Cholelithiasis	6	52	1.05	0.0122	9606.ENSP00000265709,9606.ENSP00000345259,9606.ENSP00000376840,9606.ENSP00000385757,9606.ENSP00000497777,9606.ENSP00000498358	ANK1,EPB41,BPGM,BLVRA,EPB42,FECH
Monarch	HP:0001871	Abnormality of blood and blood-forming tissues	29	1214	0.36	0.0122	9606.ENSP00000215832,9606.ENSP00000221130,9606.ENSP00000249442,9606.ENSP00000252486,9606.ENSP00000256196,9606.ENSP00000258975,9606.ENSP00000265709,9606.ENSP00000276390,9606.ENSP00000281182,9606.ENSP00000296930,9606.ENSP00000298556,9606.ENSP00000311984,9606.ENSP00000336829,9606.ENSP00000345259,9606.ENSP00000348849,9606.ENSP00000350132,9606.ENSP00000353408,9606.ENSP00000353826,9606.ENSP00000359345,…	MAPK1,GSR,MTX2,APOE,RRAS2,TACO1,ANK1,ATP6V1B2,ACAD8,NPM1,HPRT1,NAXD,FGG,EPB41,RPS26,PLN,MSN,LONP1,RPL5,TPP2,PCCA,LYRM7,BPGM,SLC2A1,RPS20,SLC37A4,STIM1,EPB42,FECH
Monarch	HP:0012638	Abnormal nervous system physiology	56	3154	0.23	0.0122	9606.ENSP00000215832,9606.ENSP00000216185,9606.ENSP00000217402,9606.ENSP00000240185,9606.ENSP00000252486,9606.ENSP00000256196,9606.ENSP00000258975,9606.ENSP00000259818,9606.ENSP00000265594,9606.ENSP00000265709,9606.ENSP00000276390,9606.ENSP00000280772,9606.ENSP00000281182,9606.ENSP00000291565,9606.ENSP00000296930,9606.ENSP00000298556,9606.ENSP00000299299,9606.ENSP00000299427,9606.ENSP00000311984,…	MAPK1,TXN2,CHMP4B,TARDBP,APOE,RRAS2,TACO1,TUBB2B,MCCC1,ANK1,ATP6V1B2,ANK3,ACAD8,PDXK,NPM1,HPRT1,PCBD1,TPP1,NAXD,PRKRA,GCSH,SLC25A42,STAC3,TRDN,CAV1,MCCC2,ALDH3A2,RPS26,LONP1,MT-ND2,ACADSB,RPL5,TPP2,PCCA,ATAD3A,LYRM7,TUBB2A,PLAA,ALDH7A1,IMPA1,SNRPB,RPL10,SLC2A1,RPS20,AMPD1,SLC16A1,RNF170,COASY,MICOS13,SLC37A4,STIM1,HNRNPU,SNRPN,EPB42,HMBS,SNCA
Monarch	HP:0011442	Abnormal central motor function	36	1689	0.31	0.0126	9606.ENSP00000216185,9606.ENSP00000240185,9606.ENSP00000252486,9606.ENSP00000258975,9606.ENSP00000259818,9606.ENSP00000265594,9606.ENSP00000265709,9606.ENSP00000276390,9606.ENSP00000280772,9606.ENSP00000298556,9606.ENSP00000299299,9606.ENSP00000299427,9606.ENSP00000311984,9606.ENSP00000318176,9606.ENSP00000319531,9606.ENSP00000326693,9606.ENSP00000339191,9606.ENSP00000343657,9606.ENSP00000345774,…	TXN2,TARDBP,APOE,TACO1,TUBB2B,MCCC1,ANK1,ATP6V1B2,ANK3,HPRT1,PCBD1,TPP1,NAXD,PRKRA,GCSH,SLC25A42,CAV1,MCCC2,ALDH3A2,LONP1,MT-ND2,TPP2,ATAD3A,LYRM7,PLAA,RPL10,SLC2A1,RPS20,RNF170,COASY,MICOS13,STIM1,SNRPN,EPB42,HMBS,SNCA
Monarch	HP:0033127	Abnormality of the musculoskeletal system	56	3173	0.23	0.0126	9606.ENSP00000215832,9606.ENSP00000216185,9606.ENSP00000240185,9606.ENSP00000249442,9606.ENSP00000252486,9606.ENSP00000256196,9606.ENSP00000258975,9606.ENSP00000259818,9606.ENSP00000265594,9606.ENSP00000265709,9606.ENSP00000276390,9606.ENSP00000280772,9606.ENSP00000281182,9606.ENSP00000291565,9606.ENSP00000296930,9606.ENSP00000298556,9606.ENSP00000299299,9606.ENSP00000299427,9606.ENSP00000307889,…	MAPK1,TXN2,TARDBP,MTX2,APOE,RRAS2,TACO1,TUBB2B,MCCC1,ANK1,ATP6V1B2,ANK3,ACAD8,PDXK,NPM1,HPRT1,PCBD1,TPP1,RPL13,PRKRA,GCSH,SLC25A42,STAC3,TRDN,FGG,CAV1,MCCC2,EPB41,ALDH3A2,RPS26,PLN,LONP1,MT-ND2,ACADSB,RPL5,PCCA,ATAD3A,LYRM7,TUBB2A,PLAA,ALDH7A1,SNRPB,RPL10,SLC2A1,RPS20,AMPD1,SLC16A1,COASY,MICOS13,SLC37A4,STIM1,HNRNPU,SNRPN,EPB42,HMBS,SNCA
Monarch	HP:0003112	Abnormal circulating amino acid concentration	8	115	0.83	0.0152	9606.ENSP00000252486,9606.ENSP00000265594,9606.ENSP00000299299,9606.ENSP00000343657,9606.ENSP00000353826,9606.ENSP00000355046,9606.ENSP00000365462,9606.ENSP00000468723	APOE,MCCC1,PCBD1,MCCC2,LONP1,MT-ND2,PCCA,MICOS13
Monarch	HP:0011446	Abnormality of higher mental function	44	2301	0.27	0.0175	9606.ENSP00000215832,9606.ENSP00000240185,9606.ENSP00000252486,9606.ENSP00000256196,9606.ENSP00000258975,9606.ENSP00000259818,9606.ENSP00000265594,9606.ENSP00000276390,9606.ENSP00000280772,9606.ENSP00000281182,9606.ENSP00000298556,9606.ENSP00000299427,9606.ENSP00000311984,9606.ENSP00000318176,9606.ENSP00000326693,9606.ENSP00000329200,9606.ENSP00000333984,9606.ENSP00000339191,9606.ENSP00000343657,…	MAPK1,TARDBP,APOE,RRAS2,TACO1,TUBB2B,MCCC1,ATP6V1B2,ANK3,ACAD8,HPRT1,TPP1,NAXD,PRKRA,SLC25A42,STAC3,TRDN,CAV1,MCCC2,ALDH3A2,RPS26,LONP1,MT-ND2,ACADSB,RPL5,PCCA,ATAD3A,LYRM7,PLAA,ALDH7A1,IMPA1,SNRPB,RPL10,SLC2A1,RPS20,SLC16A1,COASY,MICOS13,SLC37A4,STIM1,HNRNPU,SNRPN,HMBS,SNCA
Monarch	HP:0012072	Aciduria	7	86	0.9	0.0175	9606.ENSP00000244217,9606.ENSP00000265594,9606.ENSP00000281182,9606.ENSP00000343657,9606.ENSP00000355046,9606.ENSP00000365462,9606.ENSP00000498786	MCEE,MCCC1,ACAD8,MCCC2,MT-ND2,PCCA,HMBS
Monarch	HP:0000707	Abnormality of the nervous system	59	3471	0.22	0.0183	9606.ENSP00000215832,9606.ENSP00000216185,9606.ENSP00000217402,9606.ENSP00000240185,9606.ENSP00000249442,9606.ENSP00000252486,9606.ENSP00000256196,9606.ENSP00000258975,9606.ENSP00000259818,9606.ENSP00000265594,9606.ENSP00000265709,9606.ENSP00000276390,9606.ENSP00000280772,9606.ENSP00000281182,9606.ENSP00000291565,9606.ENSP00000296930,9606.ENSP00000298556,9606.ENSP00000299299,9606.ENSP00000299427,…	MAPK1,TXN2,CHMP4B,TARDBP,MTX2,APOE,RRAS2,TACO1,TUBB2B,MCCC1,ANK1,ATP6V1B2,ANK3,ACAD8,PDXK,NPM1,HPRT1,PCBD1,TPP1,NAXD,PRKRA,GCSH,SLC25A42,STAC3,TRDN,FGG,CAV1,MCCC2,ALDH3A2,RPS26,LONP1,MT-ND2,ACADSB,RPL5,TPP2,PCCA,ATAD3A,LYRM7,TUBB2A,PLAA,ALDH7A1,IMPA1,SNRPB,RPL10,C4B,SLC2A1,RPS20,AMPD1,SLC16A1,RNF170,COASY,MICOS13,SLC37A4,STIM1,HNRNPU,SNRPN,EPB42,HMBS,SNCA
Monarch	HP:0001392	Abnormality of the liver	23	895	0.39	0.0236	9606.ENSP00000249442,9606.ENSP00000252486,9606.ENSP00000256196,9606.ENSP00000265594,9606.ENSP00000265709,9606.ENSP00000276390,9606.ENSP00000296930,9606.ENSP00000339191,9606.ENSP00000345259,9606.ENSP00000353826,9606.ENSP00000355046,9606.ENSP00000365220,9606.ENSP00000365462,9606.ENSP00000368030,9606.ENSP00000376840,9606.ENSP00000385757,9606.ENSP00000415941,9606.ENSP00000416293,9606.ENSP00000429374,…	MTX2,APOE,RRAS2,MCCC1,ANK1,ATP6V1B2,NPM1,CAV1,EPB41,LONP1,MT-ND2,TPP2,PCCA,ATAD3A,BPGM,BLVRA,C4B,SLC2A1,RPS20,SLC37A4,EPB42,FECH,HMBS
Monarch	HP:0001626	Abnormality of the cardiovascular system	45	2438	0.25	0.0274	9606.ENSP00000215832,9606.ENSP00000221130,9606.ENSP00000249442,9606.ENSP00000252486,9606.ENSP00000256196,9606.ENSP00000258975,9606.ENSP00000265594,9606.ENSP00000265709,9606.ENSP00000276390,9606.ENSP00000280772,9606.ENSP00000281182,9606.ENSP00000296930,9606.ENSP00000299427,9606.ENSP00000306887,9606.ENSP00000311984,9606.ENSP00000329200,9606.ENSP00000333984,9606.ENSP00000336829,9606.ENSP00000339191,…	MAPK1,GSR,MTX2,APOE,RRAS2,TACO1,MCCC1,ANK1,ATP6V1B2,ANK3,ACAD8,NPM1,TPP1,TMEM126A,NAXD,STAC3,TRDN,FGG,CAV1,MCCC2,EPB41,ALDH3A2,RPS26,PLN,LONP1,MT-ND2,RPL5,TPP2,PCCA,ATAD3A,BPGM,ALDH7A1,SNRPB,RPL10,SLC2A1,RPS20,MICOS13,SLC37A4,STIM1,SNRPN,EPB42,FECH,HMBS,SLMAP,SNCA
Monarch	HP:0000980	Pallor	8	135	0.76	0.0353	9606.ENSP00000265709,9606.ENSP00000306887,9606.ENSP00000345259,9606.ENSP00000348849,9606.ENSP00000359345,9606.ENSP00000416293,9606.ENSP00000429374,9606.ENSP00000497777	ANK1,TMEM126A,EPB41,RPS26,RPL5,SLC2A1,RPS20,EPB42
Monarch	HP:0005525	Spontaneous hemolytic crises	3	7	1.62	0.0359	9606.ENSP00000265709,9606.ENSP00000416293,9606.ENSP00000497777	ANK1,SLC2A1,EPB42
Monarch	HP:0002919	Ketonuria	4	23	1.23	0.0447	9606.ENSP00000244217,9606.ENSP00000265594,9606.ENSP00000343657,9606.ENSP00000441065	MCEE,MCCC1,MCCC2,SLC16A1
Monarch	HP:0011014	Abnormal glucose homeostasis	16	527	0.47	0.0447	9606.ENSP00000249442,9606.ENSP00000252486,9606.ENSP00000265594,9606.ENSP00000281182,9606.ENSP00000296930,9606.ENSP00000299299,9606.ENSP00000339191,9606.ENSP00000343657,9606.ENSP00000355046,9606.ENSP00000357873,9606.ENSP00000365462,9606.ENSP00000387123,9606.ENSP00000441065,9606.ENSP00000468723,9606.ENSP00000476176,9606.ENSP00000494831	MTX2,APOE,MCCC1,ACAD8,NPM1,PCBD1,CAV1,MCCC2,MT-ND2,ACADSB,PCCA,ALDH7A1,SLC16A1,MICOS13,SLC37A4,SNRPN
Monarch	HP:0100022	Abnormality of movement	35	1758	0.28	0.0447	9606.ENSP00000216185,9606.ENSP00000240185,9606.ENSP00000252486,9606.ENSP00000258975,9606.ENSP00000259818,9606.ENSP00000265594,9606.ENSP00000276390,9606.ENSP00000291565,9606.ENSP00000298556,9606.ENSP00000299299,9606.ENSP00000299427,9606.ENSP00000311984,9606.ENSP00000318176,9606.ENSP00000319531,9606.ENSP00000326693,9606.ENSP00000329200,9606.ENSP00000339191,9606.ENSP00000343657,9606.ENSP00000353826,…	TXN2,TARDBP,APOE,TACO1,TUBB2B,MCCC1,ATP6V1B2,PDXK,HPRT1,PCBD1,TPP1,NAXD,PRKRA,GCSH,SLC25A42,STAC3,CAV1,MCCC2,LONP1,MT-ND2,PCCA,ATAD3A,LYRM7,PLAA,RPL10,SLC2A1,RPS20,AMPD1,RNF170,COASY,MICOS13,STIM1,SNRPN,HMBS,SNCA
Monarch	HP:0001992	Organic aciduria	6	74	0.89	0.0467	9606.ENSP00000244217,9606.ENSP00000265594,9606.ENSP00000281182,9606.ENSP00000343657,9606.ENSP00000365462,9606.ENSP00000498786	MCEE,MCCC1,ACAD8,MCCC2,PCCA,HMBS
Monarch	HP:0001263	Global developmental delay	32	1559	0.3	0.0469	9606.ENSP00000215832,9606.ENSP00000216185,9606.ENSP00000256196,9606.ENSP00000258975,9606.ENSP00000259818,9606.ENSP00000265594,9606.ENSP00000276390,9606.ENSP00000281182,9606.ENSP00000296930,9606.ENSP00000298556,9606.ENSP00000319531,9606.ENSP00000326693,9606.ENSP00000339191,9606.ENSP00000343657,9606.ENSP00000353826,9606.ENSP00000355046,9606.ENSP00000357873,9606.ENSP00000365220,9606.ENSP00000365462,…	MAPK1,TXN2,RRAS2,TACO1,TUBB2B,MCCC1,ATP6V1B2,ACAD8,NPM1,HPRT1,GCSH,SLC25A42,CAV1,MCCC2,LONP1,MT-ND2,ACADSB,TPP2,PCCA,ATAD3A,LYRM7,TUBB2A,PLAA,ALDH7A1,RPL10,SLC2A1,SLC16A1,COASY,MICOS13,SLC37A4,HNRNPU,SNRPN
Monarch	HP:0001943	Hypoglycemia	10	228	0.63	0.0469	9606.ENSP00000265594,9606.ENSP00000281182,9606.ENSP00000343657,9606.ENSP00000355046,9606.ENSP00000357873,9606.ENSP00000365462,9606.ENSP00000387123,9606.ENSP00000441065,9606.ENSP00000468723,9606.ENSP00000476176	MCCC1,ACAD8,MCCC2,MT-ND2,ACADSB,PCCA,ALDH7A1,SLC16A1,MICOS13,SLC37A4
Monarch	HP:0033354	Abnormal urine metabolite level	15	477	0.48	0.0469	9606.ENSP00000244217,9606.ENSP00000249442,9606.ENSP00000252486,9606.ENSP00000265594,9606.ENSP00000276390,9606.ENSP00000281182,9606.ENSP00000298556,9606.ENSP00000299299,9606.ENSP00000343657,9606.ENSP00000365462,9606.ENSP00000368030,9606.ENSP00000441065,9606.ENSP00000468723,9606.ENSP00000476176,9606.ENSP00000498786	MCEE,MTX2,APOE,MCCC1,ATP6V1B2,ACAD8,HPRT1,PCBD1,MCCC2,PCCA,ATAD3A,SLC16A1,MICOS13,SLC37A4,HMBS
Monarch	HP:0001260	Dysarthria	15	480	0.48	0.0470	9606.ENSP00000240185,9606.ENSP00000256196,9606.ENSP00000258975,9606.ENSP00000298556,9606.ENSP00000299427,9606.ENSP00000318176,9606.ENSP00000329200,9606.ENSP00000345774,9606.ENSP00000368688,9606.ENSP00000416293,9606.ENSP00000429374,9606.ENSP00000464814,9606.ENSP00000468723,9606.ENSP00000498786,9606.ENSP00000500990	TARDBP,RRAS2,TACO1,HPRT1,TPP1,PRKRA,STAC3,ALDH3A2,LYRM7,SLC2A1,RPS20,COASY,MICOS13,HMBS,SNCA
DISEASES	DOID:655	Inherited metabolic disorder	30	949	0.48	0.00036	9606.ENSP00000244217,9606.ENSP00000252486,9606.ENSP00000255416,9606.ENSP00000258975,9606.ENSP00000265594,9606.ENSP00000273359,9606.ENSP00000281182,9606.ENSP00000298556,9606.ENSP00000299299,9606.ENSP00000299427,9606.ENSP00000319531,9606.ENSP00000333664,9606.ENSP00000339191,9606.ENSP00000343657,9606.ENSP00000355046,9606.ENSP00000357873,9606.ENSP00000359507,9606.ENSP00000362339,9606.ENSP00000365462,…	MCEE,APOE,MYBPH,TACO1,MCCC1,ABHD10,ACAD8,HPRT1,PCBD1,TPP1,GCSH,ACAA1,CAV1,MCCC2,MT-ND2,ACADSB,CUTC,SAR1A,PCCA,LYRM7,ALDH7A1,AMPD1,SLC16A1,MAN2C1,MICOS13,H6PD,SLC37A4,FECH,HMBS,SNCA
DISEASES	DOID:589	Congenital hemolytic anemia	8	57	1.13	0.00075	9606.ENSP00000199708,9606.ENSP00000221130,9606.ENSP00000265709,9606.ENSP00000280772,9606.ENSP00000345259,9606.ENSP00000376840,9606.ENSP00000416293,9606.ENSP00000497777	HBQ1,GSR,ANK1,ANK3,EPB41,BPGM,SLC2A1,EPB42
DISEASES	DOID:2355	Anemia	11	156	0.83	0.0016	9606.ENSP00000199708,9606.ENSP00000221130,9606.ENSP00000265709,9606.ENSP00000280772,9606.ENSP00000345259,9606.ENSP00000348849,9606.ENSP00000359345,9606.ENSP00000376840,9606.ENSP00000416293,9606.ENSP00000464813,9606.ENSP00000497777	HBQ1,GSR,ANK1,ANK3,EPB41,RPS26,RPL5,BPGM,SLC2A1,RPL27,EPB42
DISEASES	DOID:9252	Amino acid metabolic disorder	10	146	0.82	0.0032	9606.ENSP00000244217,9606.ENSP00000255416,9606.ENSP00000265594,9606.ENSP00000273359,9606.ENSP00000299299,9606.ENSP00000319531,9606.ENSP00000333664,9606.ENSP00000343657,9606.ENSP00000357873,9606.ENSP00000365462	MCEE,MYBPH,MCCC1,ABHD10,PCBD1,GCSH,ACAA1,MCCC2,ACADSB,PCCA
DISEASES	DOID:12971	Hereditary spherocytosis	4	12	1.51	0.0102	9606.ENSP00000265709,9606.ENSP00000280772,9606.ENSP00000345259,9606.ENSP00000497777	ANK1,ANK3,EPB41,EPB42
DISEASES	DOID:74	Hematopoietic system disease	16	473	0.51	0.0240	9606.ENSP00000199708,9606.ENSP00000221130,9606.ENSP00000265709,9606.ENSP00000280772,9606.ENSP00000296930,9606.ENSP00000307199,9606.ENSP00000336829,9606.ENSP00000345259,9606.ENSP00000348849,9606.ENSP00000359345,9606.ENSP00000376840,9606.ENSP00000415941,9606.ENSP00000416293,9606.ENSP00000464813,9606.ENSP00000478059,9606.ENSP00000497777	HBQ1,GSR,ANK1,ANK3,NPM1,AHSP,FGG,EPB41,RPS26,RPL5,BPGM,C4B,SLC2A1,RPL27,STIM1,EPB42
TISSUES	BTO:0000759	Liver	84	2125	0.58	3.15e-25	9606.ENSP00000044462,9606.ENSP00000215832,9606.ENSP00000216185,9606.ENSP00000216714,9606.ENSP00000216802,9606.ENSP00000221130,9606.ENSP00000222005,9606.ENSP00000224073,9606.ENSP00000230050,9606.ENSP00000240185,9606.ENSP00000248975,9606.ENSP00000252486,9606.ENSP00000254101,9606.ENSP00000261712,9606.ENSP00000261868,9606.ENSP00000265594,9606.ENSP00000265709,9606.ENSP00000267884,9606.ENSP00000270776,…	PSMA4,MAPK1,TXN2,APEX1,PSME2,GSR,CDC37,EDF1,RPS12,TARDBP,YWHAH,APOE,PRKAB2,PSMD11,EIF3J,MCCC1,ANK1,SRP14,PGD,ITIH1,HSD17B12,ANK3,PDXK,NPM1,HPRT1,PCBD1,TPP1,HSP90B1,ADH1B,RPL13,HNRNPD,TCP1,GCSH,CNDP2,ACAA1,BSG,FGG,PSMF1,CAV1,MCCC2,EPB41,ALDH3A2,RPS21,RPL21,CRKL,RPS26,MSN,LONP1,S100A4,ACADSB,EIF3A,RPL5,SERBP1,SAR1A,TPP2,PCCA,RPS6,IDI1,GART,HNRNPA3,XPO1,BLVRA,ALDH7A1,PSMC2,STRAP,RPL10,C4B,SLC2A1,CFB…
TISSUES	BTO:0000345	Digestive gland	94	2881	0.5	2.48e-23	9606.ENSP00000044462,9606.ENSP00000215659,9606.ENSP00000215832,9606.ENSP00000216185,9606.ENSP00000216714,9606.ENSP00000216802,9606.ENSP00000221130,9606.ENSP00000222005,9606.ENSP00000224073,9606.ENSP00000230050,9606.ENSP00000240185,9606.ENSP00000248975,9606.ENSP00000252486,9606.ENSP00000254101,9606.ENSP00000261712,9606.ENSP00000261868,9606.ENSP00000265594,9606.ENSP00000265709,9606.ENSP00000267884,…	PSMA4,MAPK12,MAPK1,TXN2,APEX1,PSME2,GSR,CDC37,EDF1,RPS12,TARDBP,YWHAH,APOE,PRKAB2,PSMD11,EIF3J,MCCC1,ANK1,SRP14,PGD,ITIH1,HSD17B12,ANK3,PDXK,NPM1,HPRT1,PCBD1,TPP1,HSP90B1,ADH1B,RPL13,NAXD,HNRNPD,TCP1,GCSH,CNDP2,ACAA1,BSG,FGG,PSMF1,CAV1,MCCC2,EPB41,ALDH3A2,RPS21,RPL21,CRKL,RPS26,MSN,LONP1,NEK7,S100A4,ACADSB,EIF3A,RPL5,SERBP1,SAR1A,TPP2,PCCA,RPS6,IDI1,GART,HNRNPA3,XPO1,BLVRA,ALDH7A1,PSMC2,STRAP,SNR…
TISSUES	BTO:0001491	Viscus	127	5378	0.36	3.27e-22	9606.ENSP00000044462,9606.ENSP00000215659,9606.ENSP00000215832,9606.ENSP00000216185,9606.ENSP00000216714,9606.ENSP00000216802,9606.ENSP00000217402,9606.ENSP00000217515,9606.ENSP00000221130,9606.ENSP00000222005,9606.ENSP00000222968,9606.ENSP00000224073,9606.ENSP00000230050,9606.ENSP00000230431,9606.ENSP00000234038,9606.ENSP00000240185,9606.ENSP00000248975,9606.ENSP00000252486,9606.ENSP00000252603,…	PSMA4,MAPK12,MAPK1,TXN2,APEX1,PSME2,CHMP4B,TXNL1,GSR,CDC37,PDAP1,EDF1,RPS12,DNPH1,PPP1R7,TARDBP,YWHAH,APOE,PGLS,PRKAB2,TUBB2B,PSMD11,EIF3J,MCCC1,ANK1,SRP14,PGPEP1,PGD,ITIH1,GGCT,ATP6V1B2,HSD17B12,ANK3,PDXK,NPM1,HPRT1,PCBD1,TPP1,HSP90B1,FN3K,DDX19A,ADH1B,RPL13,NAXD,EHBP1L1,HNRNPD,TCP1,GCSH,TMEM11,TRIP10,CNDP2,ACAA1,BSG,FGG,PSMF1,CAV1,MCCC2,H1-0,EPB41,ALDH3A2,RPS21,RPL21,CRKL,RPS26,MSN,LONP1,MT-ATP…
TISSUES	BTO:0001488	Endocrine gland	124	6403	0.27	1.05e-13	9606.ENSP00000044462,9606.ENSP00000215659,9606.ENSP00000215832,9606.ENSP00000216185,9606.ENSP00000216714,9606.ENSP00000216802,9606.ENSP00000221130,9606.ENSP00000222005,9606.ENSP00000224073,9606.ENSP00000230050,9606.ENSP00000234038,9606.ENSP00000240185,9606.ENSP00000246024,9606.ENSP00000248975,9606.ENSP00000249442,9606.ENSP00000252486,9606.ENSP00000254101,9606.ENSP00000261712,9606.ENSP00000261868,…	PSMA4,MAPK12,MAPK1,TXN2,APEX1,PSME2,GSR,CDC37,EDF1,RPS12,PPP1R7,TARDBP,TMX4,YWHAH,MTX2,APOE,PRKAB2,PSMD11,EIF3J,MCCC1,ANK1,SRP14,PGD,ITIH1,ABHD10,ATP6V1B2,HSD17B12,ANK3,PDXK,ERAP1,NPM1,HPRT1,PCBD1,TPP1,HSP90B1,ADH1B,RPL13,NAXD,HNRNPD,ACSS1,TCP1,PRKRA,TUBB6,GCSH,TMEM11,TRIP10,CNDP2,ACAA1,BSG,FGG,PSMF1,CAV1,MCCC2,EPB41,ALDH3A2,RPS21,RPL21,CRKL,RPS26,MSN,RAB5B,LONP1,NEK7,DPT,S100A4,ACADSB,EIF3A,RPL5…
TISSUES	BTO:0000522	Gland	130	7004	0.25	1.98e-13	9606.ENSP00000044462,9606.ENSP00000215659,9606.ENSP00000215832,9606.ENSP00000216185,9606.ENSP00000216714,9606.ENSP00000216802,9606.ENSP00000217515,9606.ENSP00000221130,9606.ENSP00000222005,9606.ENSP00000222968,9606.ENSP00000224073,9606.ENSP00000230050,9606.ENSP00000230431,9606.ENSP00000234038,9606.ENSP00000240185,9606.ENSP00000246024,9606.ENSP00000248975,9606.ENSP00000249442,9606.ENSP00000252486,…	PSMA4,MAPK12,MAPK1,TXN2,APEX1,PSME2,TXNL1,GSR,CDC37,PDAP1,EDF1,RPS12,DNPH1,PPP1R7,TARDBP,TMX4,YWHAH,MTX2,APOE,PRKAB2,PSMD11,EIF3J,MCCC1,ANK1,SRP14,PGD,ITIH1,ABHD10,GGCT,ATP6V1B2,HSD17B12,ANK3,PDXK,ERAP1,NPM1,HPRT1,PCBD1,TPP1,HSP90B1,FN3K,ADH1B,RPL13,NAXD,HNRNPD,ACSS1,TCP1,PRKRA,TUBB6,GCSH,TMEM11,TRIP10,CNDP2,ACAA1,BSG,FGG,PSMF1,CAV1,MCCC2,EPB41,ALDH3A2,RPS21,RPL21,CRKL,RPS26,MSN,RAB5B,LONP1,NEK7,…
TISSUES	BTO:0000083	Female reproductive system	118	6111	0.27	1.40e-12	9606.ENSP00000044462,9606.ENSP00000215832,9606.ENSP00000216185,9606.ENSP00000216714,9606.ENSP00000216802,9606.ENSP00000217402,9606.ENSP00000221130,9606.ENSP00000222005,9606.ENSP00000222968,9606.ENSP00000230050,9606.ENSP00000234038,9606.ENSP00000240185,9606.ENSP00000246024,9606.ENSP00000248975,9606.ENSP00000249442,9606.ENSP00000252486,9606.ENSP00000252603,9606.ENSP00000256196,9606.ENSP00000261263,…	PSMA4,MAPK1,TXN2,APEX1,PSME2,CHMP4B,GSR,CDC37,PDAP1,RPS12,PPP1R7,TARDBP,TMX4,YWHAH,MTX2,APOE,PGLS,RRAS2,RAB21,EIF3J,RAB2A,SRP14,PGD,ABHD10,ATP6V1B2,HSD17B12,ANK3,ACAD8,PDXK,ERAP1,NPM1,TPP1,HSP90B1,DDX19A,ADH1B,TMEM126A,RPL13,NAXD,HNRNPD,ACSS1,TCP1,PRKRA,TUBB6,TMEM11,BCAT2,CNDP2,ACAA1,BSG,PSMF1,CAV1,H1-0,ALDH3A2,RPS21,RPL21,RPS26,MSN,RAB5B,LONP1,MT-ND2,MT-ATP8,DPT,S100A4,ACADSB,EIF3A,RPL5,SERBP1,T…
TISSUES	BTO:0000081	Reproductive system	119	6444	0.25	2.58e-11	9606.ENSP00000044462,9606.ENSP00000215832,9606.ENSP00000216185,9606.ENSP00000216714,9606.ENSP00000216802,9606.ENSP00000217402,9606.ENSP00000221130,9606.ENSP00000222005,9606.ENSP00000222968,9606.ENSP00000230050,9606.ENSP00000234038,9606.ENSP00000240185,9606.ENSP00000246024,9606.ENSP00000248975,9606.ENSP00000249442,9606.ENSP00000252486,9606.ENSP00000252603,9606.ENSP00000256196,9606.ENSP00000261263,…	PSMA4,MAPK1,TXN2,APEX1,PSME2,CHMP4B,GSR,CDC37,PDAP1,RPS12,PPP1R7,TARDBP,TMX4,YWHAH,MTX2,APOE,PGLS,RRAS2,RAB21,EIF3J,RAB2A,SRP14,PGD,ABHD10,ATP6V1B2,HSD17B12,ANK3,ACAD8,PDXK,ERAP1,NPM1,TPP1,HSP90B1,DDX19A,ADH1B,TMEM126A,RPL13,NAXD,HNRNPD,ACSS1,TCP1,PRKRA,TUBB6,TMEM11,BCAT2,CNDP2,ACAA1,BSG,PSMF1,CAV1,MCCC2,H1-0,ALDH3A2,RPS21,RPL21,RPS26,MSN,RAB5B,LONP1,MT-ND2,MT-ATP8,DPT,S100A4,ACADSB,EIF3A,RPL5,SE…
TISSUES	BTO:0003091	Urogenital system	126	7090	0.23	2.87e-11	9606.ENSP00000044462,9606.ENSP00000215832,9606.ENSP00000216185,9606.ENSP00000216714,9606.ENSP00000216802,9606.ENSP00000217402,9606.ENSP00000221130,9606.ENSP00000222005,9606.ENSP00000222968,9606.ENSP00000230050,9606.ENSP00000230431,9606.ENSP00000234038,9606.ENSP00000240185,9606.ENSP00000246024,9606.ENSP00000248975,9606.ENSP00000249442,9606.ENSP00000252486,9606.ENSP00000252603,9606.ENSP00000256196,…	PSMA4,MAPK1,TXN2,APEX1,PSME2,CHMP4B,GSR,CDC37,PDAP1,RPS12,DNPH1,PPP1R7,TARDBP,TMX4,YWHAH,MTX2,APOE,PGLS,RRAS2,RAB21,EIF3J,RAB2A,MCCC1,SRP14,PGD,ABHD10,GGCT,ATP6V1B2,HSD17B12,ANK3,ACAD8,PDXK,ERAP1,NPM1,TPP1,HSP90B1,FN3K,DDX19A,ADH1B,TMEM126A,RPL13,NAXD,HNRNPD,ACSS1,TCP1,PRKRA,TUBB6,TMEM11,BCAT2,CNDP2,ACAA1,BSG,PSMF1,CAV1,MCCC2,H1-0,ALDH3A2,RPS21,RPL21,RPS26,MSN,RAB5B,LONP1,MT-ND2,MT-ATP8,DPT,S100A…
TISSUES	BTO:0000887	Muscle	42	1070	0.58	3.70e-11	9606.ENSP00000215659,9606.ENSP00000252486,9606.ENSP00000255416,9606.ENSP00000261868,9606.ENSP00000265594,9606.ENSP00000265709,9606.ENSP00000270538,9606.ENSP00000275428,9606.ENSP00000299299,9606.ENSP00000307889,9606.ENSP00000312671,9606.ENSP00000319531,9606.ENSP00000320117,9606.ENSP00000329200,9606.ENSP00000333984,9606.ENSP00000336829,9606.ENSP00000345083,9606.ENSP00000346027,9606.ENSP00000350132,…	MAPK12,APOE,MYBPH,EIF3J,MCCC1,ANK1,TIMM44,GGCT,PCBD1,RPL13,EHBP1L1,GCSH,TRIP10,STAC3,TRDN,FGG,MAP2K3,RPL21,PLN,MT-ND2,MT-ATP8,ACADSB,CUTC,RPS6,SNTB1,BLVRA,LMOD2,RPL10,RPL37A,CAVIN4,ACTN3,COX7C,CAMK2D,RPS20,RPS13,EIF3M,COASY,CHMP2A,AP2B1,SMTN,SLC29A1,DIABLO
TISSUES	BTO:0001489	Whole body	181	13099	0.13	5.79e-11	9606.ENSP00000044462,9606.ENSP00000215659,9606.ENSP00000215832,9606.ENSP00000216185,9606.ENSP00000216714,9606.ENSP00000216802,9606.ENSP00000217402,9606.ENSP00000217515,9606.ENSP00000221130,9606.ENSP00000222005,9606.ENSP00000222968,9606.ENSP00000224073,9606.ENSP00000230050,9606.ENSP00000230431,9606.ENSP00000234038,9606.ENSP00000240185,9606.ENSP00000246024,9606.ENSP00000248975,9606.ENSP00000249442,…	PSMA4,MAPK12,MAPK1,TXN2,APEX1,PSME2,CHMP4B,TXNL1,GSR,CDC37,PDAP1,EDF1,RPS12,DNPH1,PPP1R7,TARDBP,TMX4,YWHAH,MTX2,APOE,PGLS,PRKAB2,MYBPH,RRAS2,GMPR,TUBB2B,RAB21,PSMD11,EIF3J,RAB2A,RASA4,MCCC1,ANK1,ITIH4,SRP14,PGPEP1,TIMM44,PGD,ITIH1,ABHD10,GGCT,ATP6V1B2,HSD17B12,ANK3,ACAD8,PDXK,ERAP1,NPM1,HPRT1,PCBD1,TPP1,HSP90B1,FN3K,DDX19A,ADH1B,TMEM126A,AHSP,RPL13,NAXD,EHBP1L1,HNRNPD,ACSS1,TCP1,PRKRA,TUBB6,GCSH,…
TISSUES	BTO:0001485	Muscular system	43	1220	0.53	4.84e-10	9606.ENSP00000215659,9606.ENSP00000252486,9606.ENSP00000255416,9606.ENSP00000261868,9606.ENSP00000265594,9606.ENSP00000265709,9606.ENSP00000270538,9606.ENSP00000275428,9606.ENSP00000299299,9606.ENSP00000307889,9606.ENSP00000312671,9606.ENSP00000319531,9606.ENSP00000320117,9606.ENSP00000329200,9606.ENSP00000333984,9606.ENSP00000336829,9606.ENSP00000345083,9606.ENSP00000346027,9606.ENSP00000350132,…	MAPK12,APOE,MYBPH,EIF3J,MCCC1,ANK1,TIMM44,GGCT,PCBD1,RPL13,EHBP1L1,GCSH,TRIP10,STAC3,TRDN,FGG,MAP2K3,RPL21,PLN,MT-ND2,MT-ATP8,S100A4,ACADSB,CUTC,RPS6,SNTB1,BLVRA,LMOD2,RPL10,RPL37A,CAVIN4,ACTN3,COX7C,CAMK2D,RPS20,RPS13,EIF3M,COASY,CHMP2A,AP2B1,SMTN,SLC29A1,DIABLO
TISSUES	BTO:0000580	Blood cancer cell	43	1234	0.53	6.38e-10	9606.ENSP00000044462,9606.ENSP00000215659,9606.ENSP00000215832,9606.ENSP00000216185,9606.ENSP00000216714,9606.ENSP00000216802,9606.ENSP00000217515,9606.ENSP00000221130,9606.ENSP00000240185,9606.ENSP00000261263,9606.ENSP00000261712,9606.ENSP00000265709,9606.ENSP00000278353,9606.ENSP00000280772,9606.ENSP00000296930,9606.ENSP00000299767,9606.ENSP00000313199,9606.ENSP00000333769,9606.ENSP00000345259,…	PSMA4,MAPK12,MAPK1,TXN2,APEX1,PSME2,TXNL1,GSR,TARDBP,RAB21,PSMD11,ANK1,HSD17B12,ANK3,NPM1,HSP90B1,HNRNPD,BSG,EPB41,CRKL,RPS26,MSN,LONP1,NEK7,EIF3A,RPL5,SERBP1,TPP2,RPS6,SNTB1,XPO1,STRAP,PRMT1,SLC2A1,RPS20,RPS13,HNRNPC,PDCD5,STIM1,PTGES3,HNRNPU,SLC29A1,HMBS
TISSUES	BTO:0003099	Internal female genital organ	67	2804	0.36	3.77e-09	9606.ENSP00000216185,9606.ENSP00000216714,9606.ENSP00000221130,9606.ENSP00000222005,9606.ENSP00000230050,9606.ENSP00000234038,9606.ENSP00000261263,9606.ENSP00000261868,9606.ENSP00000267884,9606.ENSP00000273359,9606.ENSP00000280772,9606.ENSP00000281182,9606.ENSP00000291565,9606.ENSP00000296930,9606.ENSP00000299427,9606.ENSP00000299767,9606.ENSP00000313199,9606.ENSP00000316924,9606.ENSP00000318697,…	TXN2,APEX1,GSR,CDC37,RPS12,PPP1R7,RAB21,EIF3J,SRP14,ABHD10,ANK3,ACAD8,PDXK,NPM1,TPP1,HSP90B1,HNRNPD,ACSS1,TUBB6,BCAT2,CNDP2,ACAA1,BSG,CAV1,H1-0,RPS21,RPS26,MSN,RAB5B,MT-ND2,MT-ATP8,S100A4,EIF3A,SERBP1,PCCA,EIF1AX,TUBB2A,RPS6,GPS1,BPGM,TSPO,PLAA,XPO1,ALDH7A1,STRAP,PRMT1,RPL10,SLC2A1,PALLD,COX7C,RPS20,RPS13,EIF3M,HNRNPC,RPL28,MAN2C1,RPL17,COASY,GET3,STIM1,SMTN,HNRNPU,SNRPN,SLC29A1,DIABLO,SLMAP,SNCA
TISSUES	BTO:0000000	Tissues, cell types and enzyme sources	192	15199	0.09	9.69e-09	9606.ENSP00000044462,9606.ENSP00000215659,9606.ENSP00000215832,9606.ENSP00000216185,9606.ENSP00000216714,9606.ENSP00000216802,9606.ENSP00000217402,9606.ENSP00000217515,9606.ENSP00000221130,9606.ENSP00000222005,9606.ENSP00000222968,9606.ENSP00000224073,9606.ENSP00000230050,9606.ENSP00000230431,9606.ENSP00000234038,9606.ENSP00000240185,9606.ENSP00000244217,9606.ENSP00000246024,9606.ENSP00000248975,…	PSMA4,MAPK12,MAPK1,TXN2,APEX1,PSME2,CHMP4B,TXNL1,GSR,CDC37,PDAP1,EDF1,RPS12,DNPH1,PPP1R7,TARDBP,MCEE,TMX4,YWHAH,MTX2,NEDD8,APOE,PGLS,PRKAB2,MYBPH,RRAS2,TACO1,GMPR,TUBB2B,RAB21,PSMD11,EIF3J,RAB2A,RASA4,MCCC1,ANK1,ITIH4,SRP14,PGPEP1,TIMM44,PGD,ITIH1,ABHD10,PYURF,GGCT,ATP6V1B2,HSD17B12,ANK3,ACAD8,PDXK,ERAP1,NPM1,HPRT1,PCBD1,TPP1,HSP90B1,FN3K,DDX19A,ADH1B,TMEM126A,AHSP,RPL13,NAXD,EHBP1L1,HNRNPD,ACSS1…
TISSUES	BTO:0000042	Animal	191	15148	0.09	2.44e-08	9606.ENSP00000044462,9606.ENSP00000215659,9606.ENSP00000215832,9606.ENSP00000216185,9606.ENSP00000216714,9606.ENSP00000216802,9606.ENSP00000217402,9606.ENSP00000217515,9606.ENSP00000221130,9606.ENSP00000222005,9606.ENSP00000222968,9606.ENSP00000224073,9606.ENSP00000230050,9606.ENSP00000230431,9606.ENSP00000234038,9606.ENSP00000240185,9606.ENSP00000244217,9606.ENSP00000246024,9606.ENSP00000248975,…	PSMA4,MAPK12,MAPK1,TXN2,APEX1,PSME2,CHMP4B,TXNL1,GSR,CDC37,PDAP1,EDF1,RPS12,DNPH1,PPP1R7,TARDBP,MCEE,TMX4,YWHAH,MTX2,NEDD8,APOE,PGLS,PRKAB2,MYBPH,RRAS2,TACO1,GMPR,TUBB2B,RAB21,PSMD11,EIF3J,RAB2A,RASA4,MCCC1,ANK1,ITIH4,SRP14,PGPEP1,TIMM44,PGD,ITIH1,ABHD10,PYURF,GGCT,ATP6V1B2,HSD17B12,ANK3,ACAD8,PDXK,ERAP1,NPM1,HPRT1,PCBD1,TPP1,HSP90B1,FN3K,DDX19A,ADH1B,TMEM126A,AHSP,RPL13,NAXD,EHBP1L1,HNRNPD,ACSS1…
TISSUES	BTO:0001271	Leukemia cell	37	1067	0.52	2.44e-08	9606.ENSP00000044462,9606.ENSP00000215659,9606.ENSP00000215832,9606.ENSP00000216185,9606.ENSP00000216714,9606.ENSP00000216802,9606.ENSP00000217515,9606.ENSP00000221130,9606.ENSP00000240185,9606.ENSP00000265709,9606.ENSP00000280772,9606.ENSP00000296930,9606.ENSP00000299767,9606.ENSP00000313199,9606.ENSP00000333769,9606.ENSP00000345259,9606.ENSP00000346300,9606.ENSP00000348849,9606.ENSP00000353408,…	PSMA4,MAPK12,MAPK1,TXN2,APEX1,PSME2,TXNL1,GSR,TARDBP,ANK1,ANK3,NPM1,HSP90B1,HNRNPD,BSG,EPB41,CRKL,RPS26,MSN,LONP1,NEK7,EIF3A,RPL5,RPS6,XPO1,STRAP,PRMT1,SLC2A1,RPS20,RPS13,HNRNPC,PDCD5,STIM1,PTGES3,HNRNPU,SLC29A1,HMBS
TISSUES	BTO:0000570	Hematopoietic system	64	2755	0.35	3.24e-08	9606.ENSP00000044462,9606.ENSP00000215832,9606.ENSP00000216714,9606.ENSP00000217515,9606.ENSP00000221130,9606.ENSP00000222005,9606.ENSP00000230050,9606.ENSP00000240185,9606.ENSP00000248975,9606.ENSP00000252486,9606.ENSP00000261263,9606.ENSP00000261712,9606.ENSP00000265709,9606.ENSP00000270776,9606.ENSP00000273283,9606.ENSP00000296754,9606.ENSP00000296930,9606.ENSP00000299427,9606.ENSP00000299767,…	PSMA4,MAPK1,APEX1,TXNL1,GSR,CDC37,RPS12,TARDBP,YWHAH,APOE,RAB21,PSMD11,ANK1,PGD,ITIH1,ERAP1,NPM1,TPP1,HSP90B1,AHSP,RPL13,EHBP1L1,HNRNPD,TCP1,TRIP10,CNDP2,ACAA1,FGG,MAP2K3,EPB41,RPS21,RPL21,CRKL,RPS26,MSN,S100A4,EIF3A,RPL5,SERBP1,TPP2,RPS6,GART,HNRNPA3,TSPO,PSMC2,STRAP,RPL10,C4B,CFB,TFAM,RPS20,EIF3M,HNRNPC,MAN2C1,RPL17,RPL27,COASY,CHMP2A,STIM1,PTGES3,HNRNPU,EPB42,FECH,SLMAP
TISSUES	BTO:0000142	Brain	101	5733	0.23	1.20e-07	9606.ENSP00000044462,9606.ENSP00000215832,9606.ENSP00000216714,9606.ENSP00000217515,9606.ENSP00000234038,9606.ENSP00000240185,9606.ENSP00000246024,9606.ENSP00000248975,9606.ENSP00000252486,9606.ENSP00000254101,9606.ENSP00000259818,9606.ENSP00000261868,9606.ENSP00000262646,9606.ENSP00000262940,9606.ENSP00000265709,9606.ENSP00000269919,9606.ENSP00000270538,9606.ENSP00000270776,9606.ENSP00000276390,…	PSMA4,MAPK1,APEX1,TXNL1,PPP1R7,TARDBP,TMX4,YWHAH,APOE,PRKAB2,TUBB2B,EIF3J,RAB2A,RASA4,ANK1,PGPEP1,TIMM44,PGD,ATP6V1B2,HSD17B12,ANK3,ACAD8,PDXK,ERAP1,NPM1,HPRT1,TPP1,HSP90B1,DDX19A,RPL13,NAXD,ACSS1,TCP1,PRKRA,TMEM11,CNDP2,BSG,PSMF1,CAV1,H1-0,MAP2K3,EPB41,RPL21,RPS26,RAB5B,LONP1,RPL5,SERBP1,ATAD3A,ATL2,LYRM7,EIF1AX,TUBB2A,RPS6,IDI1,GART,GPS1,HNRNPA3,TSPO,PLAA,XPO1,SUN2,BLVRA,ALDH7A1,CARNS1,PSMC2,ST…
TISSUES	BTO:0001253	Skin	37	1151	0.49	1.51e-07	9606.ENSP00000216714,9606.ENSP00000222005,9606.ENSP00000230050,9606.ENSP00000248975,9606.ENSP00000252486,9606.ENSP00000262646,9606.ENSP00000275428,9606.ENSP00000281182,9606.ENSP00000296930,9606.ENSP00000299767,9606.ENSP00000307889,9606.ENSP00000322991,9606.ENSP00000333769,9606.ENSP00000339191,9606.ENSP00000345774,9606.ENSP00000346300,9606.ENSP00000353408,9606.ENSP00000353444,9606.ENSP00000358140,…	APEX1,CDC37,RPS12,YWHAH,APOE,RAB2A,GGCT,ACAD8,NPM1,HSP90B1,RPL13,BCAT2,BSG,CAV1,ALDH3A2,CRKL,MSN,RAB5B,EIF3A,RPL5,SERBP1,SAR1A,ATAD3A,TUBB2A,RPS6,IDI1,HIGD1A,SNRPB,RPL10,RPL37A,HNRNPC,RPL28,MAN2C1,RPL17,RPL27,CHMP2A,HNRNPU
TISSUES	BTO:0000089	Blood	48	1824	0.41	2.16e-07	9606.ENSP00000044462,9606.ENSP00000215832,9606.ENSP00000216714,9606.ENSP00000217515,9606.ENSP00000221130,9606.ENSP00000248975,9606.ENSP00000252486,9606.ENSP00000261712,9606.ENSP00000265709,9606.ENSP00000270776,9606.ENSP00000296754,9606.ENSP00000296930,9606.ENSP00000299767,9606.ENSP00000307199,9606.ENSP00000307889,9606.ENSP00000313199,9606.ENSP00000317334,9606.ENSP00000320117,9606.ENSP00000336829,…	PSMA4,MAPK1,APEX1,TXNL1,GSR,YWHAH,APOE,PSMD11,ANK1,PGD,ERAP1,NPM1,HSP90B1,AHSP,RPL13,HNRNPD,TCP1,TRIP10,FGG,MAP2K3,EPB41,RPS21,MSN,S100A4,EIF3A,RPL5,SERBP1,TPP2,RPS6,GART,HNRNPA3,PSMC2,RPL10,C4B,CFB,TFAM,EIF3M,HNRNPC,RPL17,RPL27,COASY,CHMP2A,STIM1,PTGES3,HNRNPU,EPB42,FECH,SLMAP
TISSUES	BTO:0000203	Respiratory system	46	1707	0.42	2.37e-07	9606.ENSP00000044462,9606.ENSP00000215832,9606.ENSP00000216714,9606.ENSP00000221130,9606.ENSP00000252486,9606.ENSP00000261712,9606.ENSP00000270776,9606.ENSP00000275428,9606.ENSP00000296930,9606.ENSP00000299427,9606.ENSP00000299767,9606.ENSP00000306606,9606.ENSP00000307889,9606.ENSP00000313199,9606.ENSP00000320117,9606.ENSP00000322991,9606.ENSP00000333769,9606.ENSP00000339191,9606.ENSP00000345083,…	PSMA4,MAPK1,APEX1,GSR,APOE,PSMD11,PGD,GGCT,NPM1,TPP1,HSP90B1,ADH1B,RPL13,HNRNPD,TRIP10,BCAT2,BSG,CAV1,MAP2K3,ALDH3A2,CRKL,DPT,RPL5,SERBP1,SAR1A,VPS28,RPS6,GART,HIGD1A,PRMT1,SNRPB,RPL10,C4B,SLC2A1,ABHD14B,COX7C,RPS20,PAFAH1B2,EIF3M,HNRNPC,RPL17,RPL27,CPNE3,PTGES3,HNRNPU,HMBS
TISSUES	BTO:0001484	Nervous system	102	6016	0.21	6.62e-07	9606.ENSP00000044462,9606.ENSP00000215832,9606.ENSP00000216714,9606.ENSP00000217515,9606.ENSP00000234038,9606.ENSP00000240185,9606.ENSP00000246024,9606.ENSP00000248975,9606.ENSP00000252486,9606.ENSP00000254101,9606.ENSP00000259818,9606.ENSP00000261868,9606.ENSP00000262646,9606.ENSP00000262940,9606.ENSP00000265709,9606.ENSP00000269919,9606.ENSP00000270538,9606.ENSP00000270776,9606.ENSP00000276390,…	PSMA4,MAPK1,APEX1,TXNL1,PPP1R7,TARDBP,TMX4,YWHAH,APOE,PRKAB2,TUBB2B,EIF3J,RAB2A,RASA4,ANK1,PGPEP1,TIMM44,PGD,ATP6V1B2,HSD17B12,ANK3,ACAD8,PDXK,ERAP1,NPM1,HPRT1,TPP1,HSP90B1,DDX19A,RPL13,NAXD,ACSS1,TCP1,PRKRA,TMEM11,CNDP2,BSG,PSMF1,CAV1,H1-0,MAP2K3,EPB41,RPL21,RPS26,RAB5B,LONP1,RPL5,SERBP1,ATAD3A,ATL2,LYRM7,EIF1AX,TUBB2A,RPS6,IDI1,GART,GPS1,HNRNPA3,TSPO,PLAA,XPO1,SUN2,BLVRA,ALDH7A1,CARNS1,PSMC2,ST…
TISSUES	BTO:0000583	Bone marrow cancer cell	21	442	0.66	1.37e-06	9606.ENSP00000215659,9606.ENSP00000215832,9606.ENSP00000216714,9606.ENSP00000221130,9606.ENSP00000222005,9606.ENSP00000265709,9606.ENSP00000280772,9606.ENSP00000296930,9606.ENSP00000299767,9606.ENSP00000333769,9606.ENSP00000345259,9606.ENSP00000346300,9606.ENSP00000348849,9606.ENSP00000359345,9606.ENSP00000369757,9606.ENSP00000384863,9606.ENSP00000406162,9606.ENSP00000416293,9606.ENSP00000451291,…	MAPK12,MAPK1,APEX1,GSR,CDC37,ANK1,ANK3,NPM1,HSP90B1,BSG,EPB41,CRKL,RPS26,RPL5,RPS6,XPO1,PRMT1,SLC2A1,HNRNPC,PDCD5,HMBS
TISSUES	BTO:0000282	Head	108	6642	0.2	1.53e-06	9606.ENSP00000044462,9606.ENSP00000215832,9606.ENSP00000216185,9606.ENSP00000216714,9606.ENSP00000217515,9606.ENSP00000222968,9606.ENSP00000234038,9606.ENSP00000240185,9606.ENSP00000246024,9606.ENSP00000248975,9606.ENSP00000252486,9606.ENSP00000254101,9606.ENSP00000259818,9606.ENSP00000261868,9606.ENSP00000262646,9606.ENSP00000262940,9606.ENSP00000265709,9606.ENSP00000269919,9606.ENSP00000270538,…	PSMA4,MAPK1,TXN2,APEX1,TXNL1,PDAP1,PPP1R7,TARDBP,TMX4,YWHAH,APOE,PRKAB2,TUBB2B,EIF3J,RAB2A,RASA4,ANK1,PGPEP1,TIMM44,PGD,ATP6V1B2,HSD17B12,ANK3,ACAD8,PDXK,ERAP1,NPM1,HPRT1,TPP1,HSP90B1,DDX19A,RPL13,NAXD,ACSS1,TCP1,PRKRA,TMEM11,CNDP2,BSG,PSMF1,CAV1,H1-0,MAP2K3,EPB41,RPL21,RPS26,RAB5B,LONP1,MT-ND2,RPL5,SERBP1,PCCA,ATAD3A,ATL2,LYRM7,EIF1AX,TUBB2A,RPS6,IDI1,GART,GPS1,HNRNPA3,TSPO,PLAA,XPO1,SUN2,BLVRA,…
TISSUES	BTO:0000058	Alimentary canal	48	2021	0.36	4.07e-06	9606.ENSP00000217515,9606.ENSP00000240185,9606.ENSP00000252603,9606.ENSP00000259818,9606.ENSP00000269919,9606.ENSP00000296930,9606.ENSP00000299767,9606.ENSP00000306117,9606.ENSP00000306606,9606.ENSP00000307889,9606.ENSP00000317334,9606.ENSP00000320117,9606.ENSP00000325548,9606.ENSP00000333769,9606.ENSP00000344504,9606.ENSP00000346027,9606.ENSP00000355265,9606.ENSP00000357873,9606.ENSP00000358140,…	TXNL1,TARDBP,PGLS,TUBB2B,PGPEP1,NPM1,HSP90B1,DDX19A,ADH1B,RPL13,TCP1,TRIP10,CNDP2,BSG,H1-0,RPL21,MT-ATP8,ACADSB,EIF3A,RPL5,SERBP1,ATL2,ECHDC3,TUBB2A,RPS6,HNRNPA3,PSMC2,STRAP,RPL10,SLC2A1,CFB,RPL37A,DPYSL2,RPS20,PAFAH1B2,RPS13,SLC16A1,HNRNPC,RPL28,RPL17,RPL27,COASY,PTGES3,SMTN,SLC29A1,HMBS,DIABLO,SNCA
TISSUES	BTO:0001129	Prostate gland	21	476	0.63	4.10e-06	9606.ENSP00000230050,9606.ENSP00000267884,9606.ENSP00000296930,9606.ENSP00000299767,9606.ENSP00000307889,9606.ENSP00000319992,9606.ENSP00000333769,9606.ENSP00000345957,9606.ENSP00000346027,9606.ENSP00000348849,9606.ENSP00000357704,9606.ENSP00000360034,9606.ENSP00000369757,9606.ENSP00000376167,9606.ENSP00000385757,9606.ENSP00000413436,9606.ENSP00000418082,9606.ENSP00000429374,9606.ENSP00000435777,…	RPS12,SRP14,NPM1,HSP90B1,RPL13,TMEM11,BSG,RPS21,RPL21,RPS26,S100A4,SERBP1,RPS6,GPS1,BLVRA,RPL10,RPL37A,RPS20,RPS13,RPL17,RPL27
TISSUES	BTO:0000763	Lung	38	1395	0.42	4.59e-06	9606.ENSP00000044462,9606.ENSP00000215832,9606.ENSP00000216714,9606.ENSP00000221130,9606.ENSP00000252486,9606.ENSP00000261712,9606.ENSP00000270776,9606.ENSP00000275428,9606.ENSP00000296930,9606.ENSP00000299767,9606.ENSP00000307889,9606.ENSP00000313199,9606.ENSP00000320117,9606.ENSP00000322991,9606.ENSP00000333769,9606.ENSP00000339191,9606.ENSP00000356791,9606.ENSP00000359345,9606.ENSP00000360034,…	PSMA4,MAPK1,APEX1,GSR,APOE,PSMD11,PGD,GGCT,NPM1,HSP90B1,RPL13,HNRNPD,TRIP10,BCAT2,BSG,CAV1,DPT,RPL5,SERBP1,SAR1A,VPS28,RPS6,HIGD1A,PRMT1,SNRPB,RPL10,C4B,ABHD14B,COX7C,RPS20,PAFAH1B2,EIF3M,HNRNPC,RPL17,RPL27,PTGES3,HNRNPU,HMBS
TISSUES	BTO:0001369	Vertebrate muscular system	27	780	0.52	5.34e-06	9606.ENSP00000215659,9606.ENSP00000252486,9606.ENSP00000255416,9606.ENSP00000261868,9606.ENSP00000265594,9606.ENSP00000265709,9606.ENSP00000270538,9606.ENSP00000275428,9606.ENSP00000319531,9606.ENSP00000329200,9606.ENSP00000333984,9606.ENSP00000336829,9606.ENSP00000355046,9606.ENSP00000355265,9606.ENSP00000357704,9606.ENSP00000357873,9606.ENSP00000359507,9606.ENSP00000378965,9606.ENSP00000385757,…	MAPK12,APOE,MYBPH,EIF3J,MCCC1,ANK1,TIMM44,GGCT,GCSH,STAC3,TRDN,FGG,MT-ND2,MT-ATP8,S100A4,ACADSB,CUTC,SNTB1,BLVRA,LMOD2,ACTN3,COX7C,CAMK2D,RPS20,EIF3M,CHMP2A,SMTN
TISSUES	BTO:0003096	Internal male genital organ	53	2388	0.33	5.34e-06	9606.ENSP00000230050,9606.ENSP00000240185,9606.ENSP00000249442,9606.ENSP00000267884,9606.ENSP00000291565,9606.ENSP00000296754,9606.ENSP00000296930,9606.ENSP00000299427,9606.ENSP00000299767,9606.ENSP00000307889,9606.ENSP00000311984,9606.ENSP00000316924,9606.ENSP00000317334,9606.ENSP00000318176,9606.ENSP00000319992,9606.ENSP00000333769,9606.ENSP00000343657,9606.ENSP00000345774,9606.ENSP00000345957,…	RPS12,TARDBP,MTX2,SRP14,PDXK,ERAP1,NPM1,TPP1,HSP90B1,RPL13,NAXD,ACSS1,TCP1,PRKRA,TMEM11,BSG,MCCC2,ALDH3A2,RPS21,RPL21,RPS26,RAB5B,S100A4,EIF3A,RPL5,SERBP1,TPP2,RPS6,GART,GPS1,XPO1,BLVRA,STRAP,HIGD1A,RPL10,SLC2A1,RPL37A,DPYSL2,RPS20,PAFAH1B2,RPS13,SLC16A1,HNRNPC,MAN2C1,RPL17,RPL27,H6PD,PGRMC2,PTGES3,AP2B1,HNRNPU,SNRPN,FECH
TISSUES	BTO:0000284	Organism form	55	2542	0.32	6.01e-06	9606.ENSP00000044462,9606.ENSP00000216185,9606.ENSP00000216714,9606.ENSP00000216802,9606.ENSP00000221130,9606.ENSP00000222005,9606.ENSP00000230050,9606.ENSP00000261263,9606.ENSP00000261712,9606.ENSP00000266041,9606.ENSP00000278353,9606.ENSP00000280772,9606.ENSP00000296930,9606.ENSP00000299427,9606.ENSP00000299767,9606.ENSP00000313199,9606.ENSP00000316924,9606.ENSP00000319992,9606.ENSP00000322991,…	PSMA4,TXN2,APEX1,PSME2,GSR,CDC37,RPS12,RAB21,PSMD11,ITIH4,HSD17B12,ANK3,NPM1,TPP1,HSP90B1,HNRNPD,ACSS1,TMEM11,BCAT2,BSG,CAV1,H1-0,RPS21,RPS26,MSN,MT-ND2,MT-ATP8,EIF3A,SERBP1,PCCA,RPS6,GPS1,BPGM,TSPO,XPO1,SUN2,BLVRA,ALDH7A1,PSMC2,STRAP,HIGD1A,RPL10,SLC2A1,PALLD,RPS20,RPS13,HNRNPC,H6PD,STIM1,PTGES3,SMTN,HNRNPU,FECH,SLC29A1,SNCA
TISSUES	BTO:0000080	Male reproductive gland	56	2658	0.31	1.03e-05	9606.ENSP00000044462,9606.ENSP00000230050,9606.ENSP00000240185,9606.ENSP00000249442,9606.ENSP00000267884,9606.ENSP00000291565,9606.ENSP00000296754,9606.ENSP00000296930,9606.ENSP00000299427,9606.ENSP00000299767,9606.ENSP00000307889,9606.ENSP00000311984,9606.ENSP00000316924,9606.ENSP00000317334,9606.ENSP00000318176,9606.ENSP00000319992,9606.ENSP00000333769,9606.ENSP00000343657,9606.ENSP00000345774,…	PSMA4,RPS12,TARDBP,MTX2,SRP14,PDXK,ERAP1,NPM1,TPP1,HSP90B1,RPL13,NAXD,ACSS1,TCP1,PRKRA,TMEM11,BSG,MCCC2,ALDH3A2,RPS21,RPL21,RPS26,RAB5B,DPT,S100A4,EIF3A,RPL5,SERBP1,TPP2,RPS6,GART,GPS1,XPO1,BLVRA,STRAP,HIGD1A,RPL10,SLC2A1,RPL37A,DPYSL2,RPS20,PAFAH1B2,RPS13,SLC16A1,HNRNPC,RPL28,MAN2C1,RPL17,RPL27,H6PD,PGRMC2,PTGES3,AP2B1,HNRNPU,SNRPN,FECH
TISSUES	BTO:0000634	Integument	48	2112	0.34	1.20e-05	9606.ENSP00000216714,9606.ENSP00000222005,9606.ENSP00000230050,9606.ENSP00000248975,9606.ENSP00000252486,9606.ENSP00000262646,9606.ENSP00000267884,9606.ENSP00000269919,9606.ENSP00000275428,9606.ENSP00000281182,9606.ENSP00000296930,9606.ENSP00000299767,9606.ENSP00000306117,9606.ENSP00000307889,9606.ENSP00000319992,9606.ENSP00000322991,9606.ENSP00000333769,9606.ENSP00000339191,9606.ENSP00000345774,…	APEX1,CDC37,RPS12,YWHAH,APOE,RAB2A,SRP14,PGPEP1,GGCT,ACAD8,NPM1,HSP90B1,DDX19A,RPL13,TMEM11,BCAT2,BSG,CAV1,ALDH3A2,RPL21,CRKL,RPS26,MSN,RAB5B,S100A4,EIF3A,RPL5,SERBP1,SAR1A,ATAD3A,TUBB2A,RPS6,IDI1,GPS1,BLVRA,HIGD1A,SNRPB,RPL10,RPL37A,ABHD14B,EIF3M,HNRNPC,RPL28,MAN2C1,RPL17,RPL27,CHMP2A,HNRNPU
TISSUES	BTO:0000082	Male reproductive system	58	2838	0.3	1.49e-05	9606.ENSP00000044462,9606.ENSP00000230050,9606.ENSP00000240185,9606.ENSP00000249442,9606.ENSP00000262646,9606.ENSP00000267884,9606.ENSP00000276390,9606.ENSP00000291565,9606.ENSP00000296754,9606.ENSP00000296930,9606.ENSP00000299427,9606.ENSP00000299767,9606.ENSP00000307889,9606.ENSP00000311984,9606.ENSP00000316924,9606.ENSP00000317334,9606.ENSP00000318176,9606.ENSP00000319992,9606.ENSP00000333769,…	PSMA4,RPS12,TARDBP,MTX2,RAB2A,SRP14,ATP6V1B2,PDXK,ERAP1,NPM1,TPP1,HSP90B1,RPL13,NAXD,ACSS1,TCP1,PRKRA,TMEM11,BSG,MCCC2,ALDH3A2,RPS21,RPL21,RPS26,RAB5B,DPT,S100A4,EIF3A,RPL5,SERBP1,TPP2,RPS6,GART,GPS1,XPO1,BLVRA,STRAP,HIGD1A,RPL10,SLC2A1,RPL37A,DPYSL2,RPS20,PAFAH1B2,RPS13,SLC16A1,HNRNPC,RPL28,MAN2C1,RPL17,RPL27,H6PD,PGRMC2,PTGES3,AP2B1,HNRNPU,SNRPN,FECH
TISSUES	BTO:0001078	Placenta	34	1244	0.42	1.93e-05	9606.ENSP00000216185,9606.ENSP00000216714,9606.ENSP00000221130,9606.ENSP00000222005,9606.ENSP00000230050,9606.ENSP00000296930,9606.ENSP00000299427,9606.ENSP00000299767,9606.ENSP00000313199,9606.ENSP00000316924,9606.ENSP00000322991,9606.ENSP00000333769,9606.ENSP00000344504,9606.ENSP00000345957,9606.ENSP00000353408,9606.ENSP00000355046,9606.ENSP00000355265,9606.ENSP00000360034,9606.ENSP00000369757,…	TXN2,APEX1,GSR,CDC37,RPS12,NPM1,TPP1,HSP90B1,HNRNPD,ACSS1,BCAT2,BSG,H1-0,RPS21,MSN,MT-ND2,MT-ATP8,SERBP1,RPS6,GPS1,BPGM,TSPO,XPO1,ALDH7A1,STRAP,RPL10,SLC2A1,PALLD,RPS20,RPS13,HNRNPC,STIM1,HNRNPU,SLC29A1
TISSUES	BTO:0001486	Skeletal system	35	1307	0.41	1.95e-05	9606.ENSP00000215659,9606.ENSP00000216714,9606.ENSP00000252486,9606.ENSP00000255416,9606.ENSP00000256196,9606.ENSP00000261263,9606.ENSP00000261868,9606.ENSP00000265594,9606.ENSP00000265709,9606.ENSP00000266041,9606.ENSP00000270538,9606.ENSP00000275428,9606.ENSP00000296930,9606.ENSP00000299767,9606.ENSP00000319531,9606.ENSP00000329200,9606.ENSP00000333984,9606.ENSP00000336829,9606.ENSP00000357873,…	MAPK12,APEX1,APOE,MYBPH,RRAS2,RAB21,EIF3J,MCCC1,ANK1,ITIH4,TIMM44,GGCT,NPM1,HSP90B1,GCSH,STAC3,TRDN,FGG,ACADSB,RPL5,CUTC,RPS6,IDI1,SNTB1,BLVRA,LMOD2,C4B,SLC2A1,CFB,ACTN3,COX7C,RPS13,HNRNPC,CHMP2A,H6PD
TISSUES	BTO:0000449	Fetus	35	1318	0.41	2.25e-05	9606.ENSP00000216185,9606.ENSP00000216714,9606.ENSP00000221130,9606.ENSP00000222005,9606.ENSP00000230050,9606.ENSP00000296930,9606.ENSP00000299427,9606.ENSP00000299767,9606.ENSP00000313199,9606.ENSP00000316924,9606.ENSP00000322991,9606.ENSP00000333769,9606.ENSP00000344504,9606.ENSP00000345957,9606.ENSP00000353408,9606.ENSP00000355046,9606.ENSP00000355265,9606.ENSP00000360034,9606.ENSP00000369757,…	TXN2,APEX1,GSR,CDC37,RPS12,NPM1,TPP1,HSP90B1,HNRNPD,ACSS1,BCAT2,BSG,H1-0,RPS21,MSN,MT-ND2,MT-ATP8,SERBP1,RPS6,GPS1,BPGM,TSPO,XPO1,ALDH7A1,STRAP,RPL10,SLC2A1,PALLD,RPS20,RPS13,HNRNPC,STIM1,SMTN,HNRNPU,SLC29A1
TISSUES	BTO:0000574	Hematopoietic cell	30	1019	0.45	2.25e-05	9606.ENSP00000216714,9606.ENSP00000221130,9606.ENSP00000252486,9606.ENSP00000265709,9606.ENSP00000296754,9606.ENSP00000296930,9606.ENSP00000307199,9606.ENSP00000307889,9606.ENSP00000313199,9606.ENSP00000317334,9606.ENSP00000345083,9606.ENSP00000345259,9606.ENSP00000345957,9606.ENSP00000357704,9606.ENSP00000358140,9606.ENSP00000359345,9606.ENSP00000360034,9606.ENSP00000365220,9606.ENSP00000371253,…	APEX1,GSR,APOE,ANK1,ERAP1,NPM1,AHSP,RPL13,HNRNPD,TCP1,MAP2K3,EPB41,RPS21,S100A4,EIF3A,RPL5,SERBP1,TPP2,GART,HNRNPA3,PSMC2,RPL10,TFAM,HNRNPC,RPL27,STIM1,PTGES3,HNRNPU,EPB42,FECH
TISSUES	BTO:0000772	Lymphoblast	14	240	0.75	2.41e-05	9606.ENSP00000296930,9606.ENSP00000313199,9606.ENSP00000317334,9606.ENSP00000357704,9606.ENSP00000359345,9606.ENSP00000360034,9606.ENSP00000371253,9606.ENSP00000376309,9606.ENSP00000391211,9606.ENSP00000413436,9606.ENSP00000451291,9606.ENSP00000464813,9606.ENSP00000482075,9606.ENSP00000491215	NPM1,HNRNPD,TCP1,S100A4,RPL5,SERBP1,GART,HNRNPA3,PSMC2,RPL10,HNRNPC,RPL27,PTGES3,HNRNPU
TISSUES	BTO:0000426	Erythroleukemia cell	14	244	0.74	2.84e-05	9606.ENSP00000215659,9606.ENSP00000215832,9606.ENSP00000265709,9606.ENSP00000280772,9606.ENSP00000296930,9606.ENSP00000345259,9606.ENSP00000346300,9606.ENSP00000348849,9606.ENSP00000359345,9606.ENSP00000406162,9606.ENSP00000416293,9606.ENSP00000451291,9606.ENSP00000466214,9606.ENSP00000498786	MAPK12,MAPK1,ANK1,ANK3,NPM1,EPB41,CRKL,RPS26,RPL5,PRMT1,SLC2A1,HNRNPC,PDCD5,HMBS
TISSUES	BTO:0000088	Cardiovascular system	30	1057	0.44	4.27e-05	9606.ENSP00000215659,9606.ENSP00000252486,9606.ENSP00000256196,9606.ENSP00000261712,9606.ENSP00000265594,9606.ENSP00000270776,9606.ENSP00000299767,9606.ENSP00000318176,9606.ENSP00000322991,9606.ENSP00000333769,9606.ENSP00000339191,9606.ENSP00000350132,9606.ENSP00000355046,9606.ENSP00000355265,9606.ENSP00000357704,9606.ENSP00000359345,9606.ENSP00000369757,9606.ENSP00000376840,9606.ENSP00000413436,…	MAPK12,APOE,RRAS2,PSMD11,MCCC1,PGD,HSP90B1,PRKRA,BCAT2,BSG,CAV1,PLN,MT-ND2,MT-ATP8,S100A4,RPL5,RPS6,BPGM,RPL10,CAVIN4,PALLD,COX7C,CAMK2D,MLIP,RPS20,AMPD1,EIF3M,SLC16A1,SMTN,SLMAP
TISSUES	BTO:0000174	Embryonic structure	50	2369	0.31	4.41e-05	9606.ENSP00000044462,9606.ENSP00000216185,9606.ENSP00000216714,9606.ENSP00000216802,9606.ENSP00000221130,9606.ENSP00000222005,9606.ENSP00000230050,9606.ENSP00000261263,9606.ENSP00000261712,9606.ENSP00000278353,9606.ENSP00000280772,9606.ENSP00000296930,9606.ENSP00000299427,9606.ENSP00000299767,9606.ENSP00000313199,9606.ENSP00000316924,9606.ENSP00000319992,9606.ENSP00000322991,9606.ENSP00000333769,…	PSMA4,TXN2,APEX1,PSME2,GSR,CDC37,RPS12,RAB21,PSMD11,HSD17B12,ANK3,NPM1,TPP1,HSP90B1,HNRNPD,ACSS1,TMEM11,BCAT2,BSG,CAV1,H1-0,RPS21,RPS26,MSN,MT-ND2,MT-ATP8,EIF3A,SERBP1,RPS6,GPS1,BPGM,TSPO,XPO1,SUN2,ALDH7A1,PSMC2,STRAP,HIGD1A,RPL10,SLC2A1,PALLD,RPS20,RPS13,HNRNPC,STIM1,PTGES3,SMTN,HNRNPU,SLC29A1,SNCA
TISSUES	BTO:0000421	Connective tissue	28	954	0.45	5.21e-05	9606.ENSP00000217515,9606.ENSP00000240185,9606.ENSP00000252603,9606.ENSP00000256196,9606.ENSP00000259818,9606.ENSP00000281182,9606.ENSP00000296754,9606.ENSP00000296930,9606.ENSP00000299427,9606.ENSP00000299767,9606.ENSP00000317334,9606.ENSP00000339191,9606.ENSP00000357704,9606.ENSP00000359345,9606.ENSP00000368517,9606.ENSP00000369703,9606.ENSP00000369757,9606.ENSP00000376309,9606.ENSP00000391211,…	TXNL1,TARDBP,PGLS,RRAS2,TUBB2B,ACAD8,ERAP1,NPM1,TPP1,HSP90B1,TCP1,CAV1,S100A4,RPL5,ECHDC3,TUBB2A,RPS6,HNRNPA3,PSMC2,STRAP,SNRPB,SLC2A1,DPYSL2,RPS20,PAFAH1B2,RPS13,EIF3M,HNRNPC
TISSUES	BTO:0000988	Pancreas	22	626	0.53	5.21e-05	9606.ENSP00000044462,9606.ENSP00000215659,9606.ENSP00000216185,9606.ENSP00000224073,9606.ENSP00000254101,9606.ENSP00000261712,9606.ENSP00000278353,9606.ENSP00000296930,9606.ENSP00000299767,9606.ENSP00000307889,9606.ENSP00000333664,9606.ENSP00000333769,9606.ENSP00000346027,9606.ENSP00000353408,9606.ENSP00000356355,9606.ENSP00000359345,9606.ENSP00000369757,9606.ENSP00000413436,9606.ENSP00000435777,…	PSMA4,MAPK12,TXN2,EDF1,PRKAB2,PSMD11,HSD17B12,NPM1,HSP90B1,RPL13,ACAA1,BSG,RPL21,MSN,NEK7,RPL5,RPS6,RPL10,RPS13,METTL7A,RPL28,STIM1
TISSUES	BTO:0001103	Skeletal muscle	19	484	0.58	6.06e-05	9606.ENSP00000215659,9606.ENSP00000255416,9606.ENSP00000261868,9606.ENSP00000265594,9606.ENSP00000265709,9606.ENSP00000270538,9606.ENSP00000275428,9606.ENSP00000319531,9606.ENSP00000329200,9606.ENSP00000333984,9606.ENSP00000336829,9606.ENSP00000357873,9606.ENSP00000359507,9606.ENSP00000378965,9606.ENSP00000385757,9606.ENSP00000411932,9606.ENSP00000422007,9606.ENSP00000425759,9606.ENSP00000469240	MAPK12,MYBPH,EIF3J,MCCC1,ANK1,TIMM44,GGCT,GCSH,STAC3,TRDN,FGG,ACADSB,CUTC,SNTB1,BLVRA,LMOD2,ACTN3,COX7C,CHMP2A
TISSUES	BTO:0003914	Interstitial cell of Cajal	12	193	0.78	7.55e-05	9606.ENSP00000217515,9606.ENSP00000240185,9606.ENSP00000252603,9606.ENSP00000259818,9606.ENSP00000317334,9606.ENSP00000369703,9606.ENSP00000376309,9606.ENSP00000391211,9606.ENSP00000392270,9606.ENSP00000427985,9606.ENSP00000435289,9606.ENSP00000451291	TXNL1,TARDBP,PGLS,TUBB2B,TCP1,TUBB2A,HNRNPA3,PSMC2,STRAP,DPYSL2,PAFAH1B2,HNRNPC
TISSUES	BTO:0000534	Gonad	42	1923	0.32	0.00016	9606.ENSP00000230050,9606.ENSP00000240185,9606.ENSP00000249442,9606.ENSP00000291565,9606.ENSP00000296754,9606.ENSP00000296930,9606.ENSP00000299427,9606.ENSP00000299767,9606.ENSP00000311984,9606.ENSP00000316924,9606.ENSP00000317334,9606.ENSP00000318176,9606.ENSP00000333769,9606.ENSP00000345774,9606.ENSP00000346027,9606.ENSP00000353444,9606.ENSP00000358140,9606.ENSP00000359345,9606.ENSP00000360034,…	RPS12,TARDBP,MTX2,PDXK,ERAP1,NPM1,TPP1,HSP90B1,NAXD,ACSS1,TCP1,PRKRA,BSG,ALDH3A2,RPL21,RAB5B,EIF3A,RPL5,SERBP1,TPP2,RPS6,GART,GPS1,XPO1,STRAP,HIGD1A,RPL10,SLC2A1,RPL37A,DPYSL2,RPS20,PAFAH1B2,SLC16A1,HNRNPC,MAN2C1,RPL17,H6PD,PGRMC2,PTGES3,AP2B1,HNRNPU,SNRPN
TISSUES	BTO:0000254	Female reproductive gland	57	3017	0.26	0.00017	9606.ENSP00000230050,9606.ENSP00000240185,9606.ENSP00000249442,9606.ENSP00000252486,9606.ENSP00000273359,9606.ENSP00000276390,9606.ENSP00000291565,9606.ENSP00000296754,9606.ENSP00000296930,9606.ENSP00000299427,9606.ENSP00000299767,9606.ENSP00000306606,9606.ENSP00000307889,9606.ENSP00000311984,9606.ENSP00000316924,9606.ENSP00000317334,9606.ENSP00000318176,9606.ENSP00000318697,9606.ENSP00000333664,…	RPS12,TARDBP,MTX2,APOE,ABHD10,ATP6V1B2,PDXK,ERAP1,NPM1,TPP1,HSP90B1,ADH1B,RPL13,NAXD,ACSS1,TCP1,PRKRA,TUBB6,ACAA1,BSG,ALDH3A2,RPL21,RAB5B,DPT,ACADSB,EIF3A,RPL5,SERBP1,TPP2,TUBB2A,RPS6,GART,GPS1,PLAA,XPO1,STRAP,HIGD1A,RPL10,SLC2A1,RPL37A,COX7C,DPYSL2,RPS20,PAFAH1B2,SLC16A1,HNRNPC,RPL28,MAN2C1,RPL17,COASY,H6PD,PGRMC2,PTGES3,AP2B1,HNRNPU,SNRPN,FECH
TISSUES	BTO:0001363	Testis	41	1868	0.33	0.00019	9606.ENSP00000230050,9606.ENSP00000240185,9606.ENSP00000249442,9606.ENSP00000291565,9606.ENSP00000296754,9606.ENSP00000296930,9606.ENSP00000299427,9606.ENSP00000299767,9606.ENSP00000311984,9606.ENSP00000316924,9606.ENSP00000317334,9606.ENSP00000318176,9606.ENSP00000333769,9606.ENSP00000345774,9606.ENSP00000346027,9606.ENSP00000353444,9606.ENSP00000358140,9606.ENSP00000359345,9606.ENSP00000360034,…	RPS12,TARDBP,MTX2,PDXK,ERAP1,NPM1,TPP1,HSP90B1,NAXD,ACSS1,TCP1,PRKRA,BSG,ALDH3A2,RPL21,RAB5B,EIF3A,RPL5,SERBP1,TPP2,RPS6,GART,GPS1,XPO1,STRAP,HIGD1A,SLC2A1,RPL37A,DPYSL2,RPS20,PAFAH1B2,SLC16A1,HNRNPC,MAN2C1,RPL17,H6PD,PGRMC2,PTGES3,AP2B1,HNRNPU,SNRPN
TISSUES	BTO:0000511	Gastrointestinal tract	40	1816	0.33	0.00023	9606.ENSP00000217515,9606.ENSP00000240185,9606.ENSP00000252603,9606.ENSP00000259818,9606.ENSP00000269919,9606.ENSP00000296930,9606.ENSP00000299767,9606.ENSP00000306117,9606.ENSP00000306606,9606.ENSP00000307889,9606.ENSP00000317334,9606.ENSP00000320117,9606.ENSP00000325548,9606.ENSP00000333769,9606.ENSP00000344504,9606.ENSP00000346027,9606.ENSP00000355265,9606.ENSP00000359345,9606.ENSP00000360034,…	TXNL1,TARDBP,PGLS,TUBB2B,PGPEP1,NPM1,HSP90B1,DDX19A,ADH1B,RPL13,TCP1,TRIP10,CNDP2,BSG,H1-0,RPL21,MT-ATP8,RPL5,SERBP1,ATL2,TUBB2A,RPS6,HNRNPA3,PSMC2,STRAP,RPL10,CFB,DPYSL2,RPS20,PAFAH1B2,SLC16A1,HNRNPC,RPL28,RPL17,COASY,PTGES3,SMTN,SLC29A1,HMBS,DIABLO
TISSUES	BTO:0000131	Blood plasma	16	424	0.56	0.00061	9606.ENSP00000215832,9606.ENSP00000217515,9606.ENSP00000248975,9606.ENSP00000261712,9606.ENSP00000265709,9606.ENSP00000299767,9606.ENSP00000317334,9606.ENSP00000320117,9606.ENSP00000336829,9606.ENSP00000353408,9606.ENSP00000357704,9606.ENSP00000391211,9606.ENSP00000464814,9606.ENSP00000469240,9606.ENSP00000478059,9606.ENSP00000482075	MAPK1,TXNL1,YWHAH,PSMD11,ANK1,HSP90B1,TCP1,TRIP10,FGG,MSN,S100A4,PSMC2,COASY,CHMP2A,STIM1,PTGES3
TISSUES	BTO:0000671	Kidney	27	1039	0.4	0.00061	9606.ENSP00000222968,9606.ENSP00000230431,9606.ENSP00000252486,9606.ENSP00000265594,9606.ENSP00000275428,9606.ENSP00000276390,9606.ENSP00000280772,9606.ENSP00000296930,9606.ENSP00000299767,9606.ENSP00000300784,9606.ENSP00000307889,9606.ENSP00000319992,9606.ENSP00000325548,9606.ENSP00000333769,9606.ENSP00000343657,9606.ENSP00000359345,9606.ENSP00000362339,9606.ENSP00000365462,9606.ENSP00000369757,…	PDAP1,DNPH1,APOE,MCCC1,GGCT,ATP6V1B2,ANK3,NPM1,HSP90B1,FN3K,RPL13,TMEM11,CNDP2,BSG,MCCC2,RPL5,SAR1A,PCCA,RPS6,IDI1,ALDH7A1,HIGD1A,ABHD14B,RPL28,RPL27,PGRMC2,SNRPN
TISSUES	BTO:0003092	Urinary system	30	1249	0.37	0.00083	9606.ENSP00000044462,9606.ENSP00000222968,9606.ENSP00000230431,9606.ENSP00000252486,9606.ENSP00000265594,9606.ENSP00000275428,9606.ENSP00000276390,9606.ENSP00000280772,9606.ENSP00000296930,9606.ENSP00000299767,9606.ENSP00000300784,9606.ENSP00000307889,9606.ENSP00000319992,9606.ENSP00000325548,9606.ENSP00000333769,9606.ENSP00000343657,9606.ENSP00000359345,9606.ENSP00000362339,9606.ENSP00000365462,…	PSMA4,PDAP1,DNPH1,APOE,MCCC1,GGCT,ATP6V1B2,ANK3,NPM1,HSP90B1,FN3K,RPL13,TMEM11,CNDP2,BSG,MCCC2,RPL5,SAR1A,PCCA,RPS6,IDI1,ALDH7A1,HIGD1A,IMPA1,ABHD14B,RPL28,RPL27,PGRMC2,PTGES3,SNRPN
TISSUES	BTO:0001244	Urinary tract	30	1258	0.36	0.00093	9606.ENSP00000044462,9606.ENSP00000222968,9606.ENSP00000230431,9606.ENSP00000252486,9606.ENSP00000265594,9606.ENSP00000275428,9606.ENSP00000276390,9606.ENSP00000280772,9606.ENSP00000296930,9606.ENSP00000299767,9606.ENSP00000300784,9606.ENSP00000307889,9606.ENSP00000319992,9606.ENSP00000325548,9606.ENSP00000333769,9606.ENSP00000343657,9606.ENSP00000359345,9606.ENSP00000362339,9606.ENSP00000365462,…	PSMA4,PDAP1,DNPH1,APOE,MCCC1,GGCT,ATP6V1B2,ANK3,NPM1,HSP90B1,FN3K,RPL13,TMEM11,CNDP2,BSG,MCCC2,RPL5,SAR1A,PCCA,RPS6,IDI1,ALDH7A1,HIGD1A,IMPA1,ABHD14B,RPL28,RPL27,PGRMC2,PTGES3,SNRPN
TISSUES	BTO:0000132	Blood platelet	14	363	0.57	0.0016	9606.ENSP00000215832,9606.ENSP00000248975,9606.ENSP00000265709,9606.ENSP00000299767,9606.ENSP00000317334,9606.ENSP00000320117,9606.ENSP00000336829,9606.ENSP00000353408,9606.ENSP00000357704,9606.ENSP00000391211,9606.ENSP00000464814,9606.ENSP00000469240,9606.ENSP00000478059,9606.ENSP00000482075	MAPK1,YWHAH,ANK1,HSP90B1,TCP1,TRIP10,FGG,MSN,S100A4,PSMC2,COASY,CHMP2A,STIM1,PTGES3
TISSUES	BTO:0000562	Heart	21	738	0.44	0.0016	9606.ENSP00000215659,9606.ENSP00000256196,9606.ENSP00000261712,9606.ENSP00000270776,9606.ENSP00000318176,9606.ENSP00000322991,9606.ENSP00000350132,9606.ENSP00000355046,9606.ENSP00000355265,9606.ENSP00000357704,9606.ENSP00000359345,9606.ENSP00000369757,9606.ENSP00000376840,9606.ENSP00000418668,9606.ENSP00000425556,9606.ENSP00000425759,9606.ENSP00000425824,9606.ENSP00000426290,9606.ENSP00000436049,…	MAPK12,RRAS2,PSMD11,PGD,PRKRA,BCAT2,PLN,MT-ND2,MT-ATP8,S100A4,RPL5,RPS6,BPGM,CAVIN4,PALLD,COX7C,CAMK2D,MLIP,EIF3M,SLC16A1,SLMAP
TISSUES	BTO:0000775	Lymphocyte	20	698	0.44	0.0022	9606.ENSP00000296930,9606.ENSP00000307889,9606.ENSP00000313199,9606.ENSP00000317334,9606.ENSP00000345957,9606.ENSP00000357704,9606.ENSP00000358140,9606.ENSP00000359345,9606.ENSP00000360034,9606.ENSP00000365220,9606.ENSP00000371253,9606.ENSP00000376309,9606.ENSP00000391211,9606.ENSP00000413436,9606.ENSP00000420588,9606.ENSP00000451291,9606.ENSP00000464813,9606.ENSP00000478059,9606.ENSP00000482075,…	NPM1,RPL13,HNRNPD,TCP1,RPS21,S100A4,EIF3A,RPL5,SERBP1,TPP2,GART,HNRNPA3,PSMC2,RPL10,TFAM,HNRNPC,RPL27,STIM1,PTGES3,HNRNPU
TISSUES	BTO:0005288	CL-48 cell	10	200	0.68	0.0026	9606.ENSP00000258975,9606.ENSP00000261868,9606.ENSP00000266041,9606.ENSP00000336829,9606.ENSP00000427985,9606.ENSP00000435289,9606.ENSP00000448785,9606.ENSP00000476176,9606.ENSP00000478059,9606.ENSP00000499241	TACO1,EIF3J,ITIH4,FGG,DPYSL2,PAFAH1B2,METTL7A,SLC37A4,STIM1,SLMAP
TISSUES	BTO:0000751	Leukocyte	23	924	0.38	0.0045	9606.ENSP00000216714,9606.ENSP00000296754,9606.ENSP00000296930,9606.ENSP00000307889,9606.ENSP00000313199,9606.ENSP00000317334,9606.ENSP00000345083,9606.ENSP00000345957,9606.ENSP00000357704,9606.ENSP00000358140,9606.ENSP00000359345,9606.ENSP00000360034,9606.ENSP00000365220,9606.ENSP00000371253,9606.ENSP00000376309,9606.ENSP00000391211,9606.ENSP00000413436,9606.ENSP00000420588,9606.ENSP00000451291,…	APEX1,ERAP1,NPM1,RPL13,HNRNPD,TCP1,MAP2K3,RPS21,S100A4,EIF3A,RPL5,SERBP1,TPP2,GART,HNRNPA3,PSMC2,RPL10,TFAM,HNRNPC,RPL27,STIM1,PTGES3,HNRNPU
TISSUES	BTO:0000431	Excretory gland	30	1385	0.32	0.0046	9606.ENSP00000222968,9606.ENSP00000230431,9606.ENSP00000252486,9606.ENSP00000265594,9606.ENSP00000275428,9606.ENSP00000276390,9606.ENSP00000280772,9606.ENSP00000296930,9606.ENSP00000299767,9606.ENSP00000300784,9606.ENSP00000307889,9606.ENSP00000318697,9606.ENSP00000319992,9606.ENSP00000325548,9606.ENSP00000333769,9606.ENSP00000343657,9606.ENSP00000357873,9606.ENSP00000359345,9606.ENSP00000362339,…	PDAP1,DNPH1,APOE,MCCC1,GGCT,ATP6V1B2,ANK3,NPM1,HSP90B1,FN3K,RPL13,TUBB6,TMEM11,CNDP2,BSG,MCCC2,ACADSB,RPL5,SAR1A,PCCA,RPS6,IDI1,ALDH7A1,HIGD1A,RPL10,ABHD14B,RPL28,RPL27,PGRMC2,SNRPN
TISSUES	BTO:0001690	B-cell lymphoma cell	8	139	0.74	0.0054	9606.ENSP00000216802,9606.ENSP00000261263,9606.ENSP00000261712,9606.ENSP00000278353,9606.ENSP00000296930,9606.ENSP00000360034,9606.ENSP00000365220,9606.ENSP00000384863	PSME2,RAB21,PSMD11,HSD17B12,NPM1,SERBP1,TPP2,XPO1
TISSUES	BTO:0000936	Neurofibrillary tangle	3	9	1.51	0.0083	9606.ENSP00000240185,9606.ENSP00000252486,9606.ENSP00000500990	TARDBP,APOE,SNCA
TISSUES	BTO:0000202	Sense organ	25	1124	0.33	0.0114	9606.ENSP00000216185,9606.ENSP00000222968,9606.ENSP00000252486,9606.ENSP00000276390,9606.ENSP00000291565,9606.ENSP00000296930,9606.ENSP00000307889,9606.ENSP00000333769,9606.ENSP00000346027,9606.ENSP00000353826,9606.ENSP00000359345,9606.ENSP00000365462,9606.ENSP00000369703,9606.ENSP00000369757,9606.ENSP00000392270,9606.ENSP00000413436,9606.ENSP00000420588,9606.ENSP00000425556,9606.ENSP00000427985,…	TXN2,PDAP1,APOE,ATP6V1B2,PDXK,NPM1,RPL13,BSG,RPL21,LONP1,RPL5,PCCA,TUBB2A,RPS6,STRAP,RPL10,TFAM,PALLD,DPYSL2,RPS20,HNRNPC,RPL17,RPL27,PGRMC2,HNRNPU
TISSUES	BTO:0000706	Large intestine	19	750	0.39	0.0134	9606.ENSP00000269919,9606.ENSP00000296930,9606.ENSP00000317334,9606.ENSP00000325548,9606.ENSP00000344504,9606.ENSP00000346027,9606.ENSP00000355265,9606.ENSP00000359345,9606.ENSP00000360034,9606.ENSP00000368237,9606.ENSP00000369757,9606.ENSP00000413436,9606.ENSP00000416561,9606.ENSP00000441065,9606.ENSP00000452763,9606.ENSP00000464814,9606.ENSP00000484398,9606.ENSP00000498610,9606.ENSP00000498786	PGPEP1,NPM1,TCP1,CNDP2,H1-0,RPL21,MT-ATP8,RPL5,SERBP1,ATL2,RPS6,RPL10,CFB,SLC16A1,RPL28,COASY,SMTN,SLC29A1,HMBS
TISSUES	BTO:0000785	Lymphoma cell	9	210	0.62	0.0159	9606.ENSP00000216802,9606.ENSP00000261263,9606.ENSP00000261712,9606.ENSP00000278353,9606.ENSP00000296930,9606.ENSP00000360034,9606.ENSP00000365220,9606.ENSP00000378965,9606.ENSP00000384863	PSME2,RAB21,PSMD11,HSD17B12,NPM1,SERBP1,TPP2,SNTB1,XPO1
TISSUES	BTO:0000439	Eye	20	835	0.36	0.0183	9606.ENSP00000216185,9606.ENSP00000222968,9606.ENSP00000252486,9606.ENSP00000276390,9606.ENSP00000291565,9606.ENSP00000296930,9606.ENSP00000307889,9606.ENSP00000333769,9606.ENSP00000353826,9606.ENSP00000359345,9606.ENSP00000369703,9606.ENSP00000369757,9606.ENSP00000392270,9606.ENSP00000413436,9606.ENSP00000427985,9606.ENSP00000429374,9606.ENSP00000451291,9606.ENSP00000463842,9606.ENSP00000464813,…	TXN2,PDAP1,APOE,ATP6V1B2,PDXK,NPM1,RPL13,BSG,LONP1,RPL5,TUBB2A,RPS6,STRAP,RPL10,DPYSL2,RPS20,HNRNPC,RPL17,RPL27,HNRNPU
TISSUES	BTO:0000753	Lymphoid tissue	31	1600	0.27	0.0209	9606.ENSP00000230050,9606.ENSP00000296930,9606.ENSP00000299427,9606.ENSP00000307889,9606.ENSP00000312671,9606.ENSP00000313199,9606.ENSP00000317334,9606.ENSP00000325548,9606.ENSP00000345957,9606.ENSP00000346027,9606.ENSP00000346300,9606.ENSP00000357704,9606.ENSP00000358140,9606.ENSP00000359345,9606.ENSP00000360034,9606.ENSP00000365220,9606.ENSP00000369757,9606.ENSP00000371253,9606.ENSP00000376309,…	RPS12,NPM1,TPP1,RPL13,EHBP1L1,HNRNPD,TCP1,CNDP2,RPS21,RPL21,CRKL,S100A4,EIF3A,RPL5,SERBP1,TPP2,RPS6,GART,HNRNPA3,PSMC2,RPL10,TFAM,RPS20,EIF3M,HNRNPC,MAN2C1,RPL17,RPL27,STIM1,PTGES3,HNRNPU
TISSUES	BTO:0000180	Cervical carcinoma cell	11	322	0.52	0.0227	9606.ENSP00000215832,9606.ENSP00000216714,9606.ENSP00000296930,9606.ENSP00000299767,9606.ENSP00000313199,9606.ENSP00000339191,9606.ENSP00000345083,9606.ENSP00000384863,9606.ENSP00000416293,9606.ENSP00000451291,9606.ENSP00000478059	MAPK1,APEX1,NPM1,HSP90B1,HNRNPD,CAV1,MAP2K3,XPO1,SLC2A1,HNRNPC,STIM1
TISSUES	BTO:0001424	Uterus	24	1117	0.32	0.0227	9606.ENSP00000234038,9606.ENSP00000261868,9606.ENSP00000267884,9606.ENSP00000280772,9606.ENSP00000281182,9606.ENSP00000299767,9606.ENSP00000318697,9606.ENSP00000325548,9606.ENSP00000339191,9606.ENSP00000353444,9606.ENSP00000357704,9606.ENSP00000387123,9606.ENSP00000406162,9606.ENSP00000435777,9606.ENSP00000436049,9606.ENSP00000452763,9606.ENSP00000457788,9606.ENSP00000464814,9606.ENSP00000466379,…	PPP1R7,EIF3J,SRP14,ANK3,ACAD8,HSP90B1,TUBB6,CNDP2,CAV1,RAB5B,S100A4,ALDH7A1,PRMT1,RPS13,EIF3M,RPL28,MAN2C1,COASY,GET3,SMTN,SNRPN,DIABLO,SLMAP,SNCA
TISSUES	BTO:0003212	T-lymphoma cell line	3	15	1.29	0.0257	9606.ENSP00000296930,9606.ENSP00000298556,9606.ENSP00000368237	NPM1,HPRT1,ATL2
TISSUES	BTO:0000269	Colon	16	639	0.38	0.0393	9606.ENSP00000269919,9606.ENSP00000317334,9606.ENSP00000325548,9606.ENSP00000344504,9606.ENSP00000346027,9606.ENSP00000359345,9606.ENSP00000360034,9606.ENSP00000368237,9606.ENSP00000369757,9606.ENSP00000416561,9606.ENSP00000441065,9606.ENSP00000452763,9606.ENSP00000464814,9606.ENSP00000484398,9606.ENSP00000498610,9606.ENSP00000498786	PGPEP1,TCP1,CNDP2,H1-0,RPL21,RPL5,SERBP1,ATL2,RPS6,CFB,SLC16A1,RPL28,COASY,SMTN,SLC29A1,HMBS
TISSUES	BTO:0002731	Erythroid cell	3	19	1.18	0.0452	9606.ENSP00000307199,9606.ENSP00000497777,9606.ENSP00000498358	AHSP,EPB42,FECH
COMPARTMENTS	GOCC:0005737	Cytoplasm	163	8195	0.28	2.27e-25	9606.ENSP00000044462,9606.ENSP00000199708,9606.ENSP00000215659,9606.ENSP00000215832,9606.ENSP00000216185,9606.ENSP00000216714,9606.ENSP00000217402,9606.ENSP00000217515,9606.ENSP00000221130,9606.ENSP00000222005,9606.ENSP00000222968,9606.ENSP00000224073,9606.ENSP00000230050,9606.ENSP00000230431,9606.ENSP00000234038,9606.ENSP00000240185,9606.ENSP00000244217,9606.ENSP00000248975,9606.ENSP00000249442,…	PSMA4,HBQ1,MAPK12,MAPK1,TXN2,APEX1,CHMP4B,TXNL1,GSR,CDC37,PDAP1,EDF1,RPS12,DNPH1,PPP1R7,TARDBP,MCEE,YWHAH,MTX2,NEDD8,APOE,PGLS,PRKAB2,MYBPH,RRAS2,TACO1,RAB21,PSMD11,EIF3J,RAB2A,RASA4,MCCC1,ANK1,ITIH4,SRP14,TIMM44,PGD,ABHD10,PYURF,GGCT,ATP6V1B2,HSD17B12,ANK3,ACAD8,PDXK,ERAP1,NPM1,HPRT1,PCBD1,TPP1,HSP90B1,ADH1B,TMEM126A,AHSP,RPL13,NAXD,HNRNPD,ACSS1,TCP1,PRKRA,GCSH,TMEM11,TRIP10,BCAT2,CNDP2,SLC25A42…
COMPARTMENTS	GOCC:0005622	Intracellular	179	11512	0.18	8.10e-17	9606.ENSP00000044462,9606.ENSP00000199708,9606.ENSP00000215659,9606.ENSP00000215832,9606.ENSP00000216185,9606.ENSP00000216714,9606.ENSP00000216802,9606.ENSP00000217402,9606.ENSP00000217515,9606.ENSP00000221130,9606.ENSP00000222005,9606.ENSP00000222968,9606.ENSP00000224073,9606.ENSP00000230050,9606.ENSP00000230431,9606.ENSP00000234038,9606.ENSP00000240185,9606.ENSP00000244217,9606.ENSP00000246024,…	PSMA4,HBQ1,MAPK12,MAPK1,TXN2,APEX1,PSME2,CHMP4B,TXNL1,GSR,CDC37,PDAP1,EDF1,RPS12,DNPH1,PPP1R7,TARDBP,MCEE,TMX4,YWHAH,MTX2,NEDD8,APOE,PGLS,PRKAB2,MYBPH,RRAS2,TACO1,GMPR,TUBB2B,RAB21,PSMD11,EIF3J,RAB2A,RASA4,MCCC1,ANK1,ITIH4,SRP14,TIMM44,PGD,ABHD10,PYURF,GGCT,ATP6V1B2,HSD17B12,ANK3,ACAD8,PDXK,ERAP1,NPM1,HPRT1,PCBD1,TPP1,HSP90B1,FN3K,ADH1B,TMEM126A,AHSP,RPL13,NAXD,HNRNPD,ACSS1,TCP1,PRKRA,TUBB6,GCSH,…
COMPARTMENTS	GOCC:0005829	Cytosol	86	3054	0.43	1.17e-16	9606.ENSP00000044462,9606.ENSP00000199708,9606.ENSP00000215659,9606.ENSP00000215832,9606.ENSP00000217515,9606.ENSP00000221130,9606.ENSP00000222005,9606.ENSP00000224073,9606.ENSP00000230050,9606.ENSP00000230431,9606.ENSP00000248975,9606.ENSP00000250495,9606.ENSP00000252603,9606.ENSP00000254101,9606.ENSP00000261263,9606.ENSP00000261712,9606.ENSP00000261868,9606.ENSP00000262646,9606.ENSP00000262940,…	PSMA4,HBQ1,MAPK12,MAPK1,TXNL1,GSR,CDC37,EDF1,RPS12,DNPH1,YWHAH,NEDD8,PGLS,PRKAB2,RAB21,PSMD11,EIF3J,RAB2A,RASA4,ANK1,SRP14,PGD,GGCT,ANK3,PDXK,ERAP1,HPRT1,PCBD1,HSP90B1,ADH1B,AHSP,RPL13,HNRNPD,TCP1,PRKRA,CNDP2,STAC3,TRDN,PSMF1,MAP2K3,EPB41,ALDH3A2,RPS21,RPL21,CRKL,RPS26,MSN,LONP1,EIF3A,RPL5,SERBP1,TPP2,VPS28,RPS6,IDI1,GART,GPS1,BPGM,TSPO,XPO1,BLVRA,ALDH7A1,PSMC2,STRAP,PRMT1,SNRPB,RPL10,RPL37A,ABHD…
COMPARTMENTS	GOCC:0043226	Organelle	161	10113	0.19	2.70e-13	9606.ENSP00000044462,9606.ENSP00000215659,9606.ENSP00000215832,9606.ENSP00000216185,9606.ENSP00000216714,9606.ENSP00000217402,9606.ENSP00000221130,9606.ENSP00000222968,9606.ENSP00000224073,9606.ENSP00000230050,9606.ENSP00000230431,9606.ENSP00000234038,9606.ENSP00000240185,9606.ENSP00000244217,9606.ENSP00000246024,9606.ENSP00000249442,9606.ENSP00000250495,9606.ENSP00000252486,9606.ENSP00000254101,…	PSMA4,MAPK12,MAPK1,TXN2,APEX1,CHMP4B,GSR,PDAP1,EDF1,RPS12,DNPH1,PPP1R7,TARDBP,MCEE,TMX4,MTX2,NEDD8,APOE,PRKAB2,RRAS2,TACO1,TUBB2B,RAB21,PSMD11,RAB2A,MCCC1,ANK1,ITIH4,SRP14,TIMM44,PGD,ITIH1,ABHD10,PYURF,GGCT,ATP6V1B2,HSD17B12,ANK3,ACAD8,PDXK,ERAP1,NPM1,HPRT1,PCBD1,TPP1,HSP90B1,TMEM126A,RPL13,NAXD,HNRNPD,ACSS1,TCP1,PRKRA,TUBB6,GCSH,TMEM11,TRIP10,BCAT2,SLC25A42,STAC3,ACAA1,BSG,TRDN,FGG,PSMF1,CAV1,MC…
COMPARTMENTS	GOCC:0043229	Intracellular organelle	154	9609	0.19	3.65e-12	9606.ENSP00000044462,9606.ENSP00000215659,9606.ENSP00000215832,9606.ENSP00000216185,9606.ENSP00000216714,9606.ENSP00000217402,9606.ENSP00000221130,9606.ENSP00000222968,9606.ENSP00000224073,9606.ENSP00000230050,9606.ENSP00000230431,9606.ENSP00000234038,9606.ENSP00000240185,9606.ENSP00000244217,9606.ENSP00000246024,9606.ENSP00000249442,9606.ENSP00000250495,9606.ENSP00000252486,9606.ENSP00000254101,…	PSMA4,MAPK12,MAPK1,TXN2,APEX1,CHMP4B,GSR,PDAP1,EDF1,RPS12,DNPH1,PPP1R7,TARDBP,MCEE,TMX4,MTX2,NEDD8,APOE,PRKAB2,RRAS2,TACO1,TUBB2B,RAB21,PSMD11,RAB2A,MCCC1,ANK1,ITIH4,SRP14,TIMM44,PGD,ABHD10,PYURF,ATP6V1B2,HSD17B12,ANK3,ACAD8,PDXK,ERAP1,NPM1,PCBD1,TPP1,HSP90B1,TMEM126A,RPL13,NAXD,HNRNPD,ACSS1,TCP1,PRKRA,TUBB6,GCSH,TMEM11,TRIP10,BCAT2,SLC25A42,STAC3,ACAA1,BSG,TRDN,FGG,PSMF1,CAV1,MCCC2,H1-0,MAP2K3,E…
COMPARTMENTS	GOCC:0043227	Membrane-bounded organelle	145	9083	0.19	2.32e-10	9606.ENSP00000044462,9606.ENSP00000215659,9606.ENSP00000215832,9606.ENSP00000216185,9606.ENSP00000216714,9606.ENSP00000217402,9606.ENSP00000221130,9606.ENSP00000222968,9606.ENSP00000224073,9606.ENSP00000230431,9606.ENSP00000234038,9606.ENSP00000240185,9606.ENSP00000244217,9606.ENSP00000246024,9606.ENSP00000249442,9606.ENSP00000250495,9606.ENSP00000252486,9606.ENSP00000254101,9606.ENSP00000256196,…	PSMA4,MAPK12,MAPK1,TXN2,APEX1,CHMP4B,GSR,PDAP1,EDF1,DNPH1,PPP1R7,TARDBP,MCEE,TMX4,MTX2,NEDD8,APOE,PRKAB2,RRAS2,TACO1,RAB21,PSMD11,RAB2A,MCCC1,ANK1,ITIH4,SRP14,TIMM44,PGD,ITIH1,ABHD10,PYURF,GGCT,ATP6V1B2,HSD17B12,ANK3,ACAD8,PDXK,ERAP1,NPM1,HPRT1,PCBD1,TPP1,HSP90B1,TMEM126A,RPL13,NAXD,HNRNPD,ACSS1,PRKRA,GCSH,TMEM11,TRIP10,BCAT2,SLC25A42,STAC3,ACAA1,BSG,TRDN,FGG,PSMF1,CAV1,MCCC2,H1-0,MAP2K3,EPB41,AL…
COMPARTMENTS	GOCC:0022626	Cytosolic ribosome	14	89	1.18	9.16e-10	9606.ENSP00000230050,9606.ENSP00000307889,9606.ENSP00000345957,9606.ENSP00000346027,9606.ENSP00000348849,9606.ENSP00000359345,9606.ENSP00000369757,9606.ENSP00000413436,9606.ENSP00000418082,9606.ENSP00000429374,9606.ENSP00000435777,9606.ENSP00000452763,9606.ENSP00000463842,9606.ENSP00000464813	RPS12,RPL13,RPS21,RPL21,RPS26,RPL5,RPS6,RPL10,RPL37A,RPS20,RPS13,RPL28,RPL17,RPL27
COMPARTMENTS	GOCC:0043231	Intracellular membrane-bounded organelle	133	8162	0.2	2.51e-09	9606.ENSP00000044462,9606.ENSP00000215659,9606.ENSP00000215832,9606.ENSP00000216185,9606.ENSP00000216714,9606.ENSP00000217402,9606.ENSP00000221130,9606.ENSP00000224073,9606.ENSP00000230431,9606.ENSP00000234038,9606.ENSP00000240185,9606.ENSP00000244217,9606.ENSP00000246024,9606.ENSP00000249442,9606.ENSP00000250495,9606.ENSP00000252486,9606.ENSP00000254101,9606.ENSP00000256196,9606.ENSP00000258975,…	PSMA4,MAPK12,MAPK1,TXN2,APEX1,CHMP4B,GSR,EDF1,DNPH1,PPP1R7,TARDBP,MCEE,TMX4,MTX2,NEDD8,APOE,PRKAB2,RRAS2,TACO1,RAB21,RAB2A,MCCC1,ANK1,ITIH4,SRP14,TIMM44,PGD,ABHD10,PYURF,ATP6V1B2,HSD17B12,ANK3,ACAD8,PDXK,ERAP1,NPM1,PCBD1,TPP1,HSP90B1,TMEM126A,RPL13,NAXD,HNRNPD,ACSS1,PRKRA,GCSH,TMEM11,TRIP10,BCAT2,SLC25A42,STAC3,ACAA1,BSG,TRDN,FGG,PSMF1,CAV1,MCCC2,H1-0,MAP2K3,EPB41,ALDH3A2,CRKL,RPS26,PLN,RAB5B,LON…
COMPARTMENTS	GOCC:0005739	Mitochondrion	41	1182	0.52	3.29e-09	9606.ENSP00000215659,9606.ENSP00000215832,9606.ENSP00000216185,9606.ENSP00000216714,9606.ENSP00000221130,9606.ENSP00000244217,9606.ENSP00000249442,9606.ENSP00000258975,9606.ENSP00000265594,9606.ENSP00000270538,9606.ENSP00000273359,9606.ENSP00000273968,9606.ENSP00000281182,9606.ENSP00000306887,9606.ENSP00000311984,9606.ENSP00000316924,9606.ENSP00000319531,9606.ENSP00000319992,9606.ENSP00000322991,…	MAPK12,MAPK1,TXN2,APEX1,GSR,MCEE,MTX2,TACO1,MCCC1,TIMM44,ABHD10,PYURF,ACAD8,TMEM126A,NAXD,ACSS1,GCSH,TMEM11,BCAT2,SLC25A42,MCCC2,LONP1,MT-ND2,MT-ATP8,ACADSB,PCCA,ATAD3A,ECHDC3,LYRM7,GART,TSPO,ALDH7A1,HIGD1A,TFAM,COX7C,AMPD1,COASY,MICOS13,FECH,DIABLO,SNCA
COMPARTMENTS	GOCC:0110165	Cellular anatomical entity	181	14060	0.09	5.45e-07	9606.ENSP00000044462,9606.ENSP00000199708,9606.ENSP00000215659,9606.ENSP00000215832,9606.ENSP00000216185,9606.ENSP00000216714,9606.ENSP00000217402,9606.ENSP00000217515,9606.ENSP00000221130,9606.ENSP00000222005,9606.ENSP00000222968,9606.ENSP00000224073,9606.ENSP00000230050,9606.ENSP00000230431,9606.ENSP00000234038,9606.ENSP00000240185,9606.ENSP00000244217,9606.ENSP00000246024,9606.ENSP00000248975,…	PSMA4,HBQ1,MAPK12,MAPK1,TXN2,APEX1,CHMP4B,TXNL1,GSR,CDC37,PDAP1,EDF1,RPS12,DNPH1,PPP1R7,TARDBP,MCEE,TMX4,YWHAH,MTX2,NEDD8,APOE,PGLS,PRKAB2,MYBPH,RRAS2,TACO1,TUBB2B,RAB21,PSMD11,EIF3J,RAB2A,RASA4,MCCC1,ANK1,ITIH4,SRP14,TIMM44,PGD,ITIH1,ABHD10,PYURF,GGCT,ATP6V1B2,HSD17B12,ANK3,ACAD8,PDXK,ERAP1,NPM1,HPRT1,PCBD1,TPP1,HSP90B1,ADH1B,TMEM126A,AHSP,RPL13,NAXD,HNRNPD,ACSS1,TCP1,PRKRA,TUBB6,GCSH,TMEM11,TRI…
COMPARTMENTS	GOCC:0005840	Ribosome	15	192	0.88	8.04e-07	9606.ENSP00000216714,9606.ENSP00000230050,9606.ENSP00000307889,9606.ENSP00000345957,9606.ENSP00000346027,9606.ENSP00000348849,9606.ENSP00000359345,9606.ENSP00000369757,9606.ENSP00000413436,9606.ENSP00000418082,9606.ENSP00000429374,9606.ENSP00000435777,9606.ENSP00000452763,9606.ENSP00000463842,9606.ENSP00000464813	APEX1,RPS12,RPL13,RPS21,RPL21,RPS26,RPL5,RPS6,RPL10,RPL37A,RPS20,RPS13,RPL28,RPL17,RPL27
COMPARTMENTS	GOCC:0005759	Mitochondrial matrix	19	379	0.68	5.89e-06	9606.ENSP00000216185,9606.ENSP00000221130,9606.ENSP00000270538,9606.ENSP00000273968,9606.ENSP00000281182,9606.ENSP00000316924,9606.ENSP00000319531,9606.ENSP00000322991,9606.ENSP00000353826,9606.ENSP00000355046,9606.ENSP00000355265,9606.ENSP00000357873,9606.ENSP00000365462,9606.ENSP00000368688,9606.ENSP00000371253,9606.ENSP00000387123,9606.ENSP00000420588,9606.ENSP00000464814,9606.ENSP00000498358	TXN2,GSR,TIMM44,PYURF,ACAD8,ACSS1,GCSH,BCAT2,LONP1,MT-ND2,MT-ATP8,ACADSB,PCCA,LYRM7,GART,ALDH7A1,TFAM,COASY,FECH
COMPARTMENTS	GOCC:1990904	Ribonucleoprotein complex	21	564	0.56	0.00012	9606.ENSP00000230050,9606.ENSP00000267884,9606.ENSP00000296930,9606.ENSP00000313199,9606.ENSP00000318176,9606.ENSP00000345957,9606.ENSP00000348849,9606.ENSP00000358140,9606.ENSP00000359345,9606.ENSP00000369757,9606.ENSP00000376309,9606.ENSP00000384863,9606.ENSP00000412566,9606.ENSP00000413436,9606.ENSP00000429374,9606.ENSP00000435777,9606.ENSP00000451291,9606.ENSP00000464813,9606.ENSP00000482075,…	RPS12,SRP14,NPM1,HNRNPD,PRKRA,RPS21,RPS26,EIF3A,RPL5,RPS6,HNRNPA3,XPO1,SNRPB,RPL10,RPS20,RPS13,HNRNPC,RPL27,PTGES3,HNRNPU,SNRPN
COMPARTMENTS	GOCC:0032991	Protein-containing complex	86	5325	0.19	0.00042	9606.ENSP00000044462,9606.ENSP00000199708,9606.ENSP00000216802,9606.ENSP00000217402,9606.ENSP00000221130,9606.ENSP00000222005,9606.ENSP00000230050,9606.ENSP00000234038,9606.ENSP00000240185,9606.ENSP00000249442,9606.ENSP00000252486,9606.ENSP00000254101,9606.ENSP00000255416,9606.ENSP00000259727,9606.ENSP00000261712,9606.ENSP00000261868,9606.ENSP00000265594,9606.ENSP00000265709,9606.ENSP00000267884,…	PSMA4,HBQ1,PSME2,CHMP4B,GSR,CDC37,RPS12,PPP1R7,TARDBP,MTX2,APOE,PRKAB2,MYBPH,GMPR,PSMD11,EIF3J,MCCC1,ANK1,SRP14,TIMM44,PYURF,ATP6V1B2,HSD17B12,ANK3,NPM1,HSP90B1,AHSP,HNRNPD,TCP1,PRKRA,GCSH,STAC3,TRDN,FGG,PSMF1,CAV1,DUPD1,MCCC2,H1-0,EPB41,RPS21,RPS26,PLN,MT-ND2,MT-ATP8,EIF3A,RPL5,SAR1A,VPS28,RPS6,GART,GPS1,HNRNPA3,SNTB1,XPO1,SUN2,ALDH7A1,PSMC2,STRAP,PRMT1,SNRPB,RPL10,C4B,SLC2A1,CFB,TFAM,COX7C,CAMK…
COMPARTMENTS	GOCC:0022627	Cytosolic small ribosomal subunit	6	36	1.21	0.00064	9606.ENSP00000230050,9606.ENSP00000345957,9606.ENSP00000348849,9606.ENSP00000369757,9606.ENSP00000429374,9606.ENSP00000435777	RPS12,RPS21,RPS26,RPS6,RPS20,RPS13
COMPARTMENTS	GOCC:1903561	Extracellular vesicle	18	500	0.54	0.00100	9606.ENSP00000221130,9606.ENSP00000252486,9606.ENSP00000262646,9606.ENSP00000266041,9606.ENSP00000298556,9606.ENSP00000299767,9606.ENSP00000333769,9606.ENSP00000336829,9606.ENSP00000353408,9606.ENSP00000353444,9606.ENSP00000357704,9606.ENSP00000366565,9606.ENSP00000380460,9606.ENSP00000415941,9606.ENSP00000416293,9606.ENSP00000441065,9606.ENSP00000451291,9606.ENSP00000469240	GSR,APOE,RAB2A,ITIH4,HPRT1,HSP90B1,BSG,FGG,MSN,RAB5B,S100A4,VPS28,PLAA,C4B,SLC2A1,SLC16A1,HNRNPC,CHMP2A
COMPARTMENTS	GOCC:0065010	Extracellular membrane-bounded organelle	17	473	0.54	0.0017	9606.ENSP00000221130,9606.ENSP00000252486,9606.ENSP00000266041,9606.ENSP00000298556,9606.ENSP00000299767,9606.ENSP00000333769,9606.ENSP00000336829,9606.ENSP00000353408,9606.ENSP00000353444,9606.ENSP00000357704,9606.ENSP00000366565,9606.ENSP00000380460,9606.ENSP00000415941,9606.ENSP00000416293,9606.ENSP00000441065,9606.ENSP00000451291,9606.ENSP00000469240	GSR,APOE,ITIH4,HPRT1,HSP90B1,BSG,FGG,MSN,RAB5B,S100A4,VPS28,PLAA,C4B,SLC2A1,SLC16A1,HNRNPC,CHMP2A
COMPARTMENTS	GOCC:0031967	Organelle envelope	23	832	0.43	0.0027	9606.ENSP00000217402,9606.ENSP00000246024,9606.ENSP00000249442,9606.ENSP00000270538,9606.ENSP00000319992,9606.ENSP00000355046,9606.ENSP00000355265,9606.ENSP00000368030,9606.ENSP00000368688,9606.ENSP00000379563,9606.ENSP00000384863,9606.ENSP00000385616,9606.ENSP00000398064,9606.ENSP00000425759,9606.ENSP00000430075,9606.ENSP00000464814,9606.ENSP00000466379,9606.ENSP00000468723,9606.ENSP00000469240,…	CHMP4B,TMX4,MTX2,TIMM44,TMEM11,MT-ND2,MT-ATP8,ATAD3A,LYRM7,TSPO,XPO1,SUN2,HIGD1A,COX7C,AMPD1,COASY,GET3,MICOS13,CHMP2A,PGRMC2,FECH,DIABLO,SNCA
COMPARTMENTS	GOCC:0070013	Intracellular organelle lumen	53	2902	0.25	0.0027	9606.ENSP00000215832,9606.ENSP00000216185,9606.ENSP00000216714,9606.ENSP00000221130,9606.ENSP00000222968,9606.ENSP00000224073,9606.ENSP00000240185,9606.ENSP00000252486,9606.ENSP00000261712,9606.ENSP00000266041,9606.ENSP00000267884,9606.ENSP00000270538,9606.ENSP00000273968,9606.ENSP00000281182,9606.ENSP00000291565,9606.ENSP00000296754,9606.ENSP00000296930,9606.ENSP00000299427,9606.ENSP00000299767,…	MAPK1,TXN2,APEX1,GSR,PDAP1,EDF1,TARDBP,APOE,PSMD11,ITIH4,SRP14,TIMM44,PYURF,ACAD8,PDXK,ERAP1,NPM1,TPP1,HSP90B1,RPL13,ACSS1,GCSH,BCAT2,ACAA1,TRDN,FGG,H1-0,RPS26,LONP1,MT-ND2,MT-ATP8,ACADSB,RPL5,PCCA,LYRM7,RPS6,GART,XPO1,ALDH7A1,PSMC2,PRMT1,TFAM,MLIP,PAFAH1B2,RPS13,METTL7A,HNRNPC,COASY,GET3,H6PD,HNRNPU,FECH,DIABLO
COMPARTMENTS	GOCC:0005783	Endoplasmic reticulum	27	1095	0.38	0.0031	9606.ENSP00000215832,9606.ENSP00000216714,9606.ENSP00000252486,9606.ENSP00000265709,9606.ENSP00000278353,9606.ENSP00000280772,9606.ENSP00000296754,9606.ENSP00000299767,9606.ENSP00000333769,9606.ENSP00000333984,9606.ENSP00000336829,9606.ENSP00000338039,9606.ENSP00000339191,9606.ENSP00000348849,9606.ENSP00000350132,9606.ENSP00000362339,9606.ENSP00000368237,9606.ENSP00000369757,9606.ENSP00000425824,…	MAPK1,APEX1,APOE,ANK1,HSD17B12,ANK3,ERAP1,HSP90B1,BSG,TRDN,FGG,PSMF1,CAV1,RPS26,PLN,SAR1A,ATL2,RPS6,CAMK2D,METTL7A,RPL27,GET3,H6PD,SLC37A4,STIM1,PGRMC2,SLMAP
COMPARTMENTS	GOCC:0016529	Sarcoplasmic reticulum	6	55	1.02	0.0034	9606.ENSP00000265709,9606.ENSP00000299767,9606.ENSP00000333984,9606.ENSP00000350132,9606.ENSP00000425824,9606.ENSP00000478059	ANK1,HSP90B1,TRDN,PLN,CAMK2D,STIM1
COMPARTMENTS	GOCC:0031090	Organelle membrane	44	2290	0.27	0.0038	9606.ENSP00000217402,9606.ENSP00000246024,9606.ENSP00000249442,9606.ENSP00000252486,9606.ENSP00000261263,9606.ENSP00000262646,9606.ENSP00000270538,9606.ENSP00000276390,9606.ENSP00000278353,9606.ENSP00000299767,9606.ENSP00000319992,9606.ENSP00000333769,9606.ENSP00000333984,9606.ENSP00000339191,9606.ENSP00000345774,9606.ENSP00000348849,9606.ENSP00000350132,9606.ENSP00000353444,9606.ENSP00000355046,…	CHMP4B,TMX4,MTX2,APOE,RAB21,RAB2A,TIMM44,ATP6V1B2,HSD17B12,HSP90B1,TMEM11,BSG,TRDN,CAV1,ALDH3A2,RPS26,PLN,RAB5B,MT-ND2,MT-ATP8,SAR1A,VPS28,ATAD3A,ATL2,LYRM7,DHRS7B,TSPO,XPO1,SUN2,HIGD1A,SLC2A1,COX7C,CAMK2D,AMPD1,RPL27,COASY,GET3,MICOS13,CHMP2A,SLC37A4,CPNE3,STIM1,AP2B1,FECH
COMPARTMENTS	GOCC:0072562	Blood microparticle	8	118	0.82	0.0039	9606.ENSP00000252486,9606.ENSP00000266041,9606.ENSP00000273283,9606.ENSP00000336829,9606.ENSP00000353408,9606.ENSP00000415941,9606.ENSP00000416293,9606.ENSP00000416561	APOE,ITIH4,ITIH1,FGG,MSN,C4B,SLC2A1,CFB
COMPARTMENTS	GOCC:0043232	Intracellular non-membrane-bounded organelle	57	3309	0.22	0.0042	9606.ENSP00000044462,9606.ENSP00000215832,9606.ENSP00000216185,9606.ENSP00000216714,9606.ENSP00000217402,9606.ENSP00000230050,9606.ENSP00000230431,9606.ENSP00000234038,9606.ENSP00000240185,9606.ENSP00000259818,9606.ENSP00000265709,9606.ENSP00000270538,9606.ENSP00000280772,9606.ENSP00000296930,9606.ENSP00000307889,9606.ENSP00000317334,9606.ENSP00000318697,9606.ENSP00000320117,9606.ENSP00000339191,…	PSMA4,MAPK1,TXN2,APEX1,CHMP4B,RPS12,DNPH1,PPP1R7,TARDBP,TUBB2B,ANK1,TIMM44,ANK3,NPM1,RPL13,TCP1,TUBB6,TRIP10,CAV1,H1-0,EPB41,RPS21,RPL21,RPS26,MSN,LONP1,MT-ND2,MT-ATP8,RPL5,TUBB2A,RPS6,XPO1,SUN2,PSMC2,LMOD2,RPL10,SLC2A1,RPL37A,TFAM,ACTN3,PALLD,RPS20,PAFAH1B2,RPS13,SLC16A1,METTL7A,HNRNPC,RPL28,RPL17,RPL27,GET3,CHMP2A,PTGES3,SMTN,HNRNPU,EPB42,SNCA
COMPARTMENTS	GOCC:0070062	Extracellular exosome	15	428	0.53	0.0043	9606.ENSP00000252486,9606.ENSP00000262646,9606.ENSP00000266041,9606.ENSP00000299767,9606.ENSP00000333769,9606.ENSP00000336829,9606.ENSP00000353408,9606.ENSP00000353444,9606.ENSP00000357704,9606.ENSP00000366565,9606.ENSP00000380460,9606.ENSP00000416293,9606.ENSP00000441065,9606.ENSP00000451291,9606.ENSP00000469240	APOE,RAB2A,ITIH4,HSP90B1,BSG,FGG,MSN,RAB5B,S100A4,VPS28,PLAA,SLC2A1,SLC16A1,HNRNPC,CHMP2A
COMPARTMENTS	GOCC:0031982	Vesicle	41	2125	0.27	0.0054	9606.ENSP00000215832,9606.ENSP00000217402,9606.ENSP00000221130,9606.ENSP00000222968,9606.ENSP00000240185,9606.ENSP00000252486,9606.ENSP00000261263,9606.ENSP00000261712,9606.ENSP00000262646,9606.ENSP00000266041,9606.ENSP00000267884,9606.ENSP00000270776,9606.ENSP00000273283,9606.ENSP00000276390,9606.ENSP00000291565,9606.ENSP00000298556,9606.ENSP00000299427,9606.ENSP00000299767,9606.ENSP00000320117,…	MAPK1,CHMP4B,GSR,PDAP1,TARDBP,APOE,RAB21,PSMD11,RAB2A,ITIH4,SRP14,PGD,ITIH1,ATP6V1B2,PDXK,HPRT1,TPP1,HSP90B1,TRIP10,ACAA1,BSG,FGG,CAV1,MSN,RAB5B,S100A4,SAR1A,VPS28,TSPO,PLAA,PSMC2,C4B,SLC2A1,PAFAH1B2,SLC16A1,METTL7A,HNRNPC,CHMP2A,CPNE3,AP2B1,SNCA
COMPARTMENTS	GOCC:0005697	Telomerase holoenzyme complex	4	21	1.26	0.0077	9606.ENSP00000412566,9606.ENSP00000451291,9606.ENSP00000482075,9606.ENSP00000491215	SNRPB,HNRNPC,PTGES3,HNRNPU
COMPARTMENTS	GOCC:0098798	Mitochondrial protein complex	12	308	0.58	0.0080	9606.ENSP00000249442,9606.ENSP00000265594,9606.ENSP00000270538,9606.ENSP00000273968,9606.ENSP00000343657,9606.ENSP00000355046,9606.ENSP00000355265,9606.ENSP00000371253,9606.ENSP00000425759,9606.ENSP00000430075,9606.ENSP00000468723,9606.ENSP00000500990	MTX2,MCCC1,TIMM44,PYURF,MCCC2,MT-ND2,MT-ATP8,GART,COX7C,AMPD1,MICOS13,SNCA
COMPARTMENTS	GOCC:0005740	Mitochondrial envelope	16	519	0.47	0.0086	9606.ENSP00000249442,9606.ENSP00000270538,9606.ENSP00000319992,9606.ENSP00000355046,9606.ENSP00000355265,9606.ENSP00000368030,9606.ENSP00000368688,9606.ENSP00000379563,9606.ENSP00000398064,9606.ENSP00000425759,9606.ENSP00000430075,9606.ENSP00000464814,9606.ENSP00000468723,9606.ENSP00000498358,9606.ENSP00000499058,9606.ENSP00000500990	MTX2,TIMM44,TMEM11,MT-ND2,MT-ATP8,ATAD3A,LYRM7,TSPO,HIGD1A,COX7C,AMPD1,COASY,MICOS13,FECH,DIABLO,SNCA
COMPARTMENTS	GOCC:0005925	Focal adhesion	11	269	0.6	0.0097	9606.ENSP00000215832,9606.ENSP00000256196,9606.ENSP00000261263,9606.ENSP00000296930,9606.ENSP00000299767,9606.ENSP00000333769,9606.ENSP00000339191,9606.ENSP00000353408,9606.ENSP00000422007,9606.ENSP00000425556,9606.ENSP00000477590	MAPK1,RRAS2,RAB21,NPM1,HSP90B1,BSG,CAV1,MSN,ACTN3,PALLD,CPNE3
COMPARTMENTS	GOCC:0014731	Spectrin-associated cytoskeleton	3	9	1.51	0.0129	9606.ENSP00000265709,9606.ENSP00000280772,9606.ENSP00000345259	ANK1,ANK3,EPB41
COMPARTMENTS	GOCC:0019866	Organelle inner membrane	13	382	0.52	0.0132	9606.ENSP00000246024,9606.ENSP00000249442,9606.ENSP00000270538,9606.ENSP00000319992,9606.ENSP00000355046,9606.ENSP00000355265,9606.ENSP00000368030,9606.ENSP00000385616,9606.ENSP00000398064,9606.ENSP00000425759,9606.ENSP00000430075,9606.ENSP00000468723,9606.ENSP00000498358	TMX4,MTX2,TIMM44,TMEM11,MT-ND2,MT-ATP8,ATAD3A,SUN2,HIGD1A,COX7C,AMPD1,MICOS13,FECH
COMPARTMENTS	GOCC:0099080	Supramolecular complex	21	844	0.38	0.0132	9606.ENSP00000044462,9606.ENSP00000217402,9606.ENSP00000240185,9606.ENSP00000255416,9606.ENSP00000259818,9606.ENSP00000265709,9606.ENSP00000280772,9606.ENSP00000317334,9606.ENSP00000318697,9606.ENSP00000369703,9606.ENSP00000369757,9606.ENSP00000384863,9606.ENSP00000391211,9606.ENSP00000411932,9606.ENSP00000422007,9606.ENSP00000425556,9606.ENSP00000452763,9606.ENSP00000469240,9606.ENSP00000484398,…	PSMA4,CHMP4B,TARDBP,MYBPH,TUBB2B,ANK1,ANK3,TCP1,TUBB6,TUBB2A,RPS6,XPO1,PSMC2,LMOD2,ACTN3,PALLD,RPL28,CHMP2A,SMTN,HNRNPU,SNCA
COMPARTMENTS	GOCC:0044391	Ribosomal subunit	8	155	0.7	0.0156	9606.ENSP00000230050,9606.ENSP00000345957,9606.ENSP00000348849,9606.ENSP00000359345,9606.ENSP00000369757,9606.ENSP00000413436,9606.ENSP00000429374,9606.ENSP00000435777	RPS12,RPS21,RPS26,RPL5,RPS6,RPL10,RPS20,RPS13
COMPARTMENTS	GOCC:0030864	Cortical actin cytoskeleton	5	54	0.95	0.0184	9606.ENSP00000265709,9606.ENSP00000280772,9606.ENSP00000345259,9606.ENSP00000416293,9606.ENSP00000422007	ANK1,ANK3,EPB41,SLC2A1,ACTN3
COMPARTMENTS	GOCC:0106003	Amyloid-beta complex	3	11	1.42	0.0186	9606.ENSP00000240185,9606.ENSP00000252486,9606.ENSP00000500990	TARDBP,APOE,SNCA
COMPARTMENTS	GOCC:0009925	Basal plasma membrane	7	124	0.74	0.0209	9606.ENSP00000265709,9606.ENSP00000280772,9606.ENSP00000339191,9606.ENSP00000345259,9606.ENSP00000416293,9606.ENSP00000441065,9606.ENSP00000498610	ANK1,ANK3,CAV1,EPB41,SLC2A1,SLC16A1,SLC29A1
COMPARTMENTS	GOCC:0008091	Spectrin	3	12	1.38	0.0216	9606.ENSP00000265709,9606.ENSP00000280772,9606.ENSP00000345259	ANK1,ANK3,EPB41
COMPARTMENTS	GOCC:0015629	Actin cytoskeleton	12	363	0.5	0.0246	9606.ENSP00000265709,9606.ENSP00000280772,9606.ENSP00000344504,9606.ENSP00000345259,9606.ENSP00000385616,9606.ENSP00000411932,9606.ENSP00000416293,9606.ENSP00000422007,9606.ENSP00000425556,9606.ENSP00000451291,9606.ENSP00000484398,9606.ENSP00000500990	ANK1,ANK3,H1-0,EPB41,SUN2,LMOD2,SLC2A1,ACTN3,PALLD,HNRNPC,SMTN,SNCA
COMPARTMENTS	GOCC:0000502	Proteasome complex	5	62	0.89	0.0287	9606.ENSP00000044462,9606.ENSP00000216802,9606.ENSP00000261712,9606.ENSP00000338039,9606.ENSP00000391211	PSMA4,PSME2,PSMD11,PSMF1,PSMC2
COMPARTMENTS	GOCC:0002169	3-methylcrotonyl-CoA carboxylase complex, mitochondrial	2	2	1.98	0.0287	9606.ENSP00000265594,9606.ENSP00000343657	MCCC1,MCCC2
COMPARTMENTS	GOCC:0009295	Nucleoid	5	62	0.89	0.0287	9606.ENSP00000230431,9606.ENSP00000353826,9606.ENSP00000355046,9606.ENSP00000355265,9606.ENSP00000420588	DNPH1,LONP1,MT-ND2,MT-ATP8,TFAM
COMPARTMENTS	GOCC:0031966	Mitochondrial membrane	14	486	0.44	0.0288	9606.ENSP00000249442,9606.ENSP00000270538,9606.ENSP00000319992,9606.ENSP00000355046,9606.ENSP00000355265,9606.ENSP00000368030,9606.ENSP00000368688,9606.ENSP00000379563,9606.ENSP00000398064,9606.ENSP00000425759,9606.ENSP00000430075,9606.ENSP00000464814,9606.ENSP00000468723,9606.ENSP00000498358	MTX2,TIMM44,TMEM11,MT-ND2,MT-ATP8,ATAD3A,LYRM7,TSPO,HIGD1A,COX7C,AMPD1,COASY,MICOS13,FECH
COMPARTMENTS	GOCC:0000262	Mitochondrial chromosome	3	15	1.29	0.0323	9606.ENSP00000355046,9606.ENSP00000355265,9606.ENSP00000420588	MT-ND2,MT-ATP8,TFAM
COMPARTMENTS	GOCC:0099512	Supramolecular fiber	15	555	0.42	0.0339	9606.ENSP00000217402,9606.ENSP00000255416,9606.ENSP00000259818,9606.ENSP00000265709,9606.ENSP00000280772,9606.ENSP00000317334,9606.ENSP00000318697,9606.ENSP00000369703,9606.ENSP00000411932,9606.ENSP00000422007,9606.ENSP00000425556,9606.ENSP00000469240,9606.ENSP00000484398,9606.ENSP00000491215,9606.ENSP00000500990	CHMP4B,MYBPH,TUBB2B,ANK1,ANK3,TCP1,TUBB6,TUBB2A,LMOD2,ACTN3,PALLD,CHMP2A,SMTN,HNRNPU,SNCA
COMPARTMENTS	GOCC:0005743	Mitochondrial inner membrane	11	337	0.5	0.0389	9606.ENSP00000249442,9606.ENSP00000270538,9606.ENSP00000319992,9606.ENSP00000355046,9606.ENSP00000355265,9606.ENSP00000368030,9606.ENSP00000398064,9606.ENSP00000425759,9606.ENSP00000430075,9606.ENSP00000468723,9606.ENSP00000498358	MTX2,TIMM44,TMEM11,MT-ND2,MT-ATP8,ATAD3A,HIGD1A,COX7C,AMPD1,MICOS13,FECH
COMPARTMENTS	GOCC:0005938	Cell cortex	8	190	0.61	0.0400	9606.ENSP00000265709,9606.ENSP00000280772,9606.ENSP00000320117,9606.ENSP00000345259,9606.ENSP00000416293,9606.ENSP00000422007,9606.ENSP00000478059,9606.ENSP00000500990	ANK1,ANK3,TRIP10,EPB41,SLC2A1,ACTN3,STIM1,SNCA
COMPARTMENTS	GOCC:0033017	Sarcoplasmic reticulum membrane	4	40	0.98	0.0405	9606.ENSP00000333984,9606.ENSP00000350132,9606.ENSP00000425824,9606.ENSP00000478059	TRDN,PLN,CAMK2D,STIM1
COMPARTMENTS	GOCC:0005615	Extracellular space	22	1027	0.32	0.0439	9606.ENSP00000221130,9606.ENSP00000252486,9606.ENSP00000262646,9606.ENSP00000266041,9606.ENSP00000273283,9606.ENSP00000296754,9606.ENSP00000298556,9606.ENSP00000299767,9606.ENSP00000333769,9606.ENSP00000336829,9606.ENSP00000353408,9606.ENSP00000353444,9606.ENSP00000357704,9606.ENSP00000366565,9606.ENSP00000380460,9606.ENSP00000415941,9606.ENSP00000416293,9606.ENSP00000416561,9606.ENSP00000441065,…	GSR,APOE,RAB2A,ITIH4,ITIH1,ERAP1,HPRT1,HSP90B1,BSG,FGG,MSN,RAB5B,S100A4,VPS28,PLAA,C4B,SLC2A1,CFB,SLC16A1,HNRNPC,CHMP2A,SNCA
COMPARTMENTS	GOCC:0012505	Endomembrane system	50	3156	0.18	0.0456	9606.ENSP00000215832,9606.ENSP00000216714,9606.ENSP00000217402,9606.ENSP00000222968,9606.ENSP00000240185,9606.ENSP00000246024,9606.ENSP00000252486,9606.ENSP00000261263,9606.ENSP00000261712,9606.ENSP00000265709,9606.ENSP00000266041,9606.ENSP00000267884,9606.ENSP00000278353,9606.ENSP00000280772,9606.ENSP00000291565,9606.ENSP00000296754,9606.ENSP00000299427,9606.ENSP00000299767,9606.ENSP00000320117,…	MAPK1,APEX1,CHMP4B,PDAP1,TARDBP,TMX4,APOE,RAB21,PSMD11,ANK1,ITIH4,SRP14,HSD17B12,ANK3,PDXK,ERAP1,TPP1,HSP90B1,TRIP10,ACAA1,BSG,TRDN,FGG,PSMF1,CAV1,H1-0,RPS26,PLN,RAB5B,SAR1A,VPS28,ATL2,RPS6,XPO1,SUN2,PSMC2,CAMK2D,PAFAH1B2,METTL7A,RPL27,GET3,CHMP2A,H6PD,SLC37A4,CPNE3,STIM1,PGRMC2,AP2B1,SLMAP,SNCA
UniProt Keywords	KW-0007	Acetylation	101	3362	0.46	3.15e-23	9606.ENSP00000044462,9606.ENSP00000215832,9606.ENSP00000216185,9606.ENSP00000216714,9606.ENSP00000216802,9606.ENSP00000217402,9606.ENSP00000221130,9606.ENSP00000222005,9606.ENSP00000222968,9606.ENSP00000224073,9606.ENSP00000230050,9606.ENSP00000230431,9606.ENSP00000234038,9606.ENSP00000244217,9606.ENSP00000248975,9606.ENSP00000249442,9606.ENSP00000250495,9606.ENSP00000252603,9606.ENSP00000256196,…	PSMA4,MAPK1,TXN2,APEX1,PSME2,CHMP4B,GSR,CDC37,PDAP1,EDF1,RPS12,DNPH1,PPP1R7,MCEE,YWHAH,MTX2,NEDD8,PGLS,RRAS2,TUBB2B,RAB21,PSMD11,EIF3J,RAB2A,MCCC1,PGD,ACAD8,PDXK,NPM1,HPRT1,PCBD1,HSP90B1,FN3K,DDX19A,ADH1B,RPL13,HNRNPD,ACSS1,TCP1,BCAT2,CNDP2,PSMF1,CAV1,MCCC2,H1-0,MAP2K3,RPS21,PLN,MSN,RAB5B,MT-ATP8,NEK7,S100A4,ACADSB,EIF3A,RPL5,SERBP1,TPP2,PCCA,CLYBL,VPS28,ATAD3A,TUBB2A,RPS6,IDI1,GART,HNRNPA3,BPGM,…
UniProt Keywords	KW-0687	Ribonucleoprotein	23	278	0.9	2.38e-11	9606.ENSP00000230050,9606.ENSP00000267884,9606.ENSP00000307889,9606.ENSP00000313199,9606.ENSP00000345957,9606.ENSP00000346027,9606.ENSP00000348849,9606.ENSP00000359345,9606.ENSP00000365370,9606.ENSP00000369757,9606.ENSP00000376309,9606.ENSP00000412566,9606.ENSP00000413436,9606.ENSP00000418082,9606.ENSP00000429374,9606.ENSP00000435777,9606.ENSP00000451291,9606.ENSP00000452763,9606.ENSP00000463842,…	RPS12,SRP14,RPL13,HNRNPD,RPS21,RPL21,RPS26,RPL5,HNRNPCL1,RPS6,HNRNPA3,SNRPB,RPL10,RPL37A,RPS20,RPS13,HNRNPC,RPL28,RPL17,RPL27,HNRNPCL2,HNRNPU,SNRPN
UniProt Keywords	KW-0496	Mitochondrion	38	1181	0.49	1.48e-07	9606.ENSP00000215659,9606.ENSP00000216185,9606.ENSP00000216714,9606.ENSP00000221130,9606.ENSP00000244217,9606.ENSP00000249442,9606.ENSP00000258975,9606.ENSP00000265594,9606.ENSP00000270538,9606.ENSP00000273359,9606.ENSP00000273968,9606.ENSP00000281182,9606.ENSP00000306887,9606.ENSP00000311984,9606.ENSP00000316924,9606.ENSP00000319531,9606.ENSP00000319992,9606.ENSP00000322991,9606.ENSP00000326693,…	MAPK12,TXN2,APEX1,GSR,MCEE,MTX2,TACO1,MCCC1,TIMM44,ABHD10,PYURF,ACAD8,TMEM126A,NAXD,ACSS1,GCSH,TMEM11,BCAT2,SLC25A42,MCCC2,PLN,LONP1,MT-ND2,MT-ATP8,ACADSB,PCCA,CLYBL,ATAD3A,ECHDC3,LYRM7,TSPO,ALDH7A1,HIGD1A,TFAM,COX7C,COASY,MICOS13,FECH
UniProt Keywords	KW-0689	Ribosomal protein	14	175	0.89	1.64e-06	9606.ENSP00000230050,9606.ENSP00000307889,9606.ENSP00000345957,9606.ENSP00000346027,9606.ENSP00000348849,9606.ENSP00000359345,9606.ENSP00000369757,9606.ENSP00000413436,9606.ENSP00000418082,9606.ENSP00000429374,9606.ENSP00000435777,9606.ENSP00000452763,9606.ENSP00000463842,9606.ENSP00000464813	RPS12,RPL13,RPS21,RPL21,RPS26,RPL5,RPS6,RPL10,RPL37A,RPS20,RPS13,RPL28,RPL17,RPL27
UniProt Keywords	KW-0597	Phosphoprotein	122	8122	0.16	1.10e-05	9606.ENSP00000044462,9606.ENSP00000215659,9606.ENSP00000215832,9606.ENSP00000216714,9606.ENSP00000216802,9606.ENSP00000217402,9606.ENSP00000217515,9606.ENSP00000222005,9606.ENSP00000222968,9606.ENSP00000224073,9606.ENSP00000230431,9606.ENSP00000234038,9606.ENSP00000240185,9606.ENSP00000246024,9606.ENSP00000248975,9606.ENSP00000252486,9606.ENSP00000252603,9606.ENSP00000254101,9606.ENSP00000255416,…	PSMA4,MAPK12,MAPK1,APEX1,PSME2,CHMP4B,TXNL1,CDC37,PDAP1,EDF1,DNPH1,PPP1R7,TARDBP,TMX4,YWHAH,APOE,PGLS,PRKAB2,MYBPH,RRAS2,TUBB2B,PSMD11,EIF3J,ANK1,SRP14,TIMM44,PGD,ITIH1,GGCT,ANK3,PDXK,NPM1,HPRT1,HSP90B1,DDX19A,ADH1B,RPL13,NAXD,EHBP1L1,HNRNPD,TCP1,PRKRA,TUBB6,TRIP10,CNDP2,ACAA1,BSG,TRDN,FGG,PSMF1,CAV1,H1-0,MAP2K3,EPB41,ALDH3A2,CRKL,RPS26,PLN,MSN,RAB5B,NEK7,ACADSB,EIF3A,RPL5,SERBP1,SAR1A,TPP2,PCCA,…
UniProt Keywords	KW-0809	Transit peptide	22	545	0.59	1.10e-05	9606.ENSP00000216185,9606.ENSP00000221130,9606.ENSP00000244217,9606.ENSP00000265594,9606.ENSP00000270538,9606.ENSP00000273359,9606.ENSP00000273968,9606.ENSP00000281182,9606.ENSP00000316924,9606.ENSP00000319531,9606.ENSP00000322991,9606.ENSP00000333664,9606.ENSP00000343657,9606.ENSP00000353826,9606.ENSP00000357873,9606.ENSP00000365462,9606.ENSP00000365533,9606.ENSP00000368517,9606.ENSP00000387123,…	TXN2,GSR,MCEE,MCCC1,TIMM44,ABHD10,PYURF,ACAD8,ACSS1,GCSH,BCAT2,ACAA1,MCCC2,LONP1,ACADSB,PCCA,CLYBL,ECHDC3,ALDH7A1,TFAM,COX7C,FECH
UniProt Keywords	KW-0963	Cytoplasm	86	5095	0.21	3.49e-05	9606.ENSP00000044462,9606.ENSP00000215659,9606.ENSP00000215832,9606.ENSP00000216714,9606.ENSP00000217402,9606.ENSP00000217515,9606.ENSP00000221130,9606.ENSP00000222005,9606.ENSP00000224073,9606.ENSP00000230050,9606.ENSP00000230431,9606.ENSP00000240185,9606.ENSP00000252603,9606.ENSP00000259818,9606.ENSP00000261712,9606.ENSP00000261868,9606.ENSP00000262940,9606.ENSP00000265709,9606.ENSP00000267884,…	PSMA4,MAPK12,MAPK1,APEX1,CHMP4B,TXNL1,GSR,CDC37,EDF1,RPS12,DNPH1,TARDBP,PGLS,TUBB2B,PSMD11,EIF3J,RASA4,ANK1,SRP14,PGPEP1,PGD,ANK3,PDXK,NPM1,HPRT1,PCBD1,DDX19A,ADH1B,AHSP,HNRNPD,TCP1,PRKRA,TUBB6,TRIP10,BCAT2,CNDP2,STAC3,PSMF1,DUPD1,EPB41,RPS21,RPL21,RPS26,MSN,NEK7,EIF3A,RPL5,CUTC,SERBP1,TPP2,TUBB2A,GPS1,SNTB1,PLAA,XPO1,BLVRA,ALDH7A1,PSMC2,STRAP,PRMT1,IMPA1,LMOD2,SNRPB,PERM1,CAVIN4,ABHD14B,PALLD,DP…
UniProt Keywords	KW-0703	Sarcoplasmic reticulum	6	48	1.08	0.0016	9606.ENSP00000265709,9606.ENSP00000299767,9606.ENSP00000333984,9606.ENSP00000350132,9606.ENSP00000425824,9606.ENSP00000478059	ANK1,HSP90B1,TRDN,PLN,CAMK2D,STIM1
UniProt Keywords	KW-0647	Proteasome	6	52	1.05	0.0021	9606.ENSP00000044462,9606.ENSP00000216802,9606.ENSP00000217515,9606.ENSP00000261712,9606.ENSP00000338039,9606.ENSP00000391211	PSMA4,PSME2,TXNL1,PSMD11,PSMF1,PSMC2
UniProt Keywords	KW-0360	Hereditary hemolytic anemia	5	33	1.17	0.0028	9606.ENSP00000265709,9606.ENSP00000345259,9606.ENSP00000376840,9606.ENSP00000416293,9606.ENSP00000497777	ANK1,EPB41,BPGM,SLC2A1,EPB42
UniProt Keywords	KW-0694	RNA-binding	20	686	0.45	0.0028	9606.ENSP00000216714,9606.ENSP00000240185,9606.ENSP00000267884,9606.ENSP00000296930,9606.ENSP00000306117,9606.ENSP00000313199,9606.ENSP00000318176,9606.ENSP00000358140,9606.ENSP00000359345,9606.ENSP00000360034,9606.ENSP00000365370,9606.ENSP00000368927,9606.ENSP00000376309,9606.ENSP00000384863,9606.ENSP00000412566,9606.ENSP00000451291,9606.ENSP00000478017,9606.ENSP00000479203,9606.ENSP00000491215,…	APEX1,TARDBP,SRP14,NPM1,DDX19A,HNRNPD,PRKRA,EIF3A,RPL5,SERBP1,HNRNPCL1,EIF1AX,HNRNPA3,XPO1,SNRPB,HNRNPC,HNRNPCL3,HNRNPCL2,HNRNPU,SNRPN
UniProt Keywords	KW-0396	Initiation factor	5	47	1.01	0.0105	9606.ENSP00000261868,9606.ENSP00000354722,9606.ENSP00000358140,9606.ENSP00000368927,9606.ENSP00000436049	EIF3J,EIF1AY,EIF3A,EIF1AX,EIF3M
UniProt Keywords	KW-0547	Nucleotide-binding	35	1776	0.28	0.0105	9606.ENSP00000215659,9606.ENSP00000215832,9606.ENSP00000256196,9606.ENSP00000259818,9606.ENSP00000261263,9606.ENSP00000262646,9606.ENSP00000265594,9606.ENSP00000270538,9606.ENSP00000291565,9606.ENSP00000298556,9606.ENSP00000299767,9606.ENSP00000300784,9606.ENSP00000306117,9606.ENSP00000311984,9606.ENSP00000316924,9606.ENSP00000317334,9606.ENSP00000318697,9606.ENSP00000343657,9606.ENSP00000345083,…	MAPK12,MAPK1,RRAS2,TUBB2B,RAB21,RAB2A,MCCC1,TIMM44,PDXK,HPRT1,HSP90B1,FN3K,DDX19A,NAXD,ACSS1,TCP1,TUBB6,MCCC2,MAP2K3,RAB5B,LONP1,NEK7,SAR1A,PCCA,ATAD3A,ATL2,TUBB2A,GART,CARNS1,PSMC2,CAMK2D,COASY,GET3,HNRNPU,PANK4
UniProt Keywords	KW-0971	Glycation	3	12	1.38	0.0212	9606.ENSP00000252486,9606.ENSP00000376840,9606.ENSP00000416561	APOE,BPGM,CFB
UniProt Keywords	KW-0521	NADP	8	170	0.66	0.0229	9606.ENSP00000221130,9606.ENSP00000259727,9606.ENSP00000270776,9606.ENSP00000278353,9606.ENSP00000311984,9606.ENSP00000378887,9606.ENSP00000385757,9606.ENSP00000473348	GSR,GMPR,PGD,HSD17B12,NAXD,DHRS7B,BLVRA,H6PD
UniProt Keywords	KW-0520	NAD	8	184	0.62	0.0353	9606.ENSP00000306606,9606.ENSP00000311984,9606.ENSP00000345774,9606.ENSP00000355046,9606.ENSP00000378887,9606.ENSP00000385757,9606.ENSP00000387123,9606.ENSP00000473348	ADH1B,NAXD,ALDH3A2,MT-ND2,DHRS7B,BLVRA,ALDH7A1,H6PD
UniProt Keywords	KW-0026	Alzheimer disease	3	18	1.21	0.0487	9606.ENSP00000252486,9606.ENSP00000355046,9606.ENSP00000500990	APOE,MT-ND2,SNCA
UniProt Keywords	KW-0999	Mitochondrion inner membrane	10	297	0.51	0.0488	9606.ENSP00000270538,9606.ENSP00000306887,9606.ENSP00000319992,9606.ENSP00000326693,9606.ENSP00000355046,9606.ENSP00000368030,9606.ENSP00000398064,9606.ENSP00000425759,9606.ENSP00000468723,9606.ENSP00000498358	TIMM44,TMEM126A,TMEM11,SLC25A42,MT-ND2,ATAD3A,HIGD1A,COX7C,MICOS13,FECH
InterPro	IPR017347	Heterogeneous nuclear ribonucleoprotein C	4	6	1.81	0.0154	9606.ENSP00000365370,9606.ENSP00000451291,9606.ENSP00000478017,9606.ENSP00000479203	HNRNPCL1,HNRNPC,HNRNPCL3,HNRNPCL2
SMART	SM00088	Motif in proteasome subunits, Int-6, Nip-1 and TRIP-15	4	16	1.38	0.0375	9606.ENSP00000261712,9606.ENSP00000358140,9606.ENSP00000376167,9606.ENSP00000436049	PSMD11,EIF3A,GPS1,EIF3M
