# Supplementary material for: Exploring protein relative relations in skeletal muscle proteomic analysis for insights into insulin resistance and type 2 diabetes
Source: Sci Rep. 2024 Jul 31;14:17631. doi: 10.1038/s41598-024-68568-4 (PMC11292014; doi:10.1038/s41598-024-68568-4)
Supplement: Supplementary file 2 — Supplementary Information 2. [file 41598_2024_68568_MOESM2_ESM.zip › String_data/T2D_PD_ML_enrichment.all.tsv]

#category	term ID	term description	observed gene count	background gene count	strength	false discovery rate	matching proteins in your network (IDs)	matching proteins in your network (labels)
GO Process	GO:0034645	Cellular macromolecule biosynthetic process	12	778	0.87	0.00066	9606.ENSP00000230050,9606.ENSP00000237530,9606.ENSP00000252486,9606.ENSP00000256383,9606.ENSP00000294724,9606.ENSP00000307889,9606.ENSP00000317904,9606.ENSP00000369757,9606.ENSP00000377640,9606.ENSP00000410059,9606.ENSP00000431800,9606.ENSP00000472985	RPS12,RPN2,APOE,EIF2S1,AGL,RPL13,GYS1,RPS6,RPL24,EEF1D,EIF3F,RPS5
GO Process	GO:0002181	Cytoplasmic translation	6	123	1.37	0.0020	9606.ENSP00000230050,9606.ENSP00000307889,9606.ENSP00000369757,9606.ENSP00000377640,9606.ENSP00000431800,9606.ENSP00000472985	RPS12,RPL13,RPS6,RPL24,EIF3F,RPS5
GO Process	GO:1901576	Organic substance biosynthetic process	18	2438	0.55	0.0029	9606.ENSP00000215375,9606.ENSP00000230050,9606.ENSP00000237530,9606.ENSP00000252486,9606.ENSP00000256383,9606.ENSP00000270776,9606.ENSP00000294724,9606.ENSP00000307889,9606.ENSP00000316924,9606.ENSP00000317904,9606.ENSP00000349541,9606.ENSP00000369757,9606.ENSP00000377640,9606.ENSP00000407336,9606.ENSP00000408526,9606.ENSP00000410059,9606.ENSP00000431800,9606.ENSP00000472985	ATP5F1D,RPS12,RPN2,APOE,EIF2S1,PGD,AGL,RPL13,ACSS1,GYS1,CAVIN1,RPS6,RPL24,NDUFB3,IMPA1,EEF1D,EIF3F,RPS5
GO Process	GO:0006412	Translation	8	389	0.99	0.0036	9606.ENSP00000230050,9606.ENSP00000256383,9606.ENSP00000307889,9606.ENSP00000369757,9606.ENSP00000377640,9606.ENSP00000410059,9606.ENSP00000431800,9606.ENSP00000472985	RPS12,EIF2S1,RPL13,RPS6,RPL24,EEF1D,EIF3F,RPS5
GO Process	GO:0043604	Amide biosynthetic process	9	536	0.91	0.0036	9606.ENSP00000230050,9606.ENSP00000256383,9606.ENSP00000307889,9606.ENSP00000316924,9606.ENSP00000369757,9606.ENSP00000377640,9606.ENSP00000410059,9606.ENSP00000431800,9606.ENSP00000472985	RPS12,EIF2S1,RPL13,ACSS1,RPS6,RPL24,EEF1D,EIF3F,RPS5
GO Process	GO:0044237	Cellular metabolic process	29	6568	0.33	0.0036	9606.ENSP00000215375,9606.ENSP00000230050,9606.ENSP00000237530,9606.ENSP00000244217,9606.ENSP00000252486,9606.ENSP00000256383,9606.ENSP00000261479,9606.ENSP00000261712,9606.ENSP00000270776,9606.ENSP00000284440,9606.ENSP00000294724,9606.ENSP00000307889,9606.ENSP00000316924,9606.ENSP00000317904,9606.ENSP00000318176,9606.ENSP00000345347,9606.ENSP00000349541,9606.ENSP00000353826,9606.ENSP00000369757,…	ATP5F1D,RPS12,RPN2,MCEE,APOE,EIF2S1,PSMA6,PSMD11,PGD,UCHL1,AGL,RPL13,ACSS1,GYS1,PRKRA,HMGB1,CAVIN1,LONP1,RPS6,RPL24,FAH,NDUFB3,IMPA1,EEF1D,EIF3F,ACADVL,APOC1,RPS5,CES2
GO Process	GO:0044238	Primary metabolic process	30	7156	0.3	0.0036	9606.ENSP00000215375,9606.ENSP00000230050,9606.ENSP00000237530,9606.ENSP00000244217,9606.ENSP00000252486,9606.ENSP00000256383,9606.ENSP00000261479,9606.ENSP00000261712,9606.ENSP00000270776,9606.ENSP00000284440,9606.ENSP00000294724,9606.ENSP00000307889,9606.ENSP00000316924,9606.ENSP00000317904,9606.ENSP00000318176,9606.ENSP00000345347,9606.ENSP00000349541,9606.ENSP00000353826,9606.ENSP00000362924,…	ATP5F1D,RPS12,RPN2,MCEE,APOE,EIF2S1,PSMA6,PSMD11,PGD,UCHL1,AGL,RPL13,ACSS1,GYS1,PRKRA,HMGB1,CAVIN1,LONP1,GSN,RPS6,RPL24,FAH,NDUFB3,IMPA1,EEF1D,EIF3F,ACADVL,APOC1,RPS5,CES2
GO Process	GO:0044249	Cellular biosynthetic process	17	2362	0.54	0.0036	9606.ENSP00000215375,9606.ENSP00000230050,9606.ENSP00000237530,9606.ENSP00000252486,9606.ENSP00000256383,9606.ENSP00000294724,9606.ENSP00000307889,9606.ENSP00000316924,9606.ENSP00000317904,9606.ENSP00000349541,9606.ENSP00000369757,9606.ENSP00000377640,9606.ENSP00000407336,9606.ENSP00000408526,9606.ENSP00000410059,9606.ENSP00000431800,9606.ENSP00000472985	ATP5F1D,RPS12,RPN2,APOE,EIF2S1,AGL,RPL13,ACSS1,GYS1,CAVIN1,RPS6,RPL24,NDUFB3,IMPA1,EEF1D,EIF3F,RPS5
GO Process	GO:1901566	Organonitrogen compound biosynthetic process	13	1338	0.67	0.0036	9606.ENSP00000215375,9606.ENSP00000230050,9606.ENSP00000237530,9606.ENSP00000252486,9606.ENSP00000256383,9606.ENSP00000307889,9606.ENSP00000316924,9606.ENSP00000369757,9606.ENSP00000377640,9606.ENSP00000407336,9606.ENSP00000410059,9606.ENSP00000431800,9606.ENSP00000472985	ATP5F1D,RPS12,RPN2,APOE,EIF2S1,RPL13,ACSS1,RPS6,RPL24,NDUFB3,EEF1D,EIF3F,RPS5
GO Process	GO:0009059	Macromolecule biosynthetic process	13	1394	0.65	0.0040	9606.ENSP00000230050,9606.ENSP00000237530,9606.ENSP00000252486,9606.ENSP00000256383,9606.ENSP00000294724,9606.ENSP00000307889,9606.ENSP00000317904,9606.ENSP00000349541,9606.ENSP00000369757,9606.ENSP00000377640,9606.ENSP00000410059,9606.ENSP00000431800,9606.ENSP00000472985	RPS12,RPN2,APOE,EIF2S1,AGL,RPL13,GYS1,CAVIN1,RPS6,RPL24,EEF1D,EIF3F,RPS5
GO Process	GO:0044260	Cellular macromolecule metabolic process	17	2512	0.51	0.0055	9606.ENSP00000230050,9606.ENSP00000237530,9606.ENSP00000252486,9606.ENSP00000256383,9606.ENSP00000261479,9606.ENSP00000261712,9606.ENSP00000284440,9606.ENSP00000294724,9606.ENSP00000307889,9606.ENSP00000317904,9606.ENSP00000345347,9606.ENSP00000353826,9606.ENSP00000369757,9606.ENSP00000377640,9606.ENSP00000410059,9606.ENSP00000431800,9606.ENSP00000472985	RPS12,RPN2,APOE,EIF2S1,PSMA6,PSMD11,UCHL1,AGL,RPL13,GYS1,HMGB1,LONP1,RPS6,RPL24,EEF1D,EIF3F,RPS5
GO Process	GO:0043603	Cellular amide metabolic process	10	810	0.77	0.0056	9606.ENSP00000230050,9606.ENSP00000244217,9606.ENSP00000256383,9606.ENSP00000307889,9606.ENSP00000316924,9606.ENSP00000369757,9606.ENSP00000377640,9606.ENSP00000410059,9606.ENSP00000431800,9606.ENSP00000472985	RPS12,MCEE,EIF2S1,RPL13,ACSS1,RPS6,RPL24,EEF1D,EIF3F,RPS5
GO Process	GO:0071704	Organic substance metabolic process	30	7522	0.28	0.0062	9606.ENSP00000215375,9606.ENSP00000230050,9606.ENSP00000237530,9606.ENSP00000244217,9606.ENSP00000252486,9606.ENSP00000256383,9606.ENSP00000261479,9606.ENSP00000261712,9606.ENSP00000270776,9606.ENSP00000284440,9606.ENSP00000294724,9606.ENSP00000307889,9606.ENSP00000316924,9606.ENSP00000317904,9606.ENSP00000318176,9606.ENSP00000345347,9606.ENSP00000349541,9606.ENSP00000353826,9606.ENSP00000362924,…	ATP5F1D,RPS12,RPN2,MCEE,APOE,EIF2S1,PSMA6,PSMD11,PGD,UCHL1,AGL,RPL13,ACSS1,GYS1,PRKRA,HMGB1,CAVIN1,LONP1,GSN,RPS6,RPL24,FAH,NDUFB3,IMPA1,EEF1D,EIF3F,ACADVL,APOC1,RPS5,CES2
GO Process	GO:0065003	Protein-containing complex assembly	12	1303	0.65	0.0092	9606.ENSP00000215375,9606.ENSP00000252486,9606.ENSP00000255040,9606.ENSP00000261712,9606.ENSP00000353826,9606.ENSP00000354947,9606.ENSP00000362924,9606.ENSP00000377640,9606.ENSP00000407336,9606.ENSP00000431800,9606.ENSP00000465356,9606.ENSP00000472985	ATP5F1D,APOE,APCS,PSMD11,LONP1,CAPZA2,GSN,RPL24,NDUFB3,EIF3F,APOC1,RPS5
GO Process	GO:0006091	Generation of precursor metabolites and energy	7	411	0.91	0.0191	9606.ENSP00000215375,9606.ENSP00000270776,9606.ENSP00000294724,9606.ENSP00000316924,9606.ENSP00000317904,9606.ENSP00000407336,9606.ENSP00000438689	ATP5F1D,PGD,AGL,ACSS1,GYS1,NDUFB3,ACADVL
GO Process	GO:0044271	Cellular nitrogen compound biosynthetic process	12	1494	0.59	0.0273	9606.ENSP00000215375,9606.ENSP00000230050,9606.ENSP00000256383,9606.ENSP00000307889,9606.ENSP00000316924,9606.ENSP00000349541,9606.ENSP00000369757,9606.ENSP00000377640,9606.ENSP00000407336,9606.ENSP00000410059,9606.ENSP00000431800,9606.ENSP00000472985	ATP5F1D,RPS12,EIF2S1,RPL13,ACSS1,CAVIN1,RPS6,RPL24,NDUFB3,EEF1D,EIF3F,RPS5
GO Process	GO:0034447	Very-low-density lipoprotein particle clearance	2	3	2.51	0.0299	9606.ENSP00000252486,9606.ENSP00000465356	APOE,APOC1
GO Process	GO:0044085	Cellular component biogenesis	16	2702	0.45	0.0367	9606.ENSP00000215375,9606.ENSP00000222399,9606.ENSP00000252486,9606.ENSP00000255040,9606.ENSP00000256383,9606.ENSP00000261712,9606.ENSP00000345347,9606.ENSP00000353826,9606.ENSP00000354947,9606.ENSP00000362924,9606.ENSP00000369757,9606.ENSP00000377640,9606.ENSP00000407336,9606.ENSP00000431800,9606.ENSP00000465356,9606.ENSP00000472985	ATP5F1D,LAMB1,APOE,APCS,EIF2S1,PSMD11,HMGB1,LONP1,CAPZA2,GSN,RPS6,RPL24,NDUFB3,EIF3F,APOC1,RPS5
GO Process	GO:0022607	Cellular component assembly	15	2467	0.47	0.0496	9606.ENSP00000215375,9606.ENSP00000222399,9606.ENSP00000252486,9606.ENSP00000255040,9606.ENSP00000256383,9606.ENSP00000261712,9606.ENSP00000345347,9606.ENSP00000353826,9606.ENSP00000354947,9606.ENSP00000362924,9606.ENSP00000377640,9606.ENSP00000407336,9606.ENSP00000431800,9606.ENSP00000465356,9606.ENSP00000472985	ATP5F1D,LAMB1,APOE,APCS,EIF2S1,PSMD11,HMGB1,LONP1,CAPZA2,GSN,RPL24,NDUFB3,EIF3F,APOC1,RPS5
GO Component	GO:0005737	Cytoplasm	40	12056	0.2	0.00010	9606.ENSP00000215375,9606.ENSP00000217515,9606.ENSP00000222399,9606.ENSP00000230050,9606.ENSP00000237530,9606.ENSP00000244217,9606.ENSP00000252486,9606.ENSP00000256104,9606.ENSP00000256383,9606.ENSP00000261479,9606.ENSP00000261712,9606.ENSP00000264613,9606.ENSP00000270776,9606.ENSP00000284440,9606.ENSP00000294724,9606.ENSP00000307254,9606.ENSP00000307889,9606.ENSP00000316924,9606.ENSP00000317904,…	ATP5F1D,TXNL1,LAMB1,RPS12,RPN2,MCEE,APOE,FABP4,EIF2S1,PSMA6,PSMD11,CP,PGD,UCHL1,AGL,AAMDC,RPL13,ACSS1,GYS1,PRKRA,TMEM11,HMGB1,CAVIN1,RAB5B,LONP1,CAPZA2,GSN,RPS6,RPL24,FAH,HHATL,NDUFB3,IMPA1,EEF1D,EIF3F,ACADVL,APOC1,RPS5,PLIN4,CES2
GO Component	GO:0022626	Cytosolic ribosome	5	101	1.38	0.0027	9606.ENSP00000230050,9606.ENSP00000307889,9606.ENSP00000369757,9606.ENSP00000377640,9606.ENSP00000472985	RPS12,RPL13,RPS6,RPL24,RPS5
GO Component	GO:0005622	Intracellular anatomical structure	41	14891	0.12	0.0069	9606.ENSP00000215375,9606.ENSP00000217515,9606.ENSP00000222399,9606.ENSP00000230050,9606.ENSP00000237530,9606.ENSP00000244217,9606.ENSP00000252486,9606.ENSP00000255040,9606.ENSP00000256104,9606.ENSP00000256383,9606.ENSP00000261479,9606.ENSP00000261712,9606.ENSP00000264613,9606.ENSP00000270776,9606.ENSP00000284440,9606.ENSP00000294724,9606.ENSP00000307254,9606.ENSP00000307889,9606.ENSP00000316924,…	ATP5F1D,TXNL1,LAMB1,RPS12,RPN2,MCEE,APOE,APCS,FABP4,EIF2S1,PSMA6,PSMD11,CP,PGD,UCHL1,AGL,AAMDC,RPL13,ACSS1,GYS1,PRKRA,TMEM11,HMGB1,CAVIN1,RAB5B,LONP1,CAPZA2,GSN,RPS6,RPL24,FAH,HHATL,NDUFB3,IMPA1,EEF1D,EIF3F,ACADVL,APOC1,RPS5,PLIN4,CES2
GO Component	GO:0005844	Polysome	4	65	1.47	0.0069	9606.ENSP00000256383,9606.ENSP00000261479,9606.ENSP00000369757,9606.ENSP00000377640	EIF2S1,PSMA6,RPS6,RPL24
GO Component	GO:1990904	Ribonucleoprotein complex	9	687	0.8	0.0069	9606.ENSP00000230050,9606.ENSP00000256383,9606.ENSP00000261479,9606.ENSP00000307889,9606.ENSP00000318176,9606.ENSP00000369757,9606.ENSP00000377640,9606.ENSP00000431800,9606.ENSP00000472985	RPS12,EIF2S1,PSMA6,RPL13,PRKRA,RPS6,RPL24,EIF3F,RPS5
GO Component	GO:0005829	Cytosol	24	5438	0.33	0.0112	9606.ENSP00000217515,9606.ENSP00000230050,9606.ENSP00000256104,9606.ENSP00000256383,9606.ENSP00000261479,9606.ENSP00000261712,9606.ENSP00000270776,9606.ENSP00000284440,9606.ENSP00000294724,9606.ENSP00000307889,9606.ENSP00000317904,9606.ENSP00000318176,9606.ENSP00000349541,9606.ENSP00000353826,9606.ENSP00000354947,9606.ENSP00000362924,9606.ENSP00000369757,9606.ENSP00000377640,9606.ENSP00000385080,…	TXNL1,RPS12,FABP4,EIF2S1,PSMA6,PSMD11,PGD,UCHL1,AGL,RPL13,GYS1,PRKRA,CAVIN1,LONP1,CAPZA2,GSN,RPS6,RPL24,FAH,IMPA1,EEF1D,EIF3F,RPS5,PLIN4
GO Component	GO:0044391	Ribosomal subunit	5	187	1.11	0.0136	9606.ENSP00000230050,9606.ENSP00000307889,9606.ENSP00000369757,9606.ENSP00000377640,9606.ENSP00000472985	RPS12,RPL13,RPS6,RPL24,RPS5
GO Component	GO:0070062	Extracellular exosome	14	2096	0.51	0.0136	9606.ENSP00000222399,9606.ENSP00000252486,9606.ENSP00000255040,9606.ENSP00000256104,9606.ENSP00000256383,9606.ENSP00000261479,9606.ENSP00000264613,9606.ENSP00000270776,9606.ENSP00000353444,9606.ENSP00000354947,9606.ENSP00000362924,9606.ENSP00000377640,9606.ENSP00000385080,9606.ENSP00000472985	LAMB1,APOE,APCS,FABP4,EIF2S1,PSMA6,CP,PGD,RAB5B,CAPZA2,GSN,RPL24,FAH,RPS5
GO Component	GO:0022627	Cytosolic small ribosomal subunit	3	44	1.52	0.0198	9606.ENSP00000230050,9606.ENSP00000369757,9606.ENSP00000472985	RPS12,RPS6,RPS5
GO Component	GO:0072562	Blood microparticle	4	118	1.21	0.0198	9606.ENSP00000252486,9606.ENSP00000255040,9606.ENSP00000264613,9606.ENSP00000362924	APOE,APCS,CP,GSN
GO Component	GO:1904813	ficolin-1-rich granule lumen	4	124	1.19	0.0198	9606.ENSP00000261712,9606.ENSP00000294724,9606.ENSP00000345347,9606.ENSP00000362924	PSMD11,AGL,HMGB1,GSN
GO Component	GO:0005783	Endoplasmic reticulum	13	2021	0.49	0.0200	9606.ENSP00000222399,9606.ENSP00000237530,9606.ENSP00000252486,9606.ENSP00000264613,9606.ENSP00000284440,9606.ENSP00000294724,9606.ENSP00000307889,9606.ENSP00000349541,9606.ENSP00000369757,9606.ENSP00000377640,9606.ENSP00000405423,9606.ENSP00000465356,9606.ENSP00000499140	LAMB1,RPN2,APOE,CP,UCHL1,AGL,RPL13,CAVIN1,RPS6,RPL24,HHATL,APOC1,CES2
GO Component	GO:0070013	Intracellular organelle lumen	23	5660	0.29	0.0274	9606.ENSP00000215375,9606.ENSP00000222399,9606.ENSP00000230050,9606.ENSP00000237530,9606.ENSP00000244217,9606.ENSP00000252486,9606.ENSP00000261479,9606.ENSP00000261712,9606.ENSP00000264613,9606.ENSP00000284440,9606.ENSP00000294724,9606.ENSP00000307889,9606.ENSP00000316924,9606.ENSP00000318176,9606.ENSP00000345347,9606.ENSP00000349541,9606.ENSP00000353826,9606.ENSP00000362924,9606.ENSP00000369757,…	ATP5F1D,LAMB1,RPS12,RPN2,MCEE,APOE,PSMA6,PSMD11,CP,UCHL1,AGL,RPL13,ACSS1,PRKRA,HMGB1,CAVIN1,LONP1,GSN,RPS6,EEF1D,ACADVL,RPS5,CES2
GO Component	GO:0000502	Proteasome complex	3	61	1.37	0.0325	9606.ENSP00000217515,9606.ENSP00000261479,9606.ENSP00000261712	TXNL1,PSMA6,PSMD11
GO Component	GO:0042627	Chylomicron	2	13	1.87	0.0423	9606.ENSP00000252486,9606.ENSP00000465356	APOE,APOC1
GO Component	GO:0005615	Extracellular space	16	3247	0.37	0.0436	9606.ENSP00000222399,9606.ENSP00000252486,9606.ENSP00000255040,9606.ENSP00000256104,9606.ENSP00000256383,9606.ENSP00000261479,9606.ENSP00000264613,9606.ENSP00000270776,9606.ENSP00000345347,9606.ENSP00000353444,9606.ENSP00000354947,9606.ENSP00000362924,9606.ENSP00000377640,9606.ENSP00000385080,9606.ENSP00000465356,9606.ENSP00000472985	LAMB1,APOE,APCS,FABP4,EIF2S1,PSMA6,CP,PGD,HMGB1,RAB5B,CAPZA2,GSN,RPL24,FAH,APOC1,RPS5
GO Component	GO:0032991	Protein-containing complex	22	5506	0.28	0.0436	9606.ENSP00000215375,9606.ENSP00000217515,9606.ENSP00000222399,9606.ENSP00000230050,9606.ENSP00000237530,9606.ENSP00000252486,9606.ENSP00000256383,9606.ENSP00000261479,9606.ENSP00000261712,9606.ENSP00000294724,9606.ENSP00000307889,9606.ENSP00000318176,9606.ENSP00000345347,9606.ENSP00000349541,9606.ENSP00000354947,9606.ENSP00000369757,9606.ENSP00000377640,9606.ENSP00000407336,9606.ENSP00000410059,…	ATP5F1D,TXNL1,LAMB1,RPS12,RPN2,APOE,EIF2S1,PSMA6,PSMD11,AGL,RPL13,PRKRA,HMGB1,CAVIN1,CAPZA2,RPS6,RPL24,NDUFB3,EEF1D,EIF3F,APOC1,RPS5
GO Component	GO:0033290	Eukaryotic 48S preinitiation complex	2	15	1.81	0.0479	9606.ENSP00000256383,9606.ENSP00000431800	EIF2S1,EIF3F
STRING clusters	CL:140	Eukaryotic Translation Elongation, and Sec61 translocon complex	5	116	1.32	0.0229	9606.ENSP00000230050,9606.ENSP00000307889,9606.ENSP00000377640,9606.ENSP00000410059,9606.ENSP00000472985	RPS12,RPL13,RPL24,EEF1D,RPS5
STRING clusters	CL:165	Cytoplasmic ribosomal proteins	4	61	1.5	0.0229	9606.ENSP00000230050,9606.ENSP00000307889,9606.ENSP00000377640,9606.ENSP00000472985	RPS12,RPL13,RPL24,RPS5
STRING clusters	CL:168	Cytoplasmic ribosomal proteins	3	40	1.56	0.0261	9606.ENSP00000307889,9606.ENSP00000377640,9606.ENSP00000472985	RPL13,RPL24,RPS5
STRING clusters	CL:232	Mixed, incl. Diamond-Blackfan anemia, and Ribosomal protein L10e	2	8	2.08	0.0451	9606.ENSP00000377640,9606.ENSP00000472985	RPL24,RPS5
STRING clusters	CL:3710	Proteasome regulatory particle, base subcomplex, and Proteasome alpha-type subunit	2	8	2.08	0.0451	9606.ENSP00000261479,9606.ENSP00000261712	PSMA6,PSMD11
KEGG	hsa03010	Ribosome	5	131	1.26	0.0030	9606.ENSP00000230050,9606.ENSP00000307889,9606.ENSP00000369757,9606.ENSP00000377640,9606.ENSP00000472985	RPS12,RPL13,RPS6,RPL24,RPS5
KEGG	hsa05012	Parkinson disease	6	236	1.09	0.0030	9606.ENSP00000215375,9606.ENSP00000256383,9606.ENSP00000261479,9606.ENSP00000261712,9606.ENSP00000284440,9606.ENSP00000407336	ATP5F1D,EIF2S1,PSMA6,PSMD11,UCHL1,NDUFB3
KEGG	hsa05010	Alzheimer disease	6	354	0.91	0.0104	9606.ENSP00000215375,9606.ENSP00000252486,9606.ENSP00000256383,9606.ENSP00000261479,9606.ENSP00000261712,9606.ENSP00000407336	ATP5F1D,APOE,EIF2S1,PSMA6,PSMD11,NDUFB3
KEGG	hsa01100	Metabolic pathways	11	1435	0.57	0.0107	9606.ENSP00000215375,9606.ENSP00000237530,9606.ENSP00000244217,9606.ENSP00000270776,9606.ENSP00000294724,9606.ENSP00000316924,9606.ENSP00000317904,9606.ENSP00000385080,9606.ENSP00000407336,9606.ENSP00000408526,9606.ENSP00000438689	ATP5F1D,RPN2,MCEE,PGD,AGL,ACSS1,GYS1,FAH,NDUFB3,IMPA1,ACADVL
KEGG	hsa05020	Prion disease	5	263	0.96	0.0150	9606.ENSP00000215375,9606.ENSP00000256383,9606.ENSP00000261479,9606.ENSP00000261712,9606.ENSP00000407336	ATP5F1D,EIF2S1,PSMA6,PSMD11,NDUFB3
KEGG	hsa05014	Amyotrophic lateral sclerosis	5	350	0.84	0.0451	9606.ENSP00000215375,9606.ENSP00000256383,9606.ENSP00000261479,9606.ENSP00000261712,9606.ENSP00000407336	ATP5F1D,EIF2S1,PSMA6,PSMD11,NDUFB3
Reactome	HSA-1430728	Metabolism	20	2092	0.66	2.35e-06	9606.ENSP00000215375,9606.ENSP00000230050,9606.ENSP00000244217,9606.ENSP00000252486,9606.ENSP00000256104,9606.ENSP00000261479,9606.ENSP00000261712,9606.ENSP00000270776,9606.ENSP00000294724,9606.ENSP00000307889,9606.ENSP00000316924,9606.ENSP00000317904,9606.ENSP00000369757,9606.ENSP00000377640,9606.ENSP00000385080,9606.ENSP00000407336,9606.ENSP00000408526,9606.ENSP00000438689,9606.ENSP00000472985,…	ATP5F1D,RPS12,MCEE,APOE,FABP4,PSMA6,PSMD11,PGD,AGL,RPL13,ACSS1,GYS1,RPS6,RPL24,FAH,NDUFB3,IMPA1,ACADVL,RPS5,CES2
Reactome	HSA-392499	Metabolism of proteins	19	1917	0.68	2.35e-06	9606.ENSP00000222399,9606.ENSP00000230050,9606.ENSP00000237530,9606.ENSP00000252486,9606.ENSP00000255040,9606.ENSP00000256383,9606.ENSP00000261479,9606.ENSP00000261712,9606.ENSP00000264613,9606.ENSP00000284440,9606.ENSP00000307889,9606.ENSP00000353444,9606.ENSP00000354947,9606.ENSP00000362924,9606.ENSP00000369757,9606.ENSP00000377640,9606.ENSP00000410059,9606.ENSP00000431800,9606.ENSP00000472985	LAMB1,RPS12,RPN2,APOE,APCS,EIF2S1,PSMA6,PSMD11,CP,UCHL1,RPL13,RAB5B,CAPZA2,GSN,RPS6,RPL24,EEF1D,EIF3F,RPS5
Reactome	HSA-156827	L13a-mediated translational silencing of Ceruloplasmin expression	7	110	1.49	3.10e-06	9606.ENSP00000230050,9606.ENSP00000256383,9606.ENSP00000307889,9606.ENSP00000369757,9606.ENSP00000377640,9606.ENSP00000431800,9606.ENSP00000472985	RPS12,EIF2S1,RPL13,RPS6,RPL24,EIF3F,RPS5
Reactome	HSA-72706	GTP hydrolysis and joining of the 60S ribosomal subunit	7	111	1.48	3.10e-06	9606.ENSP00000230050,9606.ENSP00000256383,9606.ENSP00000307889,9606.ENSP00000369757,9606.ENSP00000377640,9606.ENSP00000431800,9606.ENSP00000472985	RPS12,EIF2S1,RPL13,RPS6,RPL24,EIF3F,RPS5
Reactome	HSA-72766	Translation	9	290	1.17	3.10e-06	9606.ENSP00000230050,9606.ENSP00000237530,9606.ENSP00000256383,9606.ENSP00000307889,9606.ENSP00000369757,9606.ENSP00000377640,9606.ENSP00000410059,9606.ENSP00000431800,9606.ENSP00000472985	RPS12,RPN2,EIF2S1,RPL13,RPS6,RPL24,EEF1D,EIF3F,RPS5
Reactome	HSA-156842	Eukaryotic Translation Elongation	6	92	1.5	1.43e-05	9606.ENSP00000230050,9606.ENSP00000307889,9606.ENSP00000369757,9606.ENSP00000377640,9606.ENSP00000410059,9606.ENSP00000472985	RPS12,RPL13,RPS6,RPL24,EEF1D,RPS5
Reactome	HSA-9010553	Regulation of expression of SLITs and ROBOs	7	169	1.3	1.76e-05	9606.ENSP00000230050,9606.ENSP00000261479,9606.ENSP00000261712,9606.ENSP00000307889,9606.ENSP00000369757,9606.ENSP00000377640,9606.ENSP00000472985	RPS12,PSMA6,PSMD11,RPL13,RPS6,RPL24,RPS5
Reactome	HSA-72689	Formation of a pool of free 40S subunits	6	100	1.46	1.83e-05	9606.ENSP00000230050,9606.ENSP00000307889,9606.ENSP00000369757,9606.ENSP00000377640,9606.ENSP00000431800,9606.ENSP00000472985	RPS12,RPL13,RPS6,RPL24,EIF3F,RPS5
Reactome	HSA-9633012	Response of EIF2AK4 (GCN2) to amino acid deficiency	6	100	1.46	1.83e-05	9606.ENSP00000230050,9606.ENSP00000256383,9606.ENSP00000307889,9606.ENSP00000369757,9606.ENSP00000377640,9606.ENSP00000472985	RPS12,EIF2S1,RPL13,RPS6,RPL24,RPS5
Reactome	HSA-72695	Formation of the ternary complex, and subsequently, the 43S complex	5	51	1.67	2.02e-05	9606.ENSP00000230050,9606.ENSP00000256383,9606.ENSP00000369757,9606.ENSP00000431800,9606.ENSP00000472985	RPS12,EIF2S1,RPS6,EIF3F,RPS5
Reactome	HSA-1799339	SRP-dependent cotranslational protein targeting to membrane	6	110	1.42	2.41e-05	9606.ENSP00000230050,9606.ENSP00000237530,9606.ENSP00000307889,9606.ENSP00000369757,9606.ENSP00000377640,9606.ENSP00000472985	RPS12,RPN2,RPL13,RPS6,RPL24,RPS5
Reactome	HSA-72649	Translation initiation complex formation	5	58	1.62	3.15e-05	9606.ENSP00000230050,9606.ENSP00000256383,9606.ENSP00000369757,9606.ENSP00000431800,9606.ENSP00000472985	RPS12,EIF2S1,RPS6,EIF3F,RPS5
Reactome	HSA-72702	Ribosomal scanning and start codon recognition	5	58	1.62	3.15e-05	9606.ENSP00000230050,9606.ENSP00000256383,9606.ENSP00000369757,9606.ENSP00000431800,9606.ENSP00000472985	RPS12,EIF2S1,RPS6,EIF3F,RPS5
Reactome	HSA-2262752	Cellular responses to stress	11	747	0.85	3.68e-05	9606.ENSP00000230050,9606.ENSP00000256383,9606.ENSP00000261479,9606.ENSP00000261712,9606.ENSP00000270776,9606.ENSP00000307889,9606.ENSP00000354947,9606.ENSP00000369757,9606.ENSP00000377640,9606.ENSP00000438689,9606.ENSP00000472985	RPS12,EIF2S1,PSMA6,PSMD11,PGD,RPL13,CAPZA2,RPS6,RPL24,ACADVL,RPS5
Reactome	HSA-71291	Metabolism of amino acids and derivatives	8	368	1.02	0.00010	9606.ENSP00000230050,9606.ENSP00000261479,9606.ENSP00000261712,9606.ENSP00000307889,9606.ENSP00000369757,9606.ENSP00000377640,9606.ENSP00000385080,9606.ENSP00000472985	RPS12,PSMA6,PSMD11,RPL13,RPS6,RPL24,FAH,RPS5
Reactome	HSA-156902	Peptide chain elongation	5	88	1.44	0.00014	9606.ENSP00000230050,9606.ENSP00000307889,9606.ENSP00000369757,9606.ENSP00000377640,9606.ENSP00000472985	RPS12,RPL13,RPS6,RPL24,RPS5
Reactome	HSA-192823	Viral mRNA Translation	5	88	1.44	0.00014	9606.ENSP00000230050,9606.ENSP00000307889,9606.ENSP00000369757,9606.ENSP00000377640,9606.ENSP00000472985	RPS12,RPL13,RPS6,RPL24,RPS5
Reactome	HSA-2408557	Selenocysteine synthesis	5	92	1.42	0.00016	9606.ENSP00000230050,9606.ENSP00000307889,9606.ENSP00000369757,9606.ENSP00000377640,9606.ENSP00000472985	RPS12,RPL13,RPS6,RPL24,RPS5
Reactome	HSA-72764	Eukaryotic Translation Termination	5	92	1.42	0.00016	9606.ENSP00000230050,9606.ENSP00000307889,9606.ENSP00000369757,9606.ENSP00000377640,9606.ENSP00000472985	RPS12,RPL13,RPS6,RPL24,RPS5
Reactome	HSA-975956	Nonsense Mediated Decay (NMD) independent of the Exon Junction Complex (EJC)	5	94	1.41	0.00016	9606.ENSP00000230050,9606.ENSP00000307889,9606.ENSP00000369757,9606.ENSP00000377640,9606.ENSP00000472985	RPS12,RPL13,RPS6,RPL24,RPS5
Reactome	HSA-975957	Nonsense Mediated Decay (NMD) enhanced by the Exon Junction Complex (EJC)	5	114	1.32	0.00039	9606.ENSP00000230050,9606.ENSP00000307889,9606.ENSP00000369757,9606.ENSP00000377640,9606.ENSP00000472985	RPS12,RPL13,RPS6,RPL24,RPS5
Reactome	HSA-422475	Axon guidance	8	551	0.84	0.0012	9606.ENSP00000222399,9606.ENSP00000230050,9606.ENSP00000261479,9606.ENSP00000261712,9606.ENSP00000307889,9606.ENSP00000369757,9606.ENSP00000377640,9606.ENSP00000472985	LAMB1,RPS12,PSMA6,PSMD11,RPL13,RPS6,RPL24,RPS5
Reactome	HSA-6791226	Major pathway of rRNA processing in the nucleolus and cytosol	5	181	1.12	0.0027	9606.ENSP00000230050,9606.ENSP00000307889,9606.ENSP00000369757,9606.ENSP00000377640,9606.ENSP00000472985	RPS12,RPL13,RPS6,RPL24,RPS5
Reactome	HSA-9735869	SARS-CoV-1 modulates host translation machinery	3	36	1.6	0.0045	9606.ENSP00000230050,9606.ENSP00000369757,9606.ENSP00000472985	RPS12,RPS6,RPS5
Reactome	HSA-9754678	SARS-CoV-2 modulates host translation machinery	3	49	1.47	0.0103	9606.ENSP00000230050,9606.ENSP00000369757,9606.ENSP00000472985	RPS12,RPS6,RPS5
Reactome	HSA-1266738	Developmental Biology	9	1108	0.59	0.0228	9606.ENSP00000222399,9606.ENSP00000230050,9606.ENSP00000256104,9606.ENSP00000261479,9606.ENSP00000261712,9606.ENSP00000307889,9606.ENSP00000369757,9606.ENSP00000377640,9606.ENSP00000472985	LAMB1,RPS12,FABP4,PSMA6,PSMD11,RPL13,RPS6,RPL24,RPS5
Reactome	HSA-879415	Advanced glycosylation endproduct receptor signaling	2	13	1.87	0.0248	9606.ENSP00000345347,9606.ENSP00000354947	HMGB1,CAPZA2
Reactome	HSA-109581	Apoptosis	4	175	1.04	0.0284	9606.ENSP00000261479,9606.ENSP00000261712,9606.ENSP00000345347,9606.ENSP00000362924	PSMA6,PSMD11,HMGB1,GSN
Reactome	HSA-5663205	Infectious disease	8	917	0.62	0.0295	9606.ENSP00000230050,9606.ENSP00000237530,9606.ENSP00000261479,9606.ENSP00000261712,9606.ENSP00000307889,9606.ENSP00000369757,9606.ENSP00000377640,9606.ENSP00000472985	RPS12,RPN2,PSMA6,PSMD11,RPL13,RPS6,RPL24,RPS5
Reactome	HSA-1643685	Disease	11	1702	0.49	0.0296	9606.ENSP00000230050,9606.ENSP00000237530,9606.ENSP00000261479,9606.ENSP00000261712,9606.ENSP00000264613,9606.ENSP00000307889,9606.ENSP00000317904,9606.ENSP00000345347,9606.ENSP00000369757,9606.ENSP00000377640,9606.ENSP00000472985	RPS12,RPN2,PSMA6,PSMD11,CP,RPL13,GYS1,HMGB1,RPS6,RPL24,RPS5
Reactome	HSA-8953854	Metabolism of RNA	7	705	0.68	0.0309	9606.ENSP00000230050,9606.ENSP00000261479,9606.ENSP00000261712,9606.ENSP00000307889,9606.ENSP00000369757,9606.ENSP00000377640,9606.ENSP00000472985	RPS12,PSMA6,PSMD11,RPL13,RPS6,RPL24,RPS5
Reactome	HSA-9759194	Nuclear events mediated by NFE2L2	3	77	1.27	0.0310	9606.ENSP00000261479,9606.ENSP00000261712,9606.ENSP00000270776	PSMA6,PSMD11,PGD
Reactome	HSA-977225	Amyloid fiber formation	3	79	1.26	0.0326	9606.ENSP00000252486,9606.ENSP00000255040,9606.ENSP00000362924	APOE,APCS,GSN
Reactome	HSA-8963898	Plasma lipoprotein assembly	2	19	1.7	0.0419	9606.ENSP00000252486,9606.ENSP00000465356	APOE,APOC1
Reactome	HSA-1236974	ER-Phagosome pathway	3	89	1.21	0.0437	9606.ENSP00000261479,9606.ENSP00000261712,9606.ENSP00000345347	PSMA6,PSMD11,HMGB1
Reactome	HSA-5689603	UCH proteinases	3	93	1.19	0.0474	9606.ENSP00000261479,9606.ENSP00000261712,9606.ENSP00000284440	PSMA6,PSMD11,UCHL1
WikiPathways	WP477	Cytoplasmic ribosomal proteins	5	88	1.44	0.0011	9606.ENSP00000230050,9606.ENSP00000307889,9606.ENSP00000369757,9606.ENSP00000377640,9606.ENSP00000472985	RPS12,RPL13,RPS6,RPL24,RPS5
WikiPathways	WP183	Proteasome degradation	4	62	1.49	0.0041	9606.ENSP00000237530,9606.ENSP00000261479,9606.ENSP00000261712,9606.ENSP00000284440	RPN2,PSMA6,PSMD11,UCHL1
WikiPathways	WP430	Statin inhibition of cholesterol production	3	29	1.7	0.0103	9606.ENSP00000252486,9606.ENSP00000316924,9606.ENSP00000465356	APOE,ACSS1,APOC1
WikiPathways	WP107	Translation factors	3	50	1.46	0.0354	9606.ENSP00000256383,9606.ENSP00000410059,9606.ENSP00000431800	EIF2S1,EEF1D,EIF3F
WikiPathways	WP3888	VEGFA-VEGFR2 signaling	6	428	0.83	0.0399	9606.ENSP00000261712,9606.ENSP00000270776,9606.ENSP00000318176,9606.ENSP00000345347,9606.ENSP00000369757,9606.ENSP00000431800	PSMD11,PGD,PRKRA,HMGB1,RPS6,EIF3F
Monarch	HP:0001638	Cardiomyopathy	8	453	0.93	0.0493	9606.ENSP00000215375,9606.ENSP00000294724,9606.ENSP00000317904,9606.ENSP00000349541,9606.ENSP00000362924,9606.ENSP00000385080,9606.ENSP00000407336,9606.ENSP00000438689	ATP5F1D,AGL,GYS1,CAVIN1,GSN,FAH,NDUFB3,ACADVL
Monarch	HP:0011014	Abnormal glucose homeostasis	8	527	0.86	0.0493	9606.ENSP00000215375,9606.ENSP00000252486,9606.ENSP00000264613,9606.ENSP00000294724,9606.ENSP00000349541,9606.ENSP00000385080,9606.ENSP00000407336,9606.ENSP00000438689	ATP5F1D,APOE,CP,AGL,CAVIN1,FAH,NDUFB3,ACADVL
DISEASES	DOID:0050637	Finnish type amyloidosis	3	9	2.2	0.0083	9606.ENSP00000252486,9606.ENSP00000255040,9606.ENSP00000362924	APOE,APCS,GSN
DISEASES	DOID:655	Inherited metabolic disorder	11	949	0.75	0.0083	9606.ENSP00000244217,9606.ENSP00000252486,9606.ENSP00000255040,9606.ENSP00000264613,9606.ENSP00000294724,9606.ENSP00000317904,9606.ENSP00000349541,9606.ENSP00000362924,9606.ENSP00000385080,9606.ENSP00000407336,9606.ENSP00000438689	MCEE,APOE,APCS,CP,AGL,GYS1,CAVIN1,GSN,FAH,NDUFB3,ACADVL
DISEASES	DOID:0050639	Primary cutaneous amyloidosis	3	19	1.88	0.0143	9606.ENSP00000252486,9606.ENSP00000255040,9606.ENSP00000362924	APOE,APCS,GSN
TISSUES	BTO:0000759	Liver	29	2125	0.82	5.43e-16	9606.ENSP00000215375,9606.ENSP00000222399,9606.ENSP00000230050,9606.ENSP00000237530,9606.ENSP00000252486,9606.ENSP00000255040,9606.ENSP00000256104,9606.ENSP00000256383,9606.ENSP00000261479,9606.ENSP00000261712,9606.ENSP00000264613,9606.ENSP00000270776,9606.ENSP00000294724,9606.ENSP00000307889,9606.ENSP00000317904,9606.ENSP00000345347,9606.ENSP00000349541,9606.ENSP00000353826,9606.ENSP00000354947,…	ATP5F1D,LAMB1,RPS12,RPN2,APOE,APCS,FABP4,EIF2S1,PSMA6,PSMD11,CP,PGD,AGL,RPL13,GYS1,HMGB1,CAVIN1,LONP1,CAPZA2,GSN,RPS6,RPL24,FAH,EEF1D,EIF3F,ACADVL,APOC1,RPS5,CES2
TISSUES	BTO:0000345	Digestive gland	30	2881	0.7	7.26e-14	9606.ENSP00000215375,9606.ENSP00000222399,9606.ENSP00000230050,9606.ENSP00000237530,9606.ENSP00000252486,9606.ENSP00000255040,9606.ENSP00000256104,9606.ENSP00000256383,9606.ENSP00000261479,9606.ENSP00000261712,9606.ENSP00000264613,9606.ENSP00000270776,9606.ENSP00000284440,9606.ENSP00000294724,9606.ENSP00000307889,9606.ENSP00000317904,9606.ENSP00000345347,9606.ENSP00000349541,9606.ENSP00000353826,…	ATP5F1D,LAMB1,RPS12,RPN2,APOE,APCS,FABP4,EIF2S1,PSMA6,PSMD11,CP,PGD,UCHL1,AGL,RPL13,GYS1,HMGB1,CAVIN1,LONP1,CAPZA2,GSN,RPS6,RPL24,FAH,EEF1D,EIF3F,ACADVL,APOC1,RPS5,CES2
TISSUES	BTO:0001491	Viscus	33	5378	0.47	1.74e-09	9606.ENSP00000215375,9606.ENSP00000217515,9606.ENSP00000222399,9606.ENSP00000230050,9606.ENSP00000237530,9606.ENSP00000252486,9606.ENSP00000255040,9606.ENSP00000256104,9606.ENSP00000256383,9606.ENSP00000261479,9606.ENSP00000261712,9606.ENSP00000264613,9606.ENSP00000270776,9606.ENSP00000284440,9606.ENSP00000294724,9606.ENSP00000307889,9606.ENSP00000317904,9606.ENSP00000319992,9606.ENSP00000345347,…	ATP5F1D,TXNL1,LAMB1,RPS12,RPN2,APOE,APCS,FABP4,EIF2S1,PSMA6,PSMD11,CP,PGD,UCHL1,AGL,RPL13,GYS1,TMEM11,HMGB1,CAVIN1,LONP1,CAPZA2,GSN,RPS6,RPL24,FAH,IMPA1,EEF1D,EIF3F,ACADVL,APOC1,RPS5,CES2
TISSUES	BTO:0001488	Endocrine gland	35	6403	0.42	2.45e-09	9606.ENSP00000215375,9606.ENSP00000222399,9606.ENSP00000230050,9606.ENSP00000237530,9606.ENSP00000252486,9606.ENSP00000255040,9606.ENSP00000256104,9606.ENSP00000256383,9606.ENSP00000261479,9606.ENSP00000261712,9606.ENSP00000264613,9606.ENSP00000270776,9606.ENSP00000284440,9606.ENSP00000294724,9606.ENSP00000307889,9606.ENSP00000316924,9606.ENSP00000317904,9606.ENSP00000318176,9606.ENSP00000319992,…	ATP5F1D,LAMB1,RPS12,RPN2,APOE,APCS,FABP4,EIF2S1,PSMA6,PSMD11,CP,PGD,UCHL1,AGL,RPL13,ACSS1,GYS1,PRKRA,TMEM11,HMGB1,CAVIN1,RAB5B,LONP1,CAPZA2,GSN,RPS6,RPL24,FAH,IMPA1,EEF1D,EIF3F,ACADVL,APOC1,RPS5,CES2
TISSUES	BTO:0000522	Gland	36	7004	0.39	3.13e-09	9606.ENSP00000215375,9606.ENSP00000217515,9606.ENSP00000222399,9606.ENSP00000230050,9606.ENSP00000237530,9606.ENSP00000252486,9606.ENSP00000255040,9606.ENSP00000256104,9606.ENSP00000256383,9606.ENSP00000261479,9606.ENSP00000261712,9606.ENSP00000264613,9606.ENSP00000270776,9606.ENSP00000284440,9606.ENSP00000294724,9606.ENSP00000307889,9606.ENSP00000316924,9606.ENSP00000317904,9606.ENSP00000318176,…	ATP5F1D,TXNL1,LAMB1,RPS12,RPN2,APOE,APCS,FABP4,EIF2S1,PSMA6,PSMD11,CP,PGD,UCHL1,AGL,RPL13,ACSS1,GYS1,PRKRA,TMEM11,HMGB1,CAVIN1,RAB5B,LONP1,CAPZA2,GSN,RPS6,RPL24,FAH,IMPA1,EEF1D,EIF3F,ACADVL,APOC1,RPS5,CES2
TISSUES	BTO:0000988	Pancreas	11	626	0.93	1.92e-05	9606.ENSP00000237530,9606.ENSP00000261712,9606.ENSP00000284440,9606.ENSP00000307889,9606.ENSP00000345347,9606.ENSP00000354947,9606.ENSP00000362924,9606.ENSP00000369757,9606.ENSP00000410059,9606.ENSP00000438689,9606.ENSP00000472985	RPN2,PSMD11,UCHL1,RPL13,HMGB1,CAPZA2,GSN,RPS6,EEF1D,ACADVL,RPS5
TISSUES	BTO:0001253	Skin	13	1151	0.73	0.00013	9606.ENSP00000230050,9606.ENSP00000252486,9606.ENSP00000261479,9606.ENSP00000307889,9606.ENSP00000317904,9606.ENSP00000345347,9606.ENSP00000349541,9606.ENSP00000353444,9606.ENSP00000362924,9606.ENSP00000369757,9606.ENSP00000410059,9606.ENSP00000472985,9606.ENSP00000499140	RPS12,APOE,PSMA6,RPL13,GYS1,HMGB1,CAVIN1,RAB5B,GSN,RPS6,EEF1D,RPS5,CES2
TISSUES	BTO:0000088	Cardiovascular system	12	1057	0.74	0.00033	9606.ENSP00000252486,9606.ENSP00000256104,9606.ENSP00000261712,9606.ENSP00000270776,9606.ENSP00000318176,9606.ENSP00000345347,9606.ENSP00000349541,9606.ENSP00000362924,9606.ENSP00000369757,9606.ENSP00000405423,9606.ENSP00000407336,9606.ENSP00000438689	APOE,FABP4,PSMD11,PGD,PRKRA,HMGB1,CAVIN1,GSN,RPS6,HHATL,NDUFB3,ACADVL
TISSUES	BTO:0000763	Lung	13	1395	0.65	0.00084	9606.ENSP00000252486,9606.ENSP00000261712,9606.ENSP00000270776,9606.ENSP00000284440,9606.ENSP00000307889,9606.ENSP00000345347,9606.ENSP00000349541,9606.ENSP00000369757,9606.ENSP00000410059,9606.ENSP00000431800,9606.ENSP00000438689,9606.ENSP00000465356,9606.ENSP00000472985	APOE,PSMD11,PGD,UCHL1,RPL13,HMGB1,CAVIN1,RPS6,EEF1D,EIF3F,ACADVL,APOC1,RPS5
TISSUES	BTO:0000203	Respiratory system	14	1707	0.6	0.0012	9606.ENSP00000252486,9606.ENSP00000261712,9606.ENSP00000264613,9606.ENSP00000270776,9606.ENSP00000284440,9606.ENSP00000307889,9606.ENSP00000345347,9606.ENSP00000349541,9606.ENSP00000369757,9606.ENSP00000410059,9606.ENSP00000431800,9606.ENSP00000438689,9606.ENSP00000465356,9606.ENSP00000472985	APOE,PSMD11,CP,PGD,UCHL1,RPL13,HMGB1,CAVIN1,RPS6,EEF1D,EIF3F,ACADVL,APOC1,RPS5
TISSUES	BTO:0001485	Muscular system	12	1220	0.67	0.0012	9606.ENSP00000237530,9606.ENSP00000252486,9606.ENSP00000255040,9606.ENSP00000256104,9606.ENSP00000261479,9606.ENSP00000284440,9606.ENSP00000294724,9606.ENSP00000307889,9606.ENSP00000317904,9606.ENSP00000369757,9606.ENSP00000405423,9606.ENSP00000410059	RPN2,APOE,APCS,FABP4,PSMA6,UCHL1,AGL,RPL13,GYS1,RPS6,HHATL,EEF1D
TISSUES	BTO:0000058	Alimentary canal	15	2021	0.55	0.0013	9606.ENSP00000217515,9606.ENSP00000222399,9606.ENSP00000237530,9606.ENSP00000284440,9606.ENSP00000307889,9606.ENSP00000345347,9606.ENSP00000354947,9606.ENSP00000362924,9606.ENSP00000369757,9606.ENSP00000377640,9606.ENSP00000385080,9606.ENSP00000410059,9606.ENSP00000438689,9606.ENSP00000472985,9606.ENSP00000499140	TXNL1,LAMB1,RPN2,UCHL1,RPL13,HMGB1,CAPZA2,GSN,RPS6,RPL24,FAH,EEF1D,ACADVL,RPS5,CES2
TISSUES	BTO:0000227	Central nervous system	26	5825	0.33	0.0013	9606.ENSP00000215375,9606.ENSP00000217515,9606.ENSP00000252486,9606.ENSP00000261479,9606.ENSP00000264613,9606.ENSP00000270776,9606.ENSP00000284440,9606.ENSP00000307889,9606.ENSP00000316924,9606.ENSP00000317904,9606.ENSP00000318176,9606.ENSP00000319992,9606.ENSP00000345347,9606.ENSP00000349541,9606.ENSP00000353444,9606.ENSP00000353826,9606.ENSP00000354947,9606.ENSP00000362924,9606.ENSP00000369757,…	ATP5F1D,TXNL1,APOE,PSMA6,CP,PGD,UCHL1,RPL13,ACSS1,GYS1,PRKRA,TMEM11,HMGB1,CAVIN1,RAB5B,LONP1,CAPZA2,GSN,RPS6,HHATL,IMPA1,EEF1D,EIF3F,ACADVL,RPS5,CES2
TISSUES	BTO:0000439	Eye	10	835	0.76	0.0013	9606.ENSP00000252486,9606.ENSP00000294724,9606.ENSP00000307889,9606.ENSP00000345347,9606.ENSP00000353826,9606.ENSP00000354947,9606.ENSP00000362924,9606.ENSP00000369757,9606.ENSP00000410059,9606.ENSP00000472985	APOE,AGL,RPL13,HMGB1,LONP1,CAPZA2,GSN,RPS6,EEF1D,RPS5
TISSUES	BTO:0000887	Muscle	11	1070	0.69	0.0014	9606.ENSP00000237530,9606.ENSP00000252486,9606.ENSP00000256104,9606.ENSP00000261479,9606.ENSP00000284440,9606.ENSP00000294724,9606.ENSP00000307889,9606.ENSP00000317904,9606.ENSP00000369757,9606.ENSP00000405423,9606.ENSP00000410059	RPN2,APOE,FABP4,PSMA6,UCHL1,AGL,RPL13,GYS1,RPS6,HHATL,EEF1D
TISSUES	BTO:0000089	Blood	14	1824	0.57	0.0016	9606.ENSP00000217515,9606.ENSP00000237530,9606.ENSP00000252486,9606.ENSP00000261712,9606.ENSP00000270776,9606.ENSP00000307889,9606.ENSP00000345347,9606.ENSP00000354947,9606.ENSP00000362924,9606.ENSP00000369757,9606.ENSP00000377640,9606.ENSP00000410059,9606.ENSP00000438689,9606.ENSP00000472985	TXNL1,RPN2,APOE,PSMD11,PGD,RPL13,HMGB1,CAPZA2,GSN,RPS6,RPL24,EEF1D,ACADVL,RPS5
TISSUES	BTO:0000511	Gastrointestinal tract	14	1816	0.57	0.0016	9606.ENSP00000217515,9606.ENSP00000222399,9606.ENSP00000237530,9606.ENSP00000284440,9606.ENSP00000307889,9606.ENSP00000345347,9606.ENSP00000354947,9606.ENSP00000362924,9606.ENSP00000369757,9606.ENSP00000377640,9606.ENSP00000385080,9606.ENSP00000438689,9606.ENSP00000472985,9606.ENSP00000499140	TXNL1,LAMB1,RPN2,UCHL1,RPL13,HMGB1,CAPZA2,GSN,RPS6,RPL24,FAH,ACADVL,RPS5,CES2
TISSUES	BTO:0001489	Whole body	39	13099	0.16	0.0017	9606.ENSP00000215375,9606.ENSP00000217515,9606.ENSP00000222399,9606.ENSP00000230050,9606.ENSP00000237530,9606.ENSP00000252486,9606.ENSP00000255040,9606.ENSP00000256104,9606.ENSP00000256383,9606.ENSP00000261479,9606.ENSP00000261712,9606.ENSP00000264613,9606.ENSP00000270776,9606.ENSP00000284440,9606.ENSP00000294724,9606.ENSP00000307889,9606.ENSP00000316924,9606.ENSP00000317904,9606.ENSP00000318176,…	ATP5F1D,TXNL1,LAMB1,RPS12,RPN2,APOE,APCS,FABP4,EIF2S1,PSMA6,PSMD11,CP,PGD,UCHL1,AGL,RPL13,ACSS1,GYS1,PRKRA,TMEM11,HMGB1,CAVIN1,RAB5B,LONP1,CAPZA2,GSN,RPS6,RPL24,FAH,HHATL,NDUFB3,IMPA1,EEF1D,EIF3F,ACADVL,APOC1,RPS5,PLIN4,CES2
TISSUES	BTO:0000202	Sense organ	11	1124	0.67	0.0018	9606.ENSP00000252486,9606.ENSP00000284440,9606.ENSP00000294724,9606.ENSP00000307889,9606.ENSP00000345347,9606.ENSP00000353826,9606.ENSP00000354947,9606.ENSP00000362924,9606.ENSP00000369757,9606.ENSP00000410059,9606.ENSP00000472985	APOE,UCHL1,AGL,RPL13,HMGB1,LONP1,CAPZA2,GSN,RPS6,EEF1D,RPS5
TISSUES	BTO:0000142	Brain	25	5733	0.32	0.0026	9606.ENSP00000215375,9606.ENSP00000217515,9606.ENSP00000252486,9606.ENSP00000261479,9606.ENSP00000270776,9606.ENSP00000284440,9606.ENSP00000307889,9606.ENSP00000316924,9606.ENSP00000317904,9606.ENSP00000318176,9606.ENSP00000319992,9606.ENSP00000345347,9606.ENSP00000349541,9606.ENSP00000353444,9606.ENSP00000353826,9606.ENSP00000354947,9606.ENSP00000362924,9606.ENSP00000369757,9606.ENSP00000405423,…	ATP5F1D,TXNL1,APOE,PSMA6,PGD,UCHL1,RPL13,ACSS1,GYS1,PRKRA,TMEM11,HMGB1,CAVIN1,RAB5B,LONP1,CAPZA2,GSN,RPS6,HHATL,IMPA1,EEF1D,EIF3F,ACADVL,RPS5,CES2
TISSUES	BTO:0000580	Blood cancer cell	11	1234	0.63	0.0036	9606.ENSP00000217515,9606.ENSP00000256383,9606.ENSP00000261479,9606.ENSP00000261712,9606.ENSP00000345347,9606.ENSP00000353826,9606.ENSP00000369757,9606.ENSP00000377640,9606.ENSP00000410059,9606.ENSP00000431800,9606.ENSP00000472985	TXNL1,EIF2S1,PSMA6,PSMD11,HMGB1,LONP1,RPS6,RPL24,EEF1D,EIF3F,RPS5
TISSUES	BTO:0001244	Urinary tract	11	1258	0.62	0.0039	9606.ENSP00000252486,9606.ENSP00000256104,9606.ENSP00000307889,9606.ENSP00000317904,9606.ENSP00000319992,9606.ENSP00000345347,9606.ENSP00000349541,9606.ENSP00000354947,9606.ENSP00000362924,9606.ENSP00000369757,9606.ENSP00000408526	APOE,FABP4,RPL13,GYS1,TMEM11,HMGB1,CAVIN1,CAPZA2,GSN,RPS6,IMPA1
TISSUES	BTO:0003092	Urinary system	11	1249	0.63	0.0039	9606.ENSP00000252486,9606.ENSP00000256104,9606.ENSP00000307889,9606.ENSP00000317904,9606.ENSP00000319992,9606.ENSP00000345347,9606.ENSP00000349541,9606.ENSP00000354947,9606.ENSP00000362924,9606.ENSP00000369757,9606.ENSP00000408526	APOE,FABP4,RPL13,GYS1,TMEM11,HMGB1,CAVIN1,CAPZA2,GSN,RPS6,IMPA1
TISSUES	BTO:0001271	Leukemia cell	10	1067	0.65	0.0052	9606.ENSP00000217515,9606.ENSP00000256383,9606.ENSP00000261479,9606.ENSP00000345347,9606.ENSP00000353826,9606.ENSP00000369757,9606.ENSP00000377640,9606.ENSP00000410059,9606.ENSP00000431800,9606.ENSP00000472985	TXNL1,EIF2S1,PSMA6,HMGB1,LONP1,RPS6,RPL24,EEF1D,EIF3F,RPS5
TISSUES	BTO:0000634	Integument	14	2112	0.5	0.0053	9606.ENSP00000230050,9606.ENSP00000252486,9606.ENSP00000261479,9606.ENSP00000307889,9606.ENSP00000317904,9606.ENSP00000319992,9606.ENSP00000345347,9606.ENSP00000349541,9606.ENSP00000353444,9606.ENSP00000362924,9606.ENSP00000369757,9606.ENSP00000410059,9606.ENSP00000472985,9606.ENSP00000499140	RPS12,APOE,PSMA6,RPL13,GYS1,TMEM11,HMGB1,CAVIN1,RAB5B,GSN,RPS6,EEF1D,RPS5,CES2
TISSUES	BTO:0000570	Hematopoietic system	16	2755	0.45	0.0061	9606.ENSP00000217515,9606.ENSP00000230050,9606.ENSP00000237530,9606.ENSP00000252486,9606.ENSP00000261479,9606.ENSP00000261712,9606.ENSP00000270776,9606.ENSP00000307889,9606.ENSP00000345347,9606.ENSP00000354947,9606.ENSP00000362924,9606.ENSP00000369757,9606.ENSP00000377640,9606.ENSP00000410059,9606.ENSP00000438689,9606.ENSP00000472985	TXNL1,RPS12,RPN2,APOE,PSMA6,PSMD11,PGD,RPL13,HMGB1,CAPZA2,GSN,RPS6,RPL24,EEF1D,ACADVL,RPS5
TISSUES	BTO:0000083	Female reproductive system	25	6111	0.29	0.0064	9606.ENSP00000230050,9606.ENSP00000237530,9606.ENSP00000252486,9606.ENSP00000256383,9606.ENSP00000261479,9606.ENSP00000270776,9606.ENSP00000307889,9606.ENSP00000316924,9606.ENSP00000317904,9606.ENSP00000318176,9606.ENSP00000319992,9606.ENSP00000345347,9606.ENSP00000349541,9606.ENSP00000353444,9606.ENSP00000353826,9606.ENSP00000354947,9606.ENSP00000362924,9606.ENSP00000369757,9606.ENSP00000377640,…	RPS12,RPN2,APOE,EIF2S1,PSMA6,PGD,RPL13,ACSS1,GYS1,PRKRA,TMEM11,HMGB1,CAVIN1,RAB5B,LONP1,CAPZA2,GSN,RPS6,RPL24,FAH,EEF1D,EIF3F,ACADVL,RPS5,CES2
TISSUES	BTO:0000282	Head	26	6642	0.27	0.0082	9606.ENSP00000215375,9606.ENSP00000217515,9606.ENSP00000252486,9606.ENSP00000261479,9606.ENSP00000270776,9606.ENSP00000284440,9606.ENSP00000294724,9606.ENSP00000307889,9606.ENSP00000316924,9606.ENSP00000317904,9606.ENSP00000318176,9606.ENSP00000319992,9606.ENSP00000345347,9606.ENSP00000349541,9606.ENSP00000353444,9606.ENSP00000353826,9606.ENSP00000354947,9606.ENSP00000362924,9606.ENSP00000369757,…	ATP5F1D,TXNL1,APOE,PSMA6,PGD,UCHL1,AGL,RPL13,ACSS1,GYS1,PRKRA,TMEM11,HMGB1,CAVIN1,RAB5B,LONP1,CAPZA2,GSN,RPS6,HHATL,IMPA1,EEF1D,EIF3F,ACADVL,RPS5,CES2
TISSUES	BTO:0003091	Urogenital system	27	7090	0.26	0.0082	9606.ENSP00000230050,9606.ENSP00000237530,9606.ENSP00000252486,9606.ENSP00000256104,9606.ENSP00000256383,9606.ENSP00000261479,9606.ENSP00000270776,9606.ENSP00000307889,9606.ENSP00000316924,9606.ENSP00000317904,9606.ENSP00000318176,9606.ENSP00000319992,9606.ENSP00000345347,9606.ENSP00000349541,9606.ENSP00000353444,9606.ENSP00000353826,9606.ENSP00000354947,9606.ENSP00000362924,9606.ENSP00000369757,…	RPS12,RPN2,APOE,FABP4,EIF2S1,PSMA6,PGD,RPL13,ACSS1,GYS1,PRKRA,TMEM11,HMGB1,CAVIN1,RAB5B,LONP1,CAPZA2,GSN,RPS6,RPL24,FAH,IMPA1,EEF1D,EIF3F,ACADVL,RPS5,CES2
TISSUES	BTO:0000174	Embryonic structure	14	2369	0.45	0.0150	9606.ENSP00000230050,9606.ENSP00000237530,9606.ENSP00000256383,9606.ENSP00000261479,9606.ENSP00000261712,9606.ENSP00000316924,9606.ENSP00000319992,9606.ENSP00000345347,9606.ENSP00000349541,9606.ENSP00000369757,9606.ENSP00000410059,9606.ENSP00000438689,9606.ENSP00000472985,9606.ENSP00000499140	RPS12,RPN2,EIF2S1,PSMA6,PSMD11,ACSS1,TMEM11,HMGB1,CAVIN1,RPS6,EEF1D,ACADVL,RPS5,CES2
TISSUES	BTO:0000671	Kidney	9	1039	0.62	0.0179	9606.ENSP00000252486,9606.ENSP00000307889,9606.ENSP00000317904,9606.ENSP00000319992,9606.ENSP00000345347,9606.ENSP00000349541,9606.ENSP00000354947,9606.ENSP00000362924,9606.ENSP00000369757	APOE,RPL13,GYS1,TMEM11,HMGB1,CAVIN1,CAPZA2,GSN,RPS6
TISSUES	BTO:0000042	Animal	40	15148	0.1	0.0202	9606.ENSP00000215375,9606.ENSP00000217515,9606.ENSP00000222399,9606.ENSP00000230050,9606.ENSP00000237530,9606.ENSP00000244217,9606.ENSP00000252486,9606.ENSP00000255040,9606.ENSP00000256104,9606.ENSP00000256383,9606.ENSP00000261479,9606.ENSP00000261712,9606.ENSP00000264613,9606.ENSP00000270776,9606.ENSP00000284440,9606.ENSP00000294724,9606.ENSP00000307889,9606.ENSP00000316924,9606.ENSP00000317904,…	ATP5F1D,TXNL1,LAMB1,RPS12,RPN2,MCEE,APOE,APCS,FABP4,EIF2S1,PSMA6,PSMD11,CP,PGD,UCHL1,AGL,RPL13,ACSS1,GYS1,PRKRA,TMEM11,HMGB1,CAVIN1,RAB5B,LONP1,CAPZA2,GSN,RPS6,RPL24,FAH,HHATL,NDUFB3,IMPA1,EEF1D,EIF3F,ACADVL,APOC1,RPS5,PLIN4,CES2
TISSUES	BTO:0000648	Intestine	10	1349	0.55	0.0244	9606.ENSP00000222399,9606.ENSP00000307889,9606.ENSP00000345347,9606.ENSP00000362924,9606.ENSP00000369757,9606.ENSP00000377640,9606.ENSP00000385080,9606.ENSP00000438689,9606.ENSP00000472985,9606.ENSP00000499140	LAMB1,RPL13,HMGB1,GSN,RPS6,RPL24,FAH,ACADVL,RPS5,CES2
TISSUES	BTO:0001129	Prostate gland	6	476	0.78	0.0286	9606.ENSP00000230050,9606.ENSP00000307889,9606.ENSP00000319992,9606.ENSP00000345347,9606.ENSP00000369757,9606.ENSP00000472985	RPS12,RPL13,TMEM11,HMGB1,RPS6,RPS5
TISSUES	BTO:0000080	Male reproductive gland	14	2658	0.4	0.0406	9606.ENSP00000230050,9606.ENSP00000237530,9606.ENSP00000261479,9606.ENSP00000307889,9606.ENSP00000316924,9606.ENSP00000318176,9606.ENSP00000319992,9606.ENSP00000345347,9606.ENSP00000353444,9606.ENSP00000362924,9606.ENSP00000369757,9606.ENSP00000438689,9606.ENSP00000472985,9606.ENSP00000499140	RPS12,RPN2,PSMA6,RPL13,ACSS1,PRKRA,TMEM11,HMGB1,RAB5B,GSN,RPS6,ACADVL,RPS5,CES2
TISSUES	BTO:0000421	Connective tissue	8	954	0.61	0.0426	9606.ENSP00000217515,9606.ENSP00000256104,9606.ENSP00000256383,9606.ENSP00000284440,9606.ENSP00000354947,9606.ENSP00000369757,9606.ENSP00000410059,9606.ENSP00000472985	TXNL1,FABP4,EIF2S1,UCHL1,CAPZA2,RPS6,EEF1D,RPS5
TISSUES	BTO:0000562	Heart	7	738	0.66	0.0460	9606.ENSP00000261712,9606.ENSP00000270776,9606.ENSP00000318176,9606.ENSP00000369757,9606.ENSP00000405423,9606.ENSP00000407336,9606.ENSP00000438689	PSMD11,PGD,PRKRA,RPS6,HHATL,NDUFB3,ACADVL
TISSUES	BTO:0003096	Internal male genital organ	13	2388	0.42	0.0463	9606.ENSP00000230050,9606.ENSP00000237530,9606.ENSP00000261479,9606.ENSP00000307889,9606.ENSP00000316924,9606.ENSP00000318176,9606.ENSP00000319992,9606.ENSP00000345347,9606.ENSP00000353444,9606.ENSP00000362924,9606.ENSP00000369757,9606.ENSP00000472985,9606.ENSP00000499140	RPS12,RPN2,PSMA6,RPL13,ACSS1,PRKRA,TMEM11,HMGB1,RAB5B,GSN,RPS6,RPS5,CES2
COMPARTMENTS	GOCC:0005737	Cytoplasm	36	8195	0.32	2.61e-06	9606.ENSP00000215375,9606.ENSP00000217515,9606.ENSP00000230050,9606.ENSP00000237530,9606.ENSP00000244217,9606.ENSP00000252486,9606.ENSP00000256104,9606.ENSP00000256383,9606.ENSP00000261479,9606.ENSP00000261712,9606.ENSP00000264613,9606.ENSP00000270776,9606.ENSP00000284440,9606.ENSP00000294724,9606.ENSP00000307889,9606.ENSP00000316924,9606.ENSP00000317904,9606.ENSP00000318176,9606.ENSP00000319992,…	ATP5F1D,TXNL1,RPS12,RPN2,MCEE,APOE,FABP4,EIF2S1,PSMA6,PSMD11,CP,PGD,UCHL1,AGL,RPL13,ACSS1,GYS1,PRKRA,TMEM11,HMGB1,CAVIN1,RAB5B,LONP1,CAPZA2,GSN,RPS6,RPL24,HHATL,NDUFB3,IMPA1,EEF1D,EIF3F,ACADVL,RPS5,PLIN4,CES2
COMPARTMENTS	GOCC:0022626	Cytosolic ribosome	5	89	1.43	0.0017	9606.ENSP00000230050,9606.ENSP00000307889,9606.ENSP00000369757,9606.ENSP00000377640,9606.ENSP00000472985	RPS12,RPL13,RPS6,RPL24,RPS5
COMPARTMENTS	GOCC:0005829	Cytosol	19	3054	0.48	0.0025	9606.ENSP00000217515,9606.ENSP00000230050,9606.ENSP00000256104,9606.ENSP00000256383,9606.ENSP00000261479,9606.ENSP00000261712,9606.ENSP00000270776,9606.ENSP00000284440,9606.ENSP00000294724,9606.ENSP00000307889,9606.ENSP00000317904,9606.ENSP00000318176,9606.ENSP00000353826,9606.ENSP00000354947,9606.ENSP00000362924,9606.ENSP00000369757,9606.ENSP00000377640,9606.ENSP00000410059,9606.ENSP00000472985	TXNL1,RPS12,FABP4,EIF2S1,PSMA6,PSMD11,PGD,UCHL1,AGL,RPL13,GYS1,PRKRA,LONP1,CAPZA2,GSN,RPS6,RPL24,EEF1D,RPS5
COMPARTMENTS	GOCC:0005622	Intracellular	37	11512	0.19	0.0048	9606.ENSP00000215375,9606.ENSP00000217515,9606.ENSP00000230050,9606.ENSP00000237530,9606.ENSP00000244217,9606.ENSP00000252486,9606.ENSP00000256104,9606.ENSP00000256383,9606.ENSP00000261479,9606.ENSP00000261712,9606.ENSP00000264613,9606.ENSP00000270776,9606.ENSP00000284440,9606.ENSP00000294724,9606.ENSP00000307254,9606.ENSP00000307889,9606.ENSP00000316924,9606.ENSP00000317904,9606.ENSP00000318176,…	ATP5F1D,TXNL1,RPS12,RPN2,MCEE,APOE,FABP4,EIF2S1,PSMA6,PSMD11,CP,PGD,UCHL1,AGL,AAMDC,RPL13,ACSS1,GYS1,PRKRA,TMEM11,HMGB1,CAVIN1,RAB5B,LONP1,CAPZA2,GSN,RPS6,RPL24,HHATL,NDUFB3,IMPA1,EEF1D,EIF3F,ACADVL,RPS5,PLIN4,CES2
COMPARTMENTS	GOCC:0022627	Cytosolic small ribosomal subunit	3	36	1.6	0.0242	9606.ENSP00000230050,9606.ENSP00000369757,9606.ENSP00000472985	RPS12,RPS6,RPS5
COMPARTMENTS	GOCC:0065010	Extracellular membrane-bounded organelle	7	473	0.85	0.0242	9606.ENSP00000252486,9606.ENSP00000255040,9606.ENSP00000256104,9606.ENSP00000256383,9606.ENSP00000264613,9606.ENSP00000353444,9606.ENSP00000362924	APOE,APCS,FABP4,EIF2S1,CP,RAB5B,GSN
COMPARTMENTS	GOCC:1903561	Extracellular vesicle	7	500	0.83	0.0242	9606.ENSP00000252486,9606.ENSP00000255040,9606.ENSP00000256104,9606.ENSP00000256383,9606.ENSP00000264613,9606.ENSP00000353444,9606.ENSP00000362924	APOE,APCS,FABP4,EIF2S1,CP,RAB5B,GSN
COMPARTMENTS	GOCC:0072562	Blood microparticle	4	118	1.21	0.0271	9606.ENSP00000252486,9606.ENSP00000255040,9606.ENSP00000264613,9606.ENSP00000362924	APOE,APCS,CP,GSN
COMPARTMENTS	GOCC:0110165	Cellular anatomical entity	39	14060	0.12	0.0297	9606.ENSP00000215375,9606.ENSP00000217515,9606.ENSP00000222399,9606.ENSP00000230050,9606.ENSP00000237530,9606.ENSP00000244217,9606.ENSP00000252486,9606.ENSP00000255040,9606.ENSP00000256104,9606.ENSP00000256383,9606.ENSP00000261479,9606.ENSP00000261712,9606.ENSP00000264613,9606.ENSP00000270776,9606.ENSP00000284440,9606.ENSP00000294724,9606.ENSP00000307889,9606.ENSP00000316924,9606.ENSP00000317904,…	ATP5F1D,TXNL1,LAMB1,RPS12,RPN2,MCEE,APOE,APCS,FABP4,EIF2S1,PSMA6,PSMD11,CP,PGD,UCHL1,AGL,RPL13,ACSS1,GYS1,PRKRA,TMEM11,HMGB1,CAVIN1,RAB5B,LONP1,CAPZA2,GSN,RPS6,RPL24,HHATL,NDUFB3,IMPA1,EEF1D,EIF3F,ACADVL,APOC1,RPS5,PLIN4,CES2
COMPARTMENTS	GOCC:1904813	ficolin-1-rich granule lumen	4	124	1.19	0.0297	9606.ENSP00000261712,9606.ENSP00000294724,9606.ENSP00000345347,9606.ENSP00000362924	PSMD11,AGL,HMGB1,GSN
COMPARTMENTS	GOCC:1990904	Ribonucleoprotein complex	7	564	0.78	0.0297	9606.ENSP00000230050,9606.ENSP00000256383,9606.ENSP00000261479,9606.ENSP00000318176,9606.ENSP00000369757,9606.ENSP00000377640,9606.ENSP00000472985	RPS12,EIF2S1,PSMA6,PRKRA,RPS6,RPL24,RPS5
COMPARTMENTS	GOCC:0005615	Extracellular space	9	1027	0.62	0.0342	9606.ENSP00000222399,9606.ENSP00000252486,9606.ENSP00000255040,9606.ENSP00000256104,9606.ENSP00000264613,9606.ENSP00000345347,9606.ENSP00000353444,9606.ENSP00000362924,9606.ENSP00000465356	LAMB1,APOE,APCS,FABP4,CP,HMGB1,RAB5B,GSN,APOC1
COMPARTMENTS	GOCC:0005844	Polysome	3	54	1.43	0.0342	9606.ENSP00000256383,9606.ENSP00000261479,9606.ENSP00000377640	EIF2S1,PSMA6,RPL24
COMPARTMENTS	GOCC:0044391	Ribosomal subunit	4	155	1.09	0.0440	9606.ENSP00000230050,9606.ENSP00000369757,9606.ENSP00000377640,9606.ENSP00000472985	RPS12,RPS6,RPL24,RPS5
UniProt Keywords	KW-0007	Acetylation	23	3362	0.52	1.27e-05	9606.ENSP00000215375,9606.ENSP00000230050,9606.ENSP00000244217,9606.ENSP00000256104,9606.ENSP00000256383,9606.ENSP00000261479,9606.ENSP00000261712,9606.ENSP00000270776,9606.ENSP00000307889,9606.ENSP00000316924,9606.ENSP00000345347,9606.ENSP00000349541,9606.ENSP00000353444,9606.ENSP00000354947,9606.ENSP00000362924,9606.ENSP00000369757,9606.ENSP00000377640,9606.ENSP00000385080,9606.ENSP00000407336,…	ATP5F1D,RPS12,MCEE,FABP4,EIF2S1,PSMA6,PSMD11,PGD,RPL13,ACSS1,HMGB1,CAVIN1,RAB5B,CAPZA2,GSN,RPS6,RPL24,FAH,NDUFB3,EEF1D,EIF3F,ACADVL,RPS5
UniProt Keywords	KW-0689	Ribosomal protein	5	175	1.14	0.0115	9606.ENSP00000230050,9606.ENSP00000307889,9606.ENSP00000369757,9606.ENSP00000377640,9606.ENSP00000472985	RPS12,RPL13,RPS6,RPL24,RPS5
UniProt Keywords	KW-0558	Oxidation	3	32	1.65	0.0116	9606.ENSP00000252486,9606.ENSP00000284440,9606.ENSP00000345347	APOE,UCHL1,HMGB1
UniProt Keywords	KW-0320	Glycogen biosynthesis	2	8	2.08	0.0315	9606.ENSP00000294724,9606.ENSP00000317904	AGL,GYS1
UniProt Keywords	KW-0647	Proteasome	3	52	1.44	0.0315	9606.ENSP00000217515,9606.ENSP00000261479,9606.ENSP00000261712	TXNL1,PSMA6,PSMD11
UniProt Keywords	KW-0850	VLDL	2	10	1.98	0.0315	9606.ENSP00000252486,9606.ENSP00000465356	APOE,APOC1
UniProt Keywords	KW-0597	Phosphoprotein	28	8122	0.22	0.0361	9606.ENSP00000217515,9606.ENSP00000222399,9606.ENSP00000252486,9606.ENSP00000256104,9606.ENSP00000256383,9606.ENSP00000261479,9606.ENSP00000261712,9606.ENSP00000264613,9606.ENSP00000270776,9606.ENSP00000284440,9606.ENSP00000294724,9606.ENSP00000307889,9606.ENSP00000317904,9606.ENSP00000318176,9606.ENSP00000345347,9606.ENSP00000349541,9606.ENSP00000353444,9606.ENSP00000354947,9606.ENSP00000362924,…	TXNL1,LAMB1,APOE,FABP4,EIF2S1,PSMA6,PSMD11,CP,PGD,UCHL1,AGL,RPL13,GYS1,PRKRA,HMGB1,CAVIN1,RAB5B,CAPZA2,GSN,RPS6,RPL24,FAH,IMPA1,EEF1D,EIF3F,ACADVL,RPS5,PLIN4
