# Supplementary material for: Exploring protein relative relations in skeletal muscle proteomic analysis for insights into insulin resistance and type 2 diabetes
Source: Sci Rep. 2024 Jul 31;14:17631. doi: 10.1038/s41598-024-68568-4 (PMC11292014; doi:10.1038/s41598-024-68568-4)
Supplement: Supplementary file 2 — Supplementary Information 2. [file 41598_2024_68568_MOESM2_ESM.zip › String_data/T2D_PD_Stat_enrichment.all.tsv]

#category	term ID	term description	observed gene count	background gene count	strength	false discovery rate	matching proteins in your network (IDs)	matching proteins in your network (labels)
GO Process	GO:0072378	Blood coagulation, fibrin clot formation	6	24	1.81	2.28e-05	9606.ENSP00000306099,9606.ENSP00000308541,9606.ENSP00000336829,9606.ENSP00000346839,9606.ENSP00000358866,9606.ENSP00000498441	FGB,F2,FGG,FN1,FLNA,FGA
GO Process	GO:0018149	Peptide cross-linking	6	37	1.62	7.50e-05	9606.ENSP00000052754,9606.ENSP00000252244,9606.ENSP00000269576,9606.ENSP00000310861,9606.ENSP00000346839,9606.ENSP00000497777	DCN,KRT1,KRT10,KRT2,FN1,EPB42
GO Process	GO:0042730	Fibrinolysis	5	19	1.83	0.00012	9606.ENSP00000252244,9606.ENSP00000306099,9606.ENSP00000308541,9606.ENSP00000336829,9606.ENSP00000498441	KRT1,FGB,F2,FGG,FGA
GO Process	GO:0030195	Negative regulation of blood coagulation	6	46	1.53	0.00015	9606.ENSP00000252244,9606.ENSP00000252486,9606.ENSP00000306099,9606.ENSP00000308541,9606.ENSP00000336829,9606.ENSP00000498441	KRT1,APOE,FGB,F2,FGG,FGA
GO Process	GO:0022604	Regulation of cell morphogenesis	10	311	0.92	0.00080	9606.ENSP00000306099,9606.ENSP00000308541,9606.ENSP00000336829,9606.ENSP00000345259,9606.ENSP00000346300,9606.ENSP00000346839,9606.ENSP00000358866,9606.ENSP00000495214,9606.ENSP00000497777,9606.ENSP00000498441	FGB,F2,FGG,EPB41,CRKL,FN1,FLNA,SPTA1,EPB42,FGA
GO Process	GO:0070527	Platelet aggregation	5	43	1.48	0.0013	9606.ENSP00000306099,9606.ENSP00000336829,9606.ENSP00000346839,9606.ENSP00000358866,9606.ENSP00000498441	FGB,FGG,FN1,FLNA,FGA
GO Process	GO:0010038	Response to metal ion	10	362	0.85	0.0015	9606.ENSP00000262940,9606.ENSP00000267814,9606.ENSP00000280772,9606.ENSP00000306099,9606.ENSP00000332449,9606.ENSP00000336829,9606.ENSP00000440982,9606.ENSP00000478059,9606.ENSP00000498441,9606.ENSP00000500990	RASA4,SORD,ANK3,FGB,CRIP1,FGG,RASA4B,STIM1,FGA,SNCA
GO Process	GO:1900026	Positive regulation of substrate adhesion-dependent cell spreading	5	45	1.46	0.0015	9606.ENSP00000306099,9606.ENSP00000336829,9606.ENSP00000346300,9606.ENSP00000358866,9606.ENSP00000498441	FGB,FGG,CRKL,FLNA,FGA
GO Process	GO:0065003	Protein-containing complex assembly	18	1303	0.55	0.0018	9606.ENSP00000217402,9606.ENSP00000233242,9606.ENSP00000252242,9606.ENSP00000252244,9606.ENSP00000252486,9606.ENSP00000269576,9606.ENSP00000306099,9606.ENSP00000336829,9606.ENSP00000346839,9606.ENSP00000355046,9606.ENSP00000365533,9606.ENSP00000368237,9606.ENSP00000368688,9606.ENSP00000379616,9606.ENSP00000416293,9606.ENSP00000465356,9606.ENSP00000498441,9606.ENSP00000500990	CHMP4B,APOB,KRT5,KRT1,APOE,KRT10,FGB,FGG,FN1,MT-ND2,CLYBL,ATL2,LYRM7,MYH11,SLC2A1,APOC1,FGA,SNCA
GO Process	GO:0030168	Platelet activation	6	97	1.21	0.0024	9606.ENSP00000306099,9606.ENSP00000308541,9606.ENSP00000336829,9606.ENSP00000346839,9606.ENSP00000358866,9606.ENSP00000498441	FGB,F2,FGG,FN1,FLNA,FGA
GO Process	GO:1901564	Organonitrogen compound metabolic process	38	4981	0.3	0.0028	9606.ENSP00000052754,9606.ENSP00000217402,9606.ENSP00000228506,9606.ENSP00000233242,9606.ENSP00000235628,9606.ENSP00000244217,9606.ENSP00000252244,9606.ENSP00000252486,9606.ENSP00000266041,9606.ENSP00000269576,9606.ENSP00000284440,9606.ENSP00000299299,9606.ENSP00000306099,9606.ENSP00000307199,9606.ENSP00000308541,9606.ENSP00000310861,9606.ENSP00000316924,9606.ENSP00000336829,9606.ENSP00000340609,…	DCN,CHMP4B,MLEC,APOB,NT5C1A,MCEE,KRT1,APOE,ITIH4,KRT10,UCHL1,PCBD1,FGB,AHSP,F2,KRT2,ACSS1,FGG,DUPD1,TPSAB1,RPL21,FN1,MT-ND2,FLNA,VPS28,RPS6,GPS1,BPGM,BLVRA,CFB,RPL28,APOC1,TPSB2,SPTA1,EPB42,FGA,HMBS,SNCA
GO Process	GO:1903034	Regulation of response to wounding	7	162	1.05	0.0031	9606.ENSP00000252244,9606.ENSP00000252486,9606.ENSP00000306099,9606.ENSP00000308541,9606.ENSP00000336829,9606.ENSP00000358866,9606.ENSP00000498441	KRT1,APOE,FGB,F2,FGG,FLNA,FGA
GO Process	GO:0042592	Homeostatic process	18	1406	0.52	0.0039	9606.ENSP00000216185,9606.ENSP00000217402,9606.ENSP00000233242,9606.ENSP00000252244,9606.ENSP00000252486,9606.ENSP00000273550,9606.ENSP00000280772,9606.ENSP00000307199,9606.ENSP00000308541,9606.ENSP00000333984,9606.ENSP00000340609,9606.ENSP00000369757,9606.ENSP00000376840,9606.ENSP00000416293,9606.ENSP00000478059,9606.ENSP00000495214,9606.ENSP00000497777,9606.ENSP00000498610	TXN2,CHMP4B,APOB,KRT1,APOE,FTH1,ANK3,AHSP,F2,TRDN,DUPD1,RPS6,BPGM,SLC2A1,STIM1,SPTA1,EPB42,SLC29A1
GO Process	GO:0010035	Response to inorganic substance	11	532	0.73	0.0045	9606.ENSP00000233242,9606.ENSP00000262940,9606.ENSP00000267814,9606.ENSP00000280772,9606.ENSP00000306099,9606.ENSP00000332449,9606.ENSP00000336829,9606.ENSP00000440982,9606.ENSP00000478059,9606.ENSP00000498441,9606.ENSP00000500990	APOB,RASA4,SORD,ANK3,FGB,CRIP1,FGG,RASA4B,STIM1,FGA,SNCA
GO Process	GO:0008152	Metabolic process	50	7988	0.21	0.0051	9606.ENSP00000052754,9606.ENSP00000217402,9606.ENSP00000228506,9606.ENSP00000233242,9606.ENSP00000235628,9606.ENSP00000244217,9606.ENSP00000252244,9606.ENSP00000252486,9606.ENSP00000266041,9606.ENSP00000267814,9606.ENSP00000269576,9606.ENSP00000270776,9606.ENSP00000284440,9606.ENSP00000299299,9606.ENSP00000306099,9606.ENSP00000307199,9606.ENSP00000308541,9606.ENSP00000310861,9606.ENSP00000316924,…	DCN,CHMP4B,MLEC,APOB,NT5C1A,MCEE,KRT1,APOE,ITIH4,SORD,KRT10,PGD,UCHL1,PCBD1,FGB,AHSP,F2,KRT2,ACSS1,ACAA1,FGG,DUPD1,TPSAB1,PRELP,RPL21,CRKL,FN1,MT-ND2,FLNA,VPS28,LYRM7,RPS6,IDI1,GPS1,BPGM,BLVRA,IMPA1,SLC2A1,CFB,DPYSL2,HNRNPC,RPL28,APOC1,TPSB2,SPTA1,EPB42,FGA,SLC29A1,HMBS,SNCA
GO Process	GO:0071704	Organic substance metabolic process	48	7522	0.22	0.0057	9606.ENSP00000052754,9606.ENSP00000217402,9606.ENSP00000228506,9606.ENSP00000233242,9606.ENSP00000235628,9606.ENSP00000244217,9606.ENSP00000252244,9606.ENSP00000252486,9606.ENSP00000266041,9606.ENSP00000267814,9606.ENSP00000269576,9606.ENSP00000270776,9606.ENSP00000284440,9606.ENSP00000299299,9606.ENSP00000306099,9606.ENSP00000307199,9606.ENSP00000308541,9606.ENSP00000310861,9606.ENSP00000316924,…	DCN,CHMP4B,MLEC,APOB,NT5C1A,MCEE,KRT1,APOE,ITIH4,SORD,KRT10,PGD,UCHL1,PCBD1,FGB,AHSP,F2,KRT2,ACSS1,ACAA1,FGG,DUPD1,TPSAB1,RPL21,CRKL,FN1,MT-ND2,FLNA,VPS28,RPS6,IDI1,GPS1,BPGM,BLVRA,IMPA1,SLC2A1,CFB,DPYSL2,HNRNPC,RPL28,APOC1,TPSB2,SPTA1,EPB42,FGA,SLC29A1,HMBS,SNCA
GO Process	GO:0051050	Positive regulation of transport	14	915	0.6	0.0059	9606.ENSP00000252486,9606.ENSP00000280772,9606.ENSP00000306099,9606.ENSP00000308541,9606.ENSP00000333984,9606.ENSP00000336829,9606.ENSP00000358866,9606.ENSP00000366565,9606.ENSP00000396688,9606.ENSP00000415941,9606.ENSP00000416561,9606.ENSP00000478059,9606.ENSP00000498441,9606.ENSP00000500990	APOE,ANK3,FGB,F2,TRDN,FGG,FLNA,VPS28,C4A,C4B,CFB,STIM1,FGA,SNCA
GO Process	GO:0010811	Positive regulation of cell-substrate adhesion	6	128	1.08	0.0069	9606.ENSP00000306099,9606.ENSP00000336829,9606.ENSP00000346300,9606.ENSP00000346839,9606.ENSP00000358866,9606.ENSP00000498441	FGB,FGG,CRKL,FN1,FLNA,FGA
GO Process	GO:0050878	Regulation of body fluid levels	9	371	0.8	0.0075	9606.ENSP00000252244,9606.ENSP00000252486,9606.ENSP00000306099,9606.ENSP00000308541,9606.ENSP00000336829,9606.ENSP00000346839,9606.ENSP00000358866,9606.ENSP00000498441,9606.ENSP00000498610	KRT1,APOE,FGB,F2,FGG,FN1,FLNA,FGA,SLC29A1
GO Process	GO:1901615	Organic hydroxy compound metabolic process	10	478	0.73	0.0083	9606.ENSP00000233242,9606.ENSP00000252486,9606.ENSP00000267814,9606.ENSP00000299299,9606.ENSP00000316924,9606.ENSP00000333664,9606.ENSP00000370748,9606.ENSP00000408526,9606.ENSP00000465356,9606.ENSP00000500990	APOB,APOE,SORD,PCBD1,ACSS1,ACAA1,IDI1,IMPA1,APOC1,SNCA
GO Process	GO:0031639	Plasminogen activation	3	11	1.85	0.0092	9606.ENSP00000306099,9606.ENSP00000336829,9606.ENSP00000498441	FGB,FGG,FGA
GO Process	GO:0051592	Response to calcium ion	6	149	1.02	0.0131	9606.ENSP00000262940,9606.ENSP00000306099,9606.ENSP00000336829,9606.ENSP00000440982,9606.ENSP00000478059,9606.ENSP00000498441	RASA4,FGB,FGG,RASA4B,STIM1,FGA
GO Process	GO:0006066	Alcohol metabolic process	8	324	0.81	0.0177	9606.ENSP00000233242,9606.ENSP00000252486,9606.ENSP00000267814,9606.ENSP00000299299,9606.ENSP00000316924,9606.ENSP00000370748,9606.ENSP00000408526,9606.ENSP00000465356	APOB,APOE,SORD,PCBD1,ACSS1,IDI1,IMPA1,APOC1
GO Process	GO:0034116	Positive regulation of heterotypic cell-cell adhesion	3	15	1.71	0.0181	9606.ENSP00000306099,9606.ENSP00000336829,9606.ENSP00000498441	FGB,FGG,FGA
GO Process	GO:0044238	Primary metabolic process	45	7156	0.21	0.0181	9606.ENSP00000052754,9606.ENSP00000217402,9606.ENSP00000228506,9606.ENSP00000233242,9606.ENSP00000235628,9606.ENSP00000244217,9606.ENSP00000252244,9606.ENSP00000252486,9606.ENSP00000267814,9606.ENSP00000269576,9606.ENSP00000270776,9606.ENSP00000284440,9606.ENSP00000299299,9606.ENSP00000306099,9606.ENSP00000307199,9606.ENSP00000308541,9606.ENSP00000310861,9606.ENSP00000316924,9606.ENSP00000333664,…	DCN,CHMP4B,MLEC,APOB,NT5C1A,MCEE,KRT1,APOE,SORD,KRT10,PGD,UCHL1,PCBD1,FGB,AHSP,F2,KRT2,ACSS1,ACAA1,FGG,DUPD1,TPSAB1,RPL21,CRKL,FN1,MT-ND2,FLNA,VPS28,RPS6,IDI1,GPS1,BPGM,IMPA1,SLC2A1,CFB,DPYSL2,HNRNPC,RPL28,APOC1,TPSB2,EPB42,FGA,SLC29A1,HMBS,SNCA
GO Process	GO:0022603	Regulation of anatomical structure morphogenesis	13	920	0.56	0.0202	9606.ENSP00000052754,9606.ENSP00000252244,9606.ENSP00000306099,9606.ENSP00000308541,9606.ENSP00000336829,9606.ENSP00000345259,9606.ENSP00000346300,9606.ENSP00000346839,9606.ENSP00000358866,9606.ENSP00000478059,9606.ENSP00000495214,9606.ENSP00000497777,9606.ENSP00000498441	DCN,KRT1,FGB,F2,FGG,EPB41,CRKL,FN1,FLNA,STIM1,SPTA1,EPB42,FGA
GO Process	GO:1903028	Positive regulation of opsonization	3	16	1.69	0.0202	9606.ENSP00000396688,9606.ENSP00000415941,9606.ENSP00000416561	C4A,C4B,CFB
GO Process	GO:0051258	Protein polymerization	5	101	1.11	0.0205	9606.ENSP00000217402,9606.ENSP00000252242,9606.ENSP00000306099,9606.ENSP00000336829,9606.ENSP00000498441	CHMP4B,KRT5,FGB,FGG,FGA
GO Process	GO:0060627	Regulation of vesicle-mediated transport	10	551	0.67	0.0205	9606.ENSP00000252486,9606.ENSP00000306099,9606.ENSP00000336829,9606.ENSP00000366565,9606.ENSP00000396688,9606.ENSP00000415941,9606.ENSP00000416561,9606.ENSP00000465356,9606.ENSP00000498441,9606.ENSP00000500990	APOE,FGB,FGG,VPS28,C4A,C4B,CFB,APOC1,FGA,SNCA
GO Process	GO:1904064	Positive regulation of cation transmembrane transport	6	171	0.96	0.0219	9606.ENSP00000280772,9606.ENSP00000308541,9606.ENSP00000333984,9606.ENSP00000358866,9606.ENSP00000478059,9606.ENSP00000500990	ANK3,F2,TRDN,FLNA,STIM1,SNCA
GO Process	GO:0007010	Cytoskeleton organization	15	1229	0.5	0.0228	9606.ENSP00000252242,9606.ENSP00000252244,9606.ENSP00000252486,9606.ENSP00000265709,9606.ENSP00000280772,9606.ENSP00000310861,9606.ENSP00000333984,9606.ENSP00000345259,9606.ENSP00000358866,9606.ENSP00000379616,9606.ENSP00000425556,9606.ENSP00000427985,9606.ENSP00000484398,9606.ENSP00000495214,9606.ENSP00000497777	KRT5,KRT1,APOE,ANK1,ANK3,KRT2,TRDN,EPB41,FLNA,MYH11,PALLD,DPYSL2,SMTN,SPTA1,EPB42
GO Process	GO:0010543	Regulation of platelet activation	4	53	1.29	0.0228	9606.ENSP00000252486,9606.ENSP00000308541,9606.ENSP00000336829,9606.ENSP00000358866	APOE,F2,FGG,FLNA
GO Process	GO:0010544	Negative regulation of platelet activation	3	19	1.61	0.0245	9606.ENSP00000252486,9606.ENSP00000308541,9606.ENSP00000336829	APOE,F2,FGG
GO Process	GO:0006959	Humoral immune response	7	268	0.83	0.0271	9606.ENSP00000252244,9606.ENSP00000306099,9606.ENSP00000308541,9606.ENSP00000396688,9606.ENSP00000415941,9606.ENSP00000416561,9606.ENSP00000498441	KRT1,FGB,F2,C4A,C4B,CFB,FGA
GO Process	GO:0031638	Zymogen activation	4	59	1.24	0.0293	9606.ENSP00000306099,9606.ENSP00000308541,9606.ENSP00000336829,9606.ENSP00000498441	FGB,F2,FGG,FGA
GO Process	GO:0006956	Complement activation	4	60	1.24	0.0306	9606.ENSP00000252244,9606.ENSP00000396688,9606.ENSP00000415941,9606.ENSP00000416561	KRT1,C4A,C4B,CFB
GO Process	GO:0022607	Cellular component assembly	22	2467	0.36	0.0324	9606.ENSP00000217402,9606.ENSP00000233242,9606.ENSP00000252242,9606.ENSP00000252244,9606.ENSP00000252486,9606.ENSP00000269576,9606.ENSP00000280772,9606.ENSP00000306099,9606.ENSP00000336829,9606.ENSP00000346300,9606.ENSP00000346839,9606.ENSP00000355046,9606.ENSP00000358866,9606.ENSP00000365533,9606.ENSP00000366565,9606.ENSP00000368237,9606.ENSP00000368688,9606.ENSP00000379616,9606.ENSP00000416293,…	CHMP4B,APOB,KRT5,KRT1,APOE,KRT10,ANK3,FGB,FGG,CRKL,FN1,MT-ND2,FLNA,CLYBL,VPS28,ATL2,LYRM7,MYH11,SLC2A1,APOC1,FGA,SNCA
GO Process	GO:0034377	Plasma lipoprotein particle assembly	3	23	1.53	0.0366	9606.ENSP00000233242,9606.ENSP00000252486,9606.ENSP00000465356	APOB,APOE,APOC1
GO Process	GO:0065008	Regulation of biological quality	28	3654	0.3	0.0379	9606.ENSP00000052754,9606.ENSP00000216185,9606.ENSP00000217402,9606.ENSP00000233242,9606.ENSP00000234038,9606.ENSP00000252244,9606.ENSP00000252486,9606.ENSP00000273550,9606.ENSP00000280772,9606.ENSP00000306099,9606.ENSP00000307199,9606.ENSP00000308541,9606.ENSP00000333984,9606.ENSP00000336829,9606.ENSP00000340609,9606.ENSP00000346839,9606.ENSP00000358866,9606.ENSP00000369757,9606.ENSP00000376840,…	DCN,TXN2,CHMP4B,APOB,PPP1R7,KRT1,APOE,FTH1,ANK3,FGB,AHSP,F2,TRDN,FGG,DUPD1,FN1,FLNA,RPS6,BPGM,SLC2A1,DPYSL2,HNRNPC,STIM1,SPTA1,EPB42,FGA,SLC29A1,SNCA
GO Process	GO:0010650	Positive regulation of cell communication by electrical coupling	2	3	2.24	0.0385	9606.ENSP00000280772,9606.ENSP00000333984	ANK3,TRDN
GO Process	GO:0034381	Plasma lipoprotein particle clearance	3	24	1.51	0.0385	9606.ENSP00000233242,9606.ENSP00000252486,9606.ENSP00000465356	APOB,APOE,APOC1
GO Process	GO:0034447	Very-low-density lipoprotein particle clearance	2	3	2.24	0.0385	9606.ENSP00000252486,9606.ENSP00000465356	APOE,APOC1
GO Process	GO:0044085	Cellular component biogenesis	23	2702	0.34	0.0386	9606.ENSP00000217402,9606.ENSP00000233242,9606.ENSP00000252242,9606.ENSP00000252244,9606.ENSP00000252486,9606.ENSP00000269576,9606.ENSP00000280772,9606.ENSP00000306099,9606.ENSP00000336829,9606.ENSP00000346300,9606.ENSP00000346839,9606.ENSP00000355046,9606.ENSP00000358866,9606.ENSP00000365533,9606.ENSP00000366565,9606.ENSP00000368237,9606.ENSP00000368688,9606.ENSP00000369757,9606.ENSP00000379616,…	CHMP4B,APOB,KRT5,KRT1,APOE,KRT10,ANK3,FGB,FGG,CRKL,FN1,MT-ND2,FLNA,CLYBL,VPS28,ATL2,LYRM7,RPS6,MYH11,SLC2A1,APOC1,FGA,SNCA
GO Process	GO:0070372	Regulation of ERK1 and ERK2 cascade	7	299	0.78	0.0426	9606.ENSP00000252486,9606.ENSP00000306099,9606.ENSP00000336829,9606.ENSP00000340609,9606.ENSP00000346300,9606.ENSP00000346839,9606.ENSP00000498441	APOE,FGB,FGG,DUPD1,CRKL,FN1,FGA
GO Process	GO:0071840	Cellular component organization or biogenesis	37	5639	0.23	0.0429	9606.ENSP00000217402,9606.ENSP00000233242,9606.ENSP00000234038,9606.ENSP00000252242,9606.ENSP00000252244,9606.ENSP00000252486,9606.ENSP00000265709,9606.ENSP00000269576,9606.ENSP00000280772,9606.ENSP00000284440,9606.ENSP00000306099,9606.ENSP00000310861,9606.ENSP00000333984,9606.ENSP00000336829,9606.ENSP00000343577,9606.ENSP00000345259,9606.ENSP00000346300,9606.ENSP00000346839,9606.ENSP00000355046,…	CHMP4B,APOB,PPP1R7,KRT5,KRT1,APOE,ANK1,KRT10,ANK3,UCHL1,FGB,KRT2,TRDN,FGG,TPSAB1,EPB41,CRKL,FN1,MT-ND2,FLNA,CLYBL,VPS28,ATL2,LYRM7,RPS6,MYH11,SLC2A1,PALLD,DPYSL2,HNRNPC,APOC1,GET3,SMTN,SPTA1,EPB42,FGA,SNCA
GO Process	GO:0048878	Chemical homeostasis	12	904	0.54	0.0434	9606.ENSP00000233242,9606.ENSP00000252244,9606.ENSP00000252486,9606.ENSP00000273550,9606.ENSP00000280772,9606.ENSP00000308541,9606.ENSP00000333984,9606.ENSP00000340609,9606.ENSP00000369757,9606.ENSP00000478059,9606.ENSP00000497777,9606.ENSP00000498610	APOB,KRT1,APOE,FTH1,ANK3,F2,TRDN,DUPD1,RPS6,STIM1,EPB42,SLC29A1
GO Process	GO:0016043	Cellular component organization	36	5436	0.23	0.0446	9606.ENSP00000217402,9606.ENSP00000233242,9606.ENSP00000234038,9606.ENSP00000252242,9606.ENSP00000252244,9606.ENSP00000252486,9606.ENSP00000265709,9606.ENSP00000269576,9606.ENSP00000280772,9606.ENSP00000284440,9606.ENSP00000306099,9606.ENSP00000310861,9606.ENSP00000333984,9606.ENSP00000336829,9606.ENSP00000343577,9606.ENSP00000345259,9606.ENSP00000346300,9606.ENSP00000346839,9606.ENSP00000355046,…	CHMP4B,APOB,PPP1R7,KRT5,KRT1,APOE,ANK1,KRT10,ANK3,UCHL1,FGB,KRT2,TRDN,FGG,TPSAB1,EPB41,CRKL,FN1,MT-ND2,FLNA,CLYBL,VPS28,ATL2,LYRM7,MYH11,SLC2A1,PALLD,DPYSL2,HNRNPC,APOC1,GET3,SMTN,SPTA1,EPB42,FGA,SNCA
GO Process	GO:0061024	Membrane organization	11	773	0.57	0.0446	9606.ENSP00000217402,9606.ENSP00000233242,9606.ENSP00000234038,9606.ENSP00000252486,9606.ENSP00000280772,9606.ENSP00000333984,9606.ENSP00000366565,9606.ENSP00000368237,9606.ENSP00000466379,9606.ENSP00000495214,9606.ENSP00000500990	CHMP4B,APOB,PPP1R7,APOE,ANK3,TRDN,VPS28,ATL2,GET3,SPTA1,SNCA
GO Process	GO:0033344	Cholesterol efflux	3	27	1.46	0.0460	9606.ENSP00000233242,9606.ENSP00000252486,9606.ENSP00000465356	APOB,APOE,APOC1
GO Process	GO:0006807	Nitrogen compound metabolic process	41	6643	0.2	0.0491	9606.ENSP00000052754,9606.ENSP00000217402,9606.ENSP00000228506,9606.ENSP00000233242,9606.ENSP00000235628,9606.ENSP00000244217,9606.ENSP00000252244,9606.ENSP00000252486,9606.ENSP00000266041,9606.ENSP00000269576,9606.ENSP00000284440,9606.ENSP00000299299,9606.ENSP00000306099,9606.ENSP00000307199,9606.ENSP00000308541,9606.ENSP00000310861,9606.ENSP00000316924,9606.ENSP00000336829,9606.ENSP00000340609,…	DCN,CHMP4B,MLEC,APOB,NT5C1A,MCEE,KRT1,APOE,ITIH4,KRT10,UCHL1,PCBD1,FGB,AHSP,F2,KRT2,ACSS1,FGG,DUPD1,TPSAB1,RPL21,FN1,MT-ND2,FLNA,VPS28,RPS6,GPS1,BPGM,BLVRA,CFB,DPYSL2,HNRNPC,RPL28,APOC1,TPSB2,SPTA1,EPB42,FGA,SLC29A1,HMBS,SNCA
GO Process	GO:0030216	Keratinocyte differentiation	5	138	0.97	0.0491	9606.ENSP00000252242,9606.ENSP00000252244,9606.ENSP00000269576,9606.ENSP00000310861,9606.ENSP00000425556	KRT5,KRT1,KRT10,KRT2,PALLD
GO Process	GO:0061515	Myeloid cell development	4	74	1.15	0.0491	9606.ENSP00000358866,9606.ENSP00000369757,9606.ENSP00000376840,9606.ENSP00000497777	FLNA,RPS6,BPGM,EPB42
GO Process	GO:1902042	Negative regulation of extrinsic apoptotic signaling pathway via death domain receptors	3	28	1.44	0.0491	9606.ENSP00000306099,9606.ENSP00000336829,9606.ENSP00000498441	FGB,FGG,FGA
GO Function	GO:0005198	Structural molecule activity	21	776	0.85	7.01e-09	9606.ENSP00000052754,9606.ENSP00000252242,9606.ENSP00000252244,9606.ENSP00000252486,9606.ENSP00000265709,9606.ENSP00000269576,9606.ENSP00000280772,9606.ENSP00000306099,9606.ENSP00000310861,9606.ENSP00000336829,9606.ENSP00000343924,9606.ENSP00000345259,9606.ENSP00000346027,9606.ENSP00000346839,9606.ENSP00000369757,9606.ENSP00000379616,9606.ENSP00000452763,9606.ENSP00000484398,9606.ENSP00000495214,…	DCN,KRT5,KRT1,APOE,ANK1,KRT10,ANK3,FGB,KRT2,FGG,PRELP,EPB41,RPL21,FN1,RPS6,MYH11,RPL28,SMTN,SPTA1,EPB42,FGA
GO Function	GO:0005200	Structural constituent of cytoskeleton	7	107	1.23	0.00068	9606.ENSP00000252242,9606.ENSP00000265709,9606.ENSP00000280772,9606.ENSP00000310861,9606.ENSP00000345259,9606.ENSP00000495214,9606.ENSP00000497777	KRT5,ANK1,ANK3,KRT2,EPB41,SPTA1,EPB42
GO Function	GO:0005515	Protein binding	48	7242	0.24	0.0047	9606.ENSP00000217402,9606.ENSP00000228506,9606.ENSP00000233242,9606.ENSP00000252242,9606.ENSP00000252244,9606.ENSP00000252486,9606.ENSP00000265709,9606.ENSP00000267814,9606.ENSP00000269576,9606.ENSP00000273550,9606.ENSP00000280772,9606.ENSP00000284440,9606.ENSP00000299299,9606.ENSP00000306099,9606.ENSP00000307199,9606.ENSP00000308541,9606.ENSP00000310861,9606.ENSP00000333984,9606.ENSP00000336829,…	CHMP4B,MLEC,APOB,KRT5,KRT1,APOE,ANK1,SORD,KRT10,FTH1,ANK3,UCHL1,PCBD1,FGB,AHSP,F2,KRT2,TRDN,FGG,DUPD1,TPSAB1,EPB41,CRKL,FN1,MT-ND2,FLNA,HNRNPCL1,VPS28,ATL2,RPS6,TAGLN,MYH11,S100A13,C4A,IMPA1,C4B,SLC2A1,CFB,PALLD,DPYSL2,HNRNPC,STIM1,HNRNPCL2,SMTN,SPTA1,FGA,NIF3L1,SNCA
GO Function	GO:0005488	Binding	67	12838	0.13	0.0063	9606.ENSP00000052754,9606.ENSP00000216185,9606.ENSP00000217402,9606.ENSP00000228506,9606.ENSP00000233242,9606.ENSP00000235628,9606.ENSP00000244217,9606.ENSP00000252242,9606.ENSP00000252244,9606.ENSP00000252486,9606.ENSP00000262940,9606.ENSP00000265709,9606.ENSP00000267814,9606.ENSP00000269576,9606.ENSP00000270776,9606.ENSP00000273550,9606.ENSP00000280772,9606.ENSP00000284440,9606.ENSP00000299299,…	DCN,TXN2,CHMP4B,MLEC,APOB,NT5C1A,MCEE,KRT5,KRT1,APOE,RASA4,ANK1,SORD,KRT10,PGD,FTH1,ANK3,UCHL1,PCBD1,FGB,AHSP,F2,KRT2,ACSS1,CRIP1,TRDN,FGG,DUPD1,TPSAB1,PRELP,EPB41,RPL21,CRKL,FN1,MT-ND2,FLNA,HNRNPCL1,CLYBL,VPS28,ATL2,RPS6,IDI1,TAGLN,MYH11,BLVRA,S100A13,C4A,IMPA1,C4B,SLC2A1,CFB,PALLD,DPYSL2,RASA4B,HNRNPC,RPL28,APOC1,GET3,HNRNPCL3,STIM1,HNRNPCL2,SMTN,SPTA1,EPB42,FGA,NIF3L1,SNCA
GO Function	GO:0005201	Extracellular matrix structural constituent	6	131	1.07	0.0134	9606.ENSP00000052754,9606.ENSP00000306099,9606.ENSP00000336829,9606.ENSP00000343924,9606.ENSP00000346839,9606.ENSP00000498441	DCN,FGB,FGG,PRELP,FN1,FGA
GO Function	GO:0030280	Structural constituent of skin epidermis	4	37	1.45	0.0134	9606.ENSP00000252242,9606.ENSP00000252244,9606.ENSP00000269576,9606.ENSP00000310861	KRT5,KRT1,KRT10,KRT2
GO Function	GO:0042802	Identical protein binding	22	2144	0.42	0.0134	9606.ENSP00000217402,9606.ENSP00000252486,9606.ENSP00000267814,9606.ENSP00000273550,9606.ENSP00000299299,9606.ENSP00000336829,9606.ENSP00000340609,9606.ENSP00000343577,9606.ENSP00000346300,9606.ENSP00000346839,9606.ENSP00000358866,9606.ENSP00000365370,9606.ENSP00000368237,9606.ENSP00000392767,9606.ENSP00000408526,9606.ENSP00000416293,9606.ENSP00000427985,9606.ENSP00000451291,9606.ENSP00000478059,…	CHMP4B,APOE,SORD,FTH1,PCBD1,FGG,DUPD1,TPSAB1,CRKL,FN1,FLNA,HNRNPCL1,ATL2,S100A13,IMPA1,SLC2A1,DPYSL2,HNRNPC,STIM1,HNRNPCL2,NIF3L1,SNCA
GO Function	GO:0008092	Cytoskeletal protein binding	14	1002	0.56	0.0175	9606.ENSP00000252486,9606.ENSP00000265709,9606.ENSP00000280772,9606.ENSP00000310861,9606.ENSP00000345259,9606.ENSP00000358866,9606.ENSP00000376678,9606.ENSP00000379616,9606.ENSP00000425556,9606.ENSP00000427985,9606.ENSP00000478059,9606.ENSP00000484398,9606.ENSP00000495214,9606.ENSP00000500990	APOE,ANK1,ANK3,KRT2,EPB41,FLNA,TAGLN,MYH11,PALLD,DPYSL2,STIM1,SMTN,SPTA1,SNCA
GO Function	GO:0044877	Protein-containing complex binding	15	1261	0.49	0.0481	9606.ENSP00000052754,9606.ENSP00000216185,9606.ENSP00000252486,9606.ENSP00000265709,9606.ENSP00000280772,9606.ENSP00000345259,9606.ENSP00000346839,9606.ENSP00000358866,9606.ENSP00000366565,9606.ENSP00000376678,9606.ENSP00000379616,9606.ENSP00000396688,9606.ENSP00000451291,9606.ENSP00000495214,9606.ENSP00000500990	DCN,TXN2,APOE,ANK1,ANK3,EPB41,FN1,FLNA,VPS28,TAGLN,MYH11,C4A,HNRNPC,SPTA1,SNCA
GO Component	GO:0072562	Blood microparticle	12	118	1.42	1.73e-10	9606.ENSP00000252244,9606.ENSP00000252486,9606.ENSP00000266041,9606.ENSP00000306099,9606.ENSP00000308541,9606.ENSP00000336829,9606.ENSP00000346839,9606.ENSP00000396688,9606.ENSP00000415941,9606.ENSP00000416293,9606.ENSP00000416561,9606.ENSP00000498441	KRT1,APOE,ITIH4,FGB,F2,FGG,FN1,C4A,C4B,SLC2A1,CFB,FGA
GO Component	GO:0070062	Extracellular exosome	32	2096	0.6	1.98e-09	9606.ENSP00000217402,9606.ENSP00000233242,9606.ENSP00000234038,9606.ENSP00000252242,9606.ENSP00000252244,9606.ENSP00000252486,9606.ENSP00000266041,9606.ENSP00000267814,9606.ENSP00000269576,9606.ENSP00000270776,9606.ENSP00000273550,9606.ENSP00000299299,9606.ENSP00000306099,9606.ENSP00000308541,9606.ENSP00000310861,9606.ENSP00000336829,9606.ENSP00000343924,9606.ENSP00000346839,9606.ENSP00000358866,…	CHMP4B,APOB,PPP1R7,KRT5,KRT1,APOE,ITIH4,SORD,KRT10,PGD,FTH1,PCBD1,FGB,F2,KRT2,FGG,PRELP,FN1,FLNA,VPS28,BPGM,MYH11,BLVRA,C4A,C4B,SLC2A1,CFB,DPYSL2,HNRNPC,RPL28,GET3,FGA
GO Component	GO:0005615	Extracellular space	38	3247	0.48	6.19e-09	9606.ENSP00000052754,9606.ENSP00000217402,9606.ENSP00000233242,9606.ENSP00000234038,9606.ENSP00000252242,9606.ENSP00000252244,9606.ENSP00000252486,9606.ENSP00000266041,9606.ENSP00000267814,9606.ENSP00000269576,9606.ENSP00000270776,9606.ENSP00000273550,9606.ENSP00000299299,9606.ENSP00000306099,9606.ENSP00000308541,9606.ENSP00000310861,9606.ENSP00000336829,9606.ENSP00000343577,9606.ENSP00000343924,…	DCN,CHMP4B,APOB,PPP1R7,KRT5,KRT1,APOE,ITIH4,SORD,KRT10,PGD,FTH1,PCBD1,FGB,F2,KRT2,FGG,TPSAB1,PRELP,FN1,FLNA,VPS28,BPGM,MYH11,BLVRA,S100A13,C4A,C4B,SLC2A1,CFB,DPYSL2,HNRNPC,RPL28,APOC1,GET3,TPSB2,FGA,SNCA
GO Component	GO:0005576	Extracellular region	40	4175	0.4	5.47e-07	9606.ENSP00000052754,9606.ENSP00000217402,9606.ENSP00000233242,9606.ENSP00000234038,9606.ENSP00000252242,9606.ENSP00000252244,9606.ENSP00000252486,9606.ENSP00000266041,9606.ENSP00000267814,9606.ENSP00000269576,9606.ENSP00000270776,9606.ENSP00000273550,9606.ENSP00000299299,9606.ENSP00000306099,9606.ENSP00000308541,9606.ENSP00000310861,9606.ENSP00000333664,9606.ENSP00000336829,9606.ENSP00000343577,…	DCN,CHMP4B,APOB,PPP1R7,KRT5,KRT1,APOE,ITIH4,SORD,KRT10,PGD,FTH1,PCBD1,FGB,F2,KRT2,ACAA1,FGG,TPSAB1,PRELP,EPB41,FN1,FLNA,VPS28,BPGM,MYH11,BLVRA,S100A13,C4A,C4B,SLC2A1,CFB,DPYSL2,HNRNPC,RPL28,APOC1,GET3,TPSB2,FGA,SNCA
GO Component	GO:0005737	Cytoplasm	68	12056	0.16	1.00e-05	9606.ENSP00000052754,9606.ENSP00000216185,9606.ENSP00000217402,9606.ENSP00000228506,9606.ENSP00000233242,9606.ENSP00000234038,9606.ENSP00000235628,9606.ENSP00000244217,9606.ENSP00000252242,9606.ENSP00000252244,9606.ENSP00000252486,9606.ENSP00000262940,9606.ENSP00000265709,9606.ENSP00000266041,9606.ENSP00000267814,9606.ENSP00000269576,9606.ENSP00000270776,9606.ENSP00000273550,9606.ENSP00000280772,…	DCN,TXN2,CHMP4B,MLEC,APOB,PPP1R7,NT5C1A,MCEE,KRT5,KRT1,APOE,RASA4,ANK1,ITIH4,SORD,KRT10,PGD,FTH1,ANK3,UCHL1,PCBD1,FGB,AHSP,F2,KRT2,ACSS1,CRIP1,ACAA1,TRDN,FGG,DUPD1,PRELP,EPB41,RPL21,CRKL,FN1,MT-ND2,FLNA,CLYBL,VPS28,ATL2,LYRM7,RPS6,IDI1,GPS1,TAGLN,BPGM,MYH11,BLVRA,S100A13,C4A,IMPA1,SLC2A1,PALLD,DPYSL2,RASA4B,HNRNPC,RPL28,APOC1,GET3,STIM1,SMTN,SPTA1,EPB42,FGA,HMBS,NIF3L1,SNCA
GO Component	GO:0005577	Fibrinogen complex	4	8	2.11	2.22e-05	9606.ENSP00000306099,9606.ENSP00000336829,9606.ENSP00000346839,9606.ENSP00000498441	FGB,FGG,FN1,FGA
GO Component	GO:0014731	Spectrin-associated cytoskeleton	4	9	2.06	2.87e-05	9606.ENSP00000265709,9606.ENSP00000280772,9606.ENSP00000345259,9606.ENSP00000495214	ANK1,ANK3,EPB41,SPTA1
GO Component	GO:0031982	Vesicle	35	3957	0.36	6.13e-05	9606.ENSP00000217402,9606.ENSP00000228506,9606.ENSP00000233242,9606.ENSP00000234038,9606.ENSP00000252242,9606.ENSP00000252244,9606.ENSP00000252486,9606.ENSP00000266041,9606.ENSP00000267814,9606.ENSP00000269576,9606.ENSP00000270776,9606.ENSP00000273550,9606.ENSP00000299299,9606.ENSP00000306099,9606.ENSP00000308541,9606.ENSP00000310861,9606.ENSP00000333664,9606.ENSP00000336829,9606.ENSP00000343924,…	CHMP4B,MLEC,APOB,PPP1R7,KRT5,KRT1,APOE,ITIH4,SORD,KRT10,PGD,FTH1,PCBD1,FGB,F2,KRT2,ACAA1,FGG,PRELP,FN1,FLNA,VPS28,BPGM,MYH11,BLVRA,C4A,C4B,SLC2A1,CFB,DPYSL2,HNRNPC,RPL28,GET3,FGA,SNCA
GO Component	GO:0062023	Collagen-containing extracellular matrix	11	407	0.85	9.39e-05	9606.ENSP00000052754,9606.ENSP00000252244,9606.ENSP00000252486,9606.ENSP00000266041,9606.ENSP00000306099,9606.ENSP00000308541,9606.ENSP00000336829,9606.ENSP00000343924,9606.ENSP00000346839,9606.ENSP00000482743,9606.ENSP00000498441	DCN,KRT1,APOE,ITIH4,FGB,F2,FGG,PRELP,FN1,TPSB2,FGA
GO Component	GO:0005601	Classical-complement-pathway C3/C5 convertase complex	3	4	2.29	0.00030	9606.ENSP00000396688,9606.ENSP00000415941,9606.ENSP00000416561	C4A,C4B,CFB
GO Component	GO:0005829	Cytosol	40	5438	0.28	0.00055	9606.ENSP00000217402,9606.ENSP00000233242,9606.ENSP00000235628,9606.ENSP00000252242,9606.ENSP00000252244,9606.ENSP00000262940,9606.ENSP00000265709,9606.ENSP00000267814,9606.ENSP00000269576,9606.ENSP00000270776,9606.ENSP00000273550,9606.ENSP00000280772,9606.ENSP00000284440,9606.ENSP00000299299,9606.ENSP00000307199,9606.ENSP00000310861,9606.ENSP00000333664,9606.ENSP00000333984,9606.ENSP00000345259,…	CHMP4B,APOB,NT5C1A,KRT5,KRT1,RASA4,ANK1,SORD,KRT10,PGD,FTH1,ANK3,UCHL1,PCBD1,AHSP,KRT2,ACAA1,TRDN,EPB41,RPL21,CRKL,FLNA,VPS28,RPS6,IDI1,GPS1,BPGM,MYH11,BLVRA,S100A13,IMPA1,SLC2A1,PALLD,DPYSL2,RASA4B,HNRNPC,RPL28,SPTA1,HMBS,SNCA
GO Component	GO:0005938	Cell cortex	8	304	0.83	0.0031	9606.ENSP00000306099,9606.ENSP00000345259,9606.ENSP00000358866,9606.ENSP00000416293,9606.ENSP00000478059,9606.ENSP00000495214,9606.ENSP00000497777,9606.ENSP00000500990	FGB,EPB41,FLNA,SLC2A1,STIM1,SPTA1,EPB42,SNCA
GO Component	GO:0005788	Endoplasmic reticulum lumen	8	312	0.82	0.0032	9606.ENSP00000233242,9606.ENSP00000252486,9606.ENSP00000308541,9606.ENSP00000333984,9606.ENSP00000336829,9606.ENSP00000346839,9606.ENSP00000396688,9606.ENSP00000498441	APOB,APOE,F2,TRDN,FGG,FN1,C4A,FGA
GO Component	GO:0042627	Chylomicron	3	13	1.78	0.0032	9606.ENSP00000233242,9606.ENSP00000252486,9606.ENSP00000465356	APOB,APOE,APOC1
GO Component	GO:0099512	Supramolecular fiber	14	1000	0.56	0.0032	9606.ENSP00000217402,9606.ENSP00000252242,9606.ENSP00000252244,9606.ENSP00000265709,9606.ENSP00000269576,9606.ENSP00000280772,9606.ENSP00000310861,9606.ENSP00000358866,9606.ENSP00000379616,9606.ENSP00000416293,9606.ENSP00000425556,9606.ENSP00000478059,9606.ENSP00000484398,9606.ENSP00000500990	CHMP4B,KRT5,KRT1,ANK1,KRT10,ANK3,KRT2,FLNA,MYH11,SLC2A1,PALLD,STIM1,SMTN,SNCA
GO Component	GO:0005622	Intracellular anatomical structure	71	14891	0.09	0.0045	9606.ENSP00000052754,9606.ENSP00000216185,9606.ENSP00000217402,9606.ENSP00000228506,9606.ENSP00000233242,9606.ENSP00000234038,9606.ENSP00000235628,9606.ENSP00000244217,9606.ENSP00000252242,9606.ENSP00000252244,9606.ENSP00000252486,9606.ENSP00000262940,9606.ENSP00000265709,9606.ENSP00000266041,9606.ENSP00000267814,9606.ENSP00000269576,9606.ENSP00000270776,9606.ENSP00000273550,9606.ENSP00000280772,…	DCN,TXN2,CHMP4B,MLEC,APOB,PPP1R7,NT5C1A,MCEE,KRT5,KRT1,APOE,RASA4,ANK1,ITIH4,SORD,KRT10,PGD,FTH1,ANK3,UCHL1,PCBD1,FGB,AHSP,F2,KRT2,ACSS1,CRIP1,ACAA1,TRDN,FGG,DUPD1,PRELP,EPB41,RPL21,CRKL,FN1,MT-ND2,FLNA,HNRNPCL1,CLYBL,VPS28,ATL2,LYRM7,RPS6,IDI1,GPS1,TAGLN,BPGM,MYH11,BLVRA,S100A13,C4A,IMPA1,SLC2A1,PALLD,DPYSL2,RASA4B,HNRNPC,RPL28,APOC1,GET3,HNRNPCL3,STIM1,HNRNPCL2,SMTN,SPTA1,EPB42,FGA,HMBS,NIF3L1,…
GO Component	GO:0099080	Supramolecular complex	16	1366	0.48	0.0052	9606.ENSP00000217402,9606.ENSP00000252242,9606.ENSP00000252244,9606.ENSP00000265709,9606.ENSP00000269576,9606.ENSP00000280772,9606.ENSP00000310861,9606.ENSP00000358866,9606.ENSP00000369757,9606.ENSP00000379616,9606.ENSP00000416293,9606.ENSP00000425556,9606.ENSP00000452763,9606.ENSP00000478059,9606.ENSP00000484398,9606.ENSP00000500990	CHMP4B,KRT5,KRT1,ANK1,KRT10,ANK3,KRT2,FLNA,RPS6,MYH11,SLC2A1,PALLD,RPL28,STIM1,SMTN,SNCA
GO Component	GO:0044297	Cell body	10	570	0.66	0.0062	9606.ENSP00000216185,9606.ENSP00000233242,9606.ENSP00000252486,9606.ENSP00000284440,9606.ENSP00000358866,9606.ENSP00000369757,9606.ENSP00000396688,9606.ENSP00000427985,9606.ENSP00000452763,9606.ENSP00000500990	TXN2,APOB,APOE,UCHL1,FLNA,RPS6,C4A,DPYSL2,RPL28,SNCA
GO Component	GO:0034361	Very-low-density lipoprotein particle	3	20	1.59	0.0075	9606.ENSP00000233242,9606.ENSP00000252486,9606.ENSP00000465356	APOB,APOE,APOC1
GO Component	GO:0036477	Somatodendritic compartment	12	855	0.56	0.0083	9606.ENSP00000216185,9606.ENSP00000233242,9606.ENSP00000252486,9606.ENSP00000280772,9606.ENSP00000284440,9606.ENSP00000358866,9606.ENSP00000369757,9606.ENSP00000396688,9606.ENSP00000415941,9606.ENSP00000427985,9606.ENSP00000452763,9606.ENSP00000500990	TXN2,APOB,APOE,ANK3,UCHL1,FLNA,RPS6,C4A,C4B,DPYSL2,RPL28,SNCA
GO Component	GO:0031093	Platelet alpha granule lumen	4	66	1.2	0.0111	9606.ENSP00000306099,9606.ENSP00000336829,9606.ENSP00000346839,9606.ENSP00000498441	FGB,FGG,FN1,FGA
GO Component	GO:0005783	Endoplasmic reticulum	19	2021	0.39	0.0140	9606.ENSP00000228506,9606.ENSP00000233242,9606.ENSP00000252486,9606.ENSP00000265709,9606.ENSP00000280772,9606.ENSP00000284440,9606.ENSP00000306099,9606.ENSP00000308541,9606.ENSP00000333984,9606.ENSP00000336829,9606.ENSP00000346027,9606.ENSP00000346839,9606.ENSP00000368237,9606.ENSP00000369757,9606.ENSP00000396688,9606.ENSP00000465356,9606.ENSP00000466379,9606.ENSP00000478059,9606.ENSP00000498441	MLEC,APOB,APOE,ANK1,ANK3,UCHL1,FGB,F2,TRDN,FGG,RPL21,FN1,ATL2,RPS6,C4A,APOC1,GET3,STIM1,FGA
GO Component	GO:0016529	Sarcoplasmic reticulum	4	73	1.15	0.0150	9606.ENSP00000265709,9606.ENSP00000280772,9606.ENSP00000333984,9606.ENSP00000478059	ANK1,ANK3,TRDN,STIM1
GO Component	GO:0034364	High-density lipoprotein particle	3	29	1.43	0.0165	9606.ENSP00000233242,9606.ENSP00000252486,9606.ENSP00000465356	APOB,APOE,APOC1
GO Component	GO:0031983	Vesicle lumen	7	326	0.75	0.0186	9606.ENSP00000233242,9606.ENSP00000266041,9606.ENSP00000306099,9606.ENSP00000333664,9606.ENSP00000336829,9606.ENSP00000346839,9606.ENSP00000498441	APOB,ITIH4,FGB,ACAA1,FGG,FN1,FGA
GO Component	GO:0034363	Intermediate-density lipoprotein particle	2	5	2.02	0.0188	9606.ENSP00000233242,9606.ENSP00000252486	APOB,APOE
GO Component	GO:0043292	Contractile fiber	6	246	0.8	0.0252	9606.ENSP00000265709,9606.ENSP00000280772,9606.ENSP00000358866,9606.ENSP00000379616,9606.ENSP00000416293,9606.ENSP00000425556	ANK1,ANK3,FLNA,MYH11,SLC2A1,PALLD
GO Component	GO:0005856	Cytoskeleton	20	2369	0.34	0.0290	9606.ENSP00000217402,9606.ENSP00000252242,9606.ENSP00000252244,9606.ENSP00000265709,9606.ENSP00000269576,9606.ENSP00000280772,9606.ENSP00000310861,9606.ENSP00000345259,9606.ENSP00000358866,9606.ENSP00000376678,9606.ENSP00000379616,9606.ENSP00000416293,9606.ENSP00000425556,9606.ENSP00000427985,9606.ENSP00000451291,9606.ENSP00000478059,9606.ENSP00000484398,9606.ENSP00000495214,9606.ENSP00000497777,…	CHMP4B,KRT5,KRT1,ANK1,KRT10,ANK3,KRT2,EPB41,FLNA,TAGLN,MYH11,SLC2A1,PALLD,DPYSL2,HNRNPC,STIM1,SMTN,SPTA1,EPB42,SNCA
GO Component	GO:0015629	Actin cytoskeleton	8	482	0.63	0.0296	9606.ENSP00000358866,9606.ENSP00000379616,9606.ENSP00000416293,9606.ENSP00000425556,9606.ENSP00000451291,9606.ENSP00000484398,9606.ENSP00000495214,9606.ENSP00000500990	FLNA,MYH11,SLC2A1,PALLD,HNRNPC,SMTN,SPTA1,SNCA
GO Component	GO:0032991	Protein-containing complex	35	5506	0.22	0.0298	9606.ENSP00000217402,9606.ENSP00000228506,9606.ENSP00000233242,9606.ENSP00000234038,9606.ENSP00000252486,9606.ENSP00000273550,9606.ENSP00000306099,9606.ENSP00000307199,9606.ENSP00000308541,9606.ENSP00000333984,9606.ENSP00000336829,9606.ENSP00000340609,9606.ENSP00000343577,9606.ENSP00000345259,9606.ENSP00000346027,9606.ENSP00000346300,9606.ENSP00000346839,9606.ENSP00000355046,9606.ENSP00000358866,…	CHMP4B,MLEC,APOB,PPP1R7,APOE,FTH1,FGB,AHSP,F2,TRDN,FGG,DUPD1,TPSAB1,EPB41,RPL21,CRKL,FN1,MT-ND2,FLNA,VPS28,RPS6,GPS1,MYH11,C4A,C4B,CFB,HNRNPC,RPL28,APOC1,GET3,TPSB2,SMTN,SPTA1,FGA,SNCA
GO Component	GO:0045095	Keratin filament	4	100	1.02	0.0330	9606.ENSP00000252242,9606.ENSP00000252244,9606.ENSP00000269576,9606.ENSP00000310861	KRT5,KRT1,KRT10,KRT2
GO Component	GO:0071944	Cell periphery	37	6015	0.2	0.0331	9606.ENSP00000052754,9606.ENSP00000217402,9606.ENSP00000228506,9606.ENSP00000233242,9606.ENSP00000252244,9606.ENSP00000252486,9606.ENSP00000262940,9606.ENSP00000265709,9606.ENSP00000266041,9606.ENSP00000269576,9606.ENSP00000280772,9606.ENSP00000306099,9606.ENSP00000308541,9606.ENSP00000310861,9606.ENSP00000333984,9606.ENSP00000336829,9606.ENSP00000343924,9606.ENSP00000345259,9606.ENSP00000346300,…	DCN,CHMP4B,MLEC,APOB,KRT1,APOE,RASA4,ANK1,ITIH4,KRT10,ANK3,FGB,F2,KRT2,TRDN,FGG,PRELP,EPB41,CRKL,FN1,FLNA,VPS28,S100A13,C4A,C4B,SLC2A1,CFB,PALLD,DPYSL2,RASA4B,STIM1,TPSB2,SPTA1,EPB42,FGA,SLC29A1,SNCA
GO Component	GO:0030863	Cortical cytoskeleton	4	102	1.01	0.0338	9606.ENSP00000345259,9606.ENSP00000416293,9606.ENSP00000495214,9606.ENSP00000497777	EPB41,SLC2A1,SPTA1,EPB42
GO Component	GO:0043025	Neuronal cell body	8	502	0.62	0.0338	9606.ENSP00000216185,9606.ENSP00000233242,9606.ENSP00000252486,9606.ENSP00000284440,9606.ENSP00000358866,9606.ENSP00000396688,9606.ENSP00000427985,9606.ENSP00000500990	TXN2,APOB,APOE,UCHL1,FLNA,C4A,DPYSL2,SNCA
GO Component	GO:0043005	Neuron projection	14	1391	0.42	0.0364	9606.ENSP00000216185,9606.ENSP00000252486,9606.ENSP00000265709,9606.ENSP00000280772,9606.ENSP00000284440,9606.ENSP00000358866,9606.ENSP00000369757,9606.ENSP00000396688,9606.ENSP00000415941,9606.ENSP00000425556,9606.ENSP00000427985,9606.ENSP00000452763,9606.ENSP00000495214,9606.ENSP00000500990	TXN2,APOE,ANK1,ANK3,UCHL1,FLNA,RPS6,C4A,C4B,PALLD,DPYSL2,RPL28,SPTA1,SNCA
GO Component	GO:0030424	Axon	9	651	0.55	0.0402	9606.ENSP00000280772,9606.ENSP00000284440,9606.ENSP00000358866,9606.ENSP00000396688,9606.ENSP00000415941,9606.ENSP00000425556,9606.ENSP00000427985,9606.ENSP00000495214,9606.ENSP00000500990	ANK3,UCHL1,FLNA,C4A,C4B,PALLD,DPYSL2,SPTA1,SNCA
GO Component	GO:0043226	Organelle	66	14017	0.09	0.0437	9606.ENSP00000052754,9606.ENSP00000216185,9606.ENSP00000217402,9606.ENSP00000228506,9606.ENSP00000233242,9606.ENSP00000234038,9606.ENSP00000244217,9606.ENSP00000252242,9606.ENSP00000252244,9606.ENSP00000252486,9606.ENSP00000265709,9606.ENSP00000266041,9606.ENSP00000267814,9606.ENSP00000269576,9606.ENSP00000270776,9606.ENSP00000273550,9606.ENSP00000280772,9606.ENSP00000284440,9606.ENSP00000299299,…	DCN,TXN2,CHMP4B,MLEC,APOB,PPP1R7,MCEE,KRT5,KRT1,APOE,ANK1,ITIH4,SORD,KRT10,PGD,FTH1,ANK3,UCHL1,PCBD1,FGB,F2,KRT2,ACSS1,ACAA1,TRDN,FGG,DUPD1,PRELP,EPB41,RPL21,CRKL,FN1,MT-ND2,FLNA,HNRNPCL1,CLYBL,VPS28,ATL2,LYRM7,RPS6,IDI1,GPS1,TAGLN,BPGM,MYH11,BLVRA,S100A13,C4A,C4B,SLC2A1,CFB,PALLD,DPYSL2,HNRNPC,RPL28,APOC1,GET3,HNRNPCL3,STIM1,HNRNPCL2,SMTN,SPTA1,EPB42,FGA,NIF3L1,SNCA
STRING clusters	CL:18726	Complement and coagulation cascades, and Protein-lipid complex	9	161	1.16	8.25e-05	9606.ENSP00000252486,9606.ENSP00000306099,9606.ENSP00000308541,9606.ENSP00000336829,9606.ENSP00000396688,9606.ENSP00000415941,9606.ENSP00000416561,9606.ENSP00000465356,9606.ENSP00000498441	APOE,FGB,F2,FGG,C4A,C4B,CFB,APOC1,FGA
STRING clusters	CL:24971	Mixed, incl. Hemoglobin complex, and Actin filament capping	6	49	1.5	8.25e-05	9606.ENSP00000265709,9606.ENSP00000280772,9606.ENSP00000307199,9606.ENSP00000345259,9606.ENSP00000495214,9606.ENSP00000497777	ANK1,ANK3,AHSP,EPB41,SPTA1,EPB42
STRING clusters	CL:18728	Complement and coagulation cascades, and Positive regulation of opsonization	7	109	1.22	0.00020	9606.ENSP00000306099,9606.ENSP00000308541,9606.ENSP00000336829,9606.ENSP00000396688,9606.ENSP00000415941,9606.ENSP00000416561,9606.ENSP00000498441	FGB,F2,FGG,C4A,C4B,CFB,FGA
STRING clusters	CL:25025	Spectrin-associated cytoskeleton, and Class II aldolase/adducin N-terminal	4	16	1.81	0.00043	9606.ENSP00000265709,9606.ENSP00000280772,9606.ENSP00000345259,9606.ENSP00000495214	ANK1,ANK3,EPB41,SPTA1
STRING clusters	CL:18737	Fibrinogen, and Thrombophilia	3	6	2.11	0.0017	9606.ENSP00000306099,9606.ENSP00000336829,9606.ENSP00000498441	FGB,FGG,FGA
STRING clusters	CL:34189	Mixed, incl. Ichthyosis vulgaris, and Bullous congenital ichthyosiform erythroderma	3	11	1.85	0.0068	9606.ENSP00000252244,9606.ENSP00000269576,9606.ENSP00000310861	KRT1,KRT10,KRT2
STRING clusters	CL:18731	Hemostasis, and Dissolution of Fibrin Clot	4	50	1.32	0.0157	9606.ENSP00000306099,9606.ENSP00000308541,9606.ENSP00000336829,9606.ENSP00000498441	FGB,F2,FGG,FGA
KEGG	hsa04610	Complement and coagulation cascades	7	82	1.34	1.68e-05	9606.ENSP00000306099,9606.ENSP00000308541,9606.ENSP00000336829,9606.ENSP00000396688,9606.ENSP00000415941,9606.ENSP00000416561,9606.ENSP00000498441	FGB,F2,FGG,C4A,C4B,CFB,FGA
KEGG	hsa05150	Staphylococcus aureus infection	5	86	1.18	0.0044	9606.ENSP00000269576,9606.ENSP00000336829,9606.ENSP00000396688,9606.ENSP00000415941,9606.ENSP00000416561	KRT10,FGG,C4A,C4B,CFB
KEGG	hsa05205	Proteoglycans in cancer	6	194	0.9	0.0135	9606.ENSP00000052754,9606.ENSP00000265709,9606.ENSP00000280772,9606.ENSP00000346839,9606.ENSP00000358866,9606.ENSP00000369757	DCN,ANK1,ANK3,FN1,FLNA,RPS6
Reactome	HSA-140875	Common Pathway of Fibrin Clot Formation	4	22	1.67	0.0016	9606.ENSP00000306099,9606.ENSP00000308541,9606.ENSP00000336829,9606.ENSP00000498441	FGB,F2,FGG,FGA
Reactome	HSA-354194	GRB2:SOS provides linkage to MAPK signaling for Integrins	4	15	1.84	0.0016	9606.ENSP00000306099,9606.ENSP00000336829,9606.ENSP00000346839,9606.ENSP00000498441	FGB,FGG,FN1,FGA
Reactome	HSA-372708	p130Cas linkage to MAPK signaling for integrins	4	15	1.84	0.0016	9606.ENSP00000306099,9606.ENSP00000336829,9606.ENSP00000346839,9606.ENSP00000498441	FGB,FGG,FN1,FGA
Reactome	HSA-381426	Regulation of Insulin-like Growth Factor (IGF) transport and uptake by Insulin-like Growth Factor Binding Proteins (IGFBPs)	7	124	1.17	0.0016	9606.ENSP00000233242,9606.ENSP00000252486,9606.ENSP00000308541,9606.ENSP00000336829,9606.ENSP00000346839,9606.ENSP00000396688,9606.ENSP00000498441	APOB,APOE,F2,FGG,FN1,C4A,FGA
Reactome	HSA-5686938	Regulation of TLR by endogenous ligand	4	20	1.71	0.0016	9606.ENSP00000233242,9606.ENSP00000306099,9606.ENSP00000336829,9606.ENSP00000498441	APOB,FGB,FGG,FGA
Reactome	HSA-76009	Platelet Aggregation (Plug Formation)	5	39	1.52	0.0016	9606.ENSP00000306099,9606.ENSP00000308541,9606.ENSP00000336829,9606.ENSP00000346839,9606.ENSP00000498441	FGB,F2,FGG,FN1,FGA
Reactome	HSA-8957275	Post-translational protein phosphorylation	6	107	1.16	0.0016	9606.ENSP00000233242,9606.ENSP00000252486,9606.ENSP00000336829,9606.ENSP00000346839,9606.ENSP00000396688,9606.ENSP00000498441	APOB,APOE,FGG,FN1,C4A,FGA
Reactome	HSA-174577	Activation of C3 and C5	3	7	2.05	0.0017	9606.ENSP00000396688,9606.ENSP00000415941,9606.ENSP00000416561	C4A,C4B,CFB
Reactome	HSA-1430728	Metabolism	22	2092	0.44	0.0021	9606.ENSP00000052754,9606.ENSP00000216185,9606.ENSP00000233242,9606.ENSP00000235628,9606.ENSP00000244217,9606.ENSP00000252486,9606.ENSP00000267814,9606.ENSP00000270776,9606.ENSP00000299299,9606.ENSP00000316924,9606.ENSP00000333664,9606.ENSP00000343924,9606.ENSP00000346027,9606.ENSP00000355046,9606.ENSP00000369757,9606.ENSP00000370748,9606.ENSP00000376840,9606.ENSP00000385757,9606.ENSP00000408526,…	DCN,TXN2,APOB,NT5C1A,MCEE,APOE,SORD,PGD,PCBD1,ACSS1,ACAA1,PRELP,RPL21,MT-ND2,RPS6,IDI1,BPGM,BLVRA,IMPA1,SLC2A1,RPL28,HMBS
Reactome	HSA-114608	Platelet degranulation	6	126	1.09	0.0024	9606.ENSP00000266041,9606.ENSP00000306099,9606.ENSP00000336829,9606.ENSP00000346839,9606.ENSP00000358866,9606.ENSP00000498441	ITIH4,FGB,FGG,FN1,FLNA,FGA
Reactome	HSA-6802948	Signaling by high-kinase activity BRAF mutants	4	36	1.46	0.0029	9606.ENSP00000306099,9606.ENSP00000336829,9606.ENSP00000346839,9606.ENSP00000498441	FGB,FGG,FN1,FGA
Reactome	HSA-5674135	MAP2K and MAPK activation	4	40	1.41	0.0037	9606.ENSP00000306099,9606.ENSP00000336829,9606.ENSP00000346839,9606.ENSP00000498441	FGB,FGG,FN1,FGA
Reactome	HSA-9656223	Signaling by RAF1 mutants	4	41	1.4	0.0038	9606.ENSP00000306099,9606.ENSP00000336829,9606.ENSP00000346839,9606.ENSP00000498441	FGB,FGG,FN1,FGA
Reactome	HSA-6802946	Signaling by moderate kinase activity BRAF mutants	4	45	1.36	0.0050	9606.ENSP00000306099,9606.ENSP00000336829,9606.ENSP00000346839,9606.ENSP00000498441	FGB,FGG,FN1,FGA
Reactome	HSA-6802955	Paradoxical activation of RAF signaling by kinase inactive BRAF	4	45	1.36	0.0050	9606.ENSP00000306099,9606.ENSP00000336829,9606.ENSP00000346839,9606.ENSP00000498441	FGB,FGG,FN1,FGA
Reactome	HSA-9649948	Signaling downstream of RAS mutants	4	45	1.36	0.0050	9606.ENSP00000306099,9606.ENSP00000336829,9606.ENSP00000346839,9606.ENSP00000498441	FGB,FGG,FN1,FGA
Reactome	HSA-977606	Regulation of Complement cascade	4	49	1.33	0.0056	9606.ENSP00000308541,9606.ENSP00000396688,9606.ENSP00000415941,9606.ENSP00000416561	F2,C4A,C4B,CFB
Reactome	HSA-5602498	MyD88 deficiency (TLR2/4)	3	17	1.66	0.0062	9606.ENSP00000306099,9606.ENSP00000336829,9606.ENSP00000498441	FGB,FGG,FGA
Reactome	HSA-3000480	Scavenging by Class A Receptors	3	18	1.64	0.0069	9606.ENSP00000233242,9606.ENSP00000252486,9606.ENSP00000273550	APOB,APOE,FTH1
Reactome	HSA-5603041	IRAK4 deficiency (TLR2/4)	3	18	1.64	0.0069	9606.ENSP00000306099,9606.ENSP00000336829,9606.ENSP00000498441	FGB,FGG,FGA
Reactome	HSA-76002	Platelet activation, signaling and aggregation	7	260	0.84	0.0069	9606.ENSP00000266041,9606.ENSP00000306099,9606.ENSP00000308541,9606.ENSP00000336829,9606.ENSP00000346839,9606.ENSP00000358866,9606.ENSP00000498441	ITIH4,FGB,F2,FGG,FN1,FLNA,FGA
Reactome	HSA-8963898	Plasma lipoprotein assembly	3	19	1.61	0.0070	9606.ENSP00000233242,9606.ENSP00000252486,9606.ENSP00000465356	APOB,APOE,APOC1
Reactome	HSA-166663	Initial triggering of complement	3	24	1.51	0.0118	9606.ENSP00000396688,9606.ENSP00000415941,9606.ENSP00000416561	C4A,C4B,CFB
Reactome	HSA-6802952	Signaling by BRAF and RAF1 fusions	4	65	1.2	0.0118	9606.ENSP00000306099,9606.ENSP00000336829,9606.ENSP00000346839,9606.ENSP00000498441	FGB,FGG,FN1,FGA
Reactome	HSA-392499	Metabolism of proteins	18	1917	0.39	0.0228	9606.ENSP00000228506,9606.ENSP00000233242,9606.ENSP00000252486,9606.ENSP00000265709,9606.ENSP00000280772,9606.ENSP00000284440,9606.ENSP00000308541,9606.ENSP00000336829,9606.ENSP00000346027,9606.ENSP00000346839,9606.ENSP00000369757,9606.ENSP00000376167,9606.ENSP00000396688,9606.ENSP00000451291,9606.ENSP00000452763,9606.ENSP00000495214,9606.ENSP00000498441,9606.ENSP00000500990	MLEC,APOB,APOE,ANK1,ANK3,UCHL1,F2,FGG,RPL21,FN1,RPS6,GPS1,C4A,HNRNPC,RPL28,SPTA1,FGA,SNCA
Reactome	HSA-445095	Interaction between L1 and Ankyrins	3	31	1.4	0.0228	9606.ENSP00000265709,9606.ENSP00000280772,9606.ENSP00000495214	ANK1,ANK3,SPTA1
Reactome	HSA-8866423	VLDL assembly	2	5	2.02	0.0228	9606.ENSP00000233242,9606.ENSP00000465356	APOB,APOC1
Reactome	HSA-8964026	Chylomicron clearance	2	5	2.02	0.0228	9606.ENSP00000233242,9606.ENSP00000252486	APOB,APOE
Reactome	HSA-216083	Integrin cell surface interactions	4	85	1.09	0.0237	9606.ENSP00000306099,9606.ENSP00000336829,9606.ENSP00000346839,9606.ENSP00000498441	FGB,FGG,FN1,FGA
Reactome	HSA-8964046	VLDL clearance	2	6	1.94	0.0242	9606.ENSP00000233242,9606.ENSP00000465356	APOB,APOC1
Reactome	HSA-8964043	Plasma lipoprotein clearance	3	37	1.32	0.0285	9606.ENSP00000233242,9606.ENSP00000252486,9606.ENSP00000465356	APOB,APOE,APOC1
Reactome	HSA-109582	Hemostasis	9	607	0.58	0.0330	9606.ENSP00000233242,9606.ENSP00000266041,9606.ENSP00000306099,9606.ENSP00000308541,9606.ENSP00000336829,9606.ENSP00000346839,9606.ENSP00000358866,9606.ENSP00000478059,9606.ENSP00000498441	APOB,ITIH4,FGB,F2,FGG,FN1,FLNA,STIM1,FGA
Reactome	HSA-168249	Innate Immune System	12	1041	0.48	0.0359	9606.ENSP00000228506,9606.ENSP00000233242,9606.ENSP00000252244,9606.ENSP00000273550,9606.ENSP00000306099,9606.ENSP00000308541,9606.ENSP00000333664,9606.ENSP00000336829,9606.ENSP00000396688,9606.ENSP00000415941,9606.ENSP00000416561,9606.ENSP00000498441	MLEC,APOB,KRT1,FTH1,FGB,F2,ACAA1,FGG,C4A,C4B,CFB,FGA
Reactome	HSA-5673001	RAF/MAP kinase cascade	6	277	0.75	0.0409	9606.ENSP00000262940,9606.ENSP00000306099,9606.ENSP00000336829,9606.ENSP00000346839,9606.ENSP00000495214,9606.ENSP00000498441	RASA4,FGB,FGG,FN1,SPTA1,FGA
Reactome	HSA-597592	Post-translational protein modification	14	1405	0.41	0.0467	9606.ENSP00000228506,9606.ENSP00000233242,9606.ENSP00000252486,9606.ENSP00000265709,9606.ENSP00000280772,9606.ENSP00000284440,9606.ENSP00000308541,9606.ENSP00000336829,9606.ENSP00000346839,9606.ENSP00000376167,9606.ENSP00000396688,9606.ENSP00000451291,9606.ENSP00000495214,9606.ENSP00000498441	MLEC,APOB,APOE,ANK1,ANK3,UCHL1,F2,FGG,FN1,GPS1,C4A,HNRNPC,SPTA1,FGA
Reactome	HSA-8963888	Chylomicron assembly	2	10	1.71	0.0467	9606.ENSP00000233242,9606.ENSP00000252486	APOB,APOE
Reactome	HSA-8963901	Chylomicron remodeling	2	10	1.71	0.0467	9606.ENSP00000233242,9606.ENSP00000252486	APOB,APOE
Reactome	HSA-71387	Metabolism of carbohydrates	6	292	0.73	0.0478	9606.ENSP00000052754,9606.ENSP00000267814,9606.ENSP00000270776,9606.ENSP00000343924,9606.ENSP00000376840,9606.ENSP00000416293	DCN,SORD,PGD,PRELP,BPGM,SLC2A1
WikiPathways	WP4927	COVID-19, thrombosis and anticoagulation	4	7	2.17	5.09e-05	9606.ENSP00000306099,9606.ENSP00000308541,9606.ENSP00000336829,9606.ENSP00000498441	FGB,F2,FGG,FGA
WikiPathways	WP272	Blood clotting cascade	4	22	1.67	0.00097	9606.ENSP00000306099,9606.ENSP00000308541,9606.ENSP00000336829,9606.ENSP00000498441	FGB,F2,FGG,FGA
WikiPathways	WP2806	Complement system	6	96	1.21	0.00097	9606.ENSP00000052754,9606.ENSP00000306099,9606.ENSP00000336829,9606.ENSP00000396688,9606.ENSP00000416561,9606.ENSP00000498441	DCN,FGB,FGG,C4A,CFB,FGA
WikiPathways	WP5115	Network map of SARS-CoV-2 signaling pathway	8	218	0.98	0.00097	9606.ENSP00000266041,9606.ENSP00000306099,9606.ENSP00000336829,9606.ENSP00000346839,9606.ENSP00000369757,9606.ENSP00000416561,9606.ENSP00000465356,9606.ENSP00000498441	ITIH4,FGB,FGG,FN1,RPS6,CFB,APOC1,FGA
WikiPathways	WP176	Folate metabolism	5	67	1.29	0.0012	9606.ENSP00000233242,9606.ENSP00000306099,9606.ENSP00000308541,9606.ENSP00000336829,9606.ENSP00000498441	APOB,FGB,F2,FGG,FGA
WikiPathways	WP430	Statin inhibition of cholesterol production	4	29	1.55	0.0012	9606.ENSP00000233242,9606.ENSP00000252486,9606.ENSP00000316924,9606.ENSP00000465356	APOB,APOE,ACSS1,APOC1
WikiPathways	WP15	Selenium micronutrient network	5	84	1.19	0.0026	9606.ENSP00000233242,9606.ENSP00000306099,9606.ENSP00000308541,9606.ENSP00000336829,9606.ENSP00000498441	APOB,FGB,F2,FGG,FGA
WikiPathways	WP1533	Vitamin B12 metabolism	4	50	1.32	0.0054	9606.ENSP00000233242,9606.ENSP00000244217,9606.ENSP00000252486,9606.ENSP00000308541	APOB,MCEE,APOE,F2
WikiPathways	WP558	Complement and coagulation cascades	4	58	1.25	0.0082	9606.ENSP00000306099,9606.ENSP00000308541,9606.ENSP00000415941,9606.ENSP00000416561	FGB,F2,C4B,CFB
WikiPathways	WP545	Complement activation	3	22	1.55	0.0092	9606.ENSP00000396688,9606.ENSP00000415941,9606.ENSP00000416561	C4A,C4B,CFB
WikiPathways	WP5304	Cholesterol metabolism	4	72	1.16	0.0149	9606.ENSP00000233242,9606.ENSP00000252486,9606.ENSP00000370748,9606.ENSP00000465356	APOB,APOE,IDI1,APOC1
WikiPathways	WP3888	VEGFA-VEGFR2 signaling	8	428	0.69	0.0173	9606.ENSP00000270776,9606.ENSP00000306099,9606.ENSP00000336829,9606.ENSP00000345259,9606.ENSP00000346839,9606.ENSP00000369757,9606.ENSP00000379616,9606.ENSP00000498441	PGD,FGB,FGG,EPB41,FN1,RPS6,MYH11,FGA
WikiPathways	WP4136	Fibrin complement receptor 3 signaling pathway	3	43	1.26	0.0442	9606.ENSP00000306099,9606.ENSP00000336829,9606.ENSP00000498441	FGB,FGG,FGA
Monarch	HP:0001939	Abnormality of metabolism/homeostasis	29	2168	0.54	9.38e-06	9606.ENSP00000216185,9606.ENSP00000233242,9606.ENSP00000244217,9606.ENSP00000252242,9606.ENSP00000252244,9606.ENSP00000252486,9606.ENSP00000265709,9606.ENSP00000267814,9606.ENSP00000273550,9606.ENSP00000299299,9606.ENSP00000306099,9606.ENSP00000308541,9606.ENSP00000310861,9606.ENSP00000333984,9606.ENSP00000336829,9606.ENSP00000345259,9606.ENSP00000346839,9606.ENSP00000355046,9606.ENSP00000358866,…	TXN2,APOB,MCEE,KRT5,KRT1,APOE,ANK1,SORD,FTH1,PCBD1,FGB,F2,KRT2,TRDN,FGG,EPB41,FN1,MT-ND2,FLNA,LYRM7,BPGM,MYH11,BLVRA,SLC2A1,STIM1,SPTA1,EPB42,FGA,HMBS
Monarch	HP:0011898	Abnormality of circulating fibrinogen	6	22	1.85	9.38e-06	9606.ENSP00000265709,9606.ENSP00000306099,9606.ENSP00000336829,9606.ENSP00000495214,9606.ENSP00000497777,9606.ENSP00000498441	ANK1,FGB,FGG,SPTA1,EPB42,FGA
Monarch	HP:0011900	Hypofibrinogenemia	6	22	1.85	9.38e-06	9606.ENSP00000265709,9606.ENSP00000306099,9606.ENSP00000336829,9606.ENSP00000495214,9606.ENSP00000497777,9606.ENSP00000498441	ANK1,FGB,FGG,SPTA1,EPB42,FGA
Monarch	HP:0003256	Abnormality of the coagulation cascade	8	105	1.3	3.25e-05	9606.ENSP00000265709,9606.ENSP00000306099,9606.ENSP00000308541,9606.ENSP00000336829,9606.ENSP00000358866,9606.ENSP00000495214,9606.ENSP00000497777,9606.ENSP00000498441	ANK1,FGB,F2,FGG,FLNA,SPTA1,EPB42,FGA
Monarch	HP:0011354	Generalized abnormality of skin	17	821	0.73	3.25e-05	9606.ENSP00000252242,9606.ENSP00000252244,9606.ENSP00000252486,9606.ENSP00000265709,9606.ENSP00000269576,9606.ENSP00000308541,9606.ENSP00000310861,9606.ENSP00000345259,9606.ENSP00000355046,9606.ENSP00000358866,9606.ENSP00000376840,9606.ENSP00000379616,9606.ENSP00000396688,9606.ENSP00000416293,9606.ENSP00000478059,9606.ENSP00000495214,9606.ENSP00000497777	KRT5,KRT1,APOE,ANK1,KRT10,F2,KRT2,EPB41,MT-ND2,FLNA,BPGM,MYH11,C4A,SLC2A1,STIM1,SPTA1,EPB42
Monarch	HP:0001871	Abnormality of blood and blood-forming tissues	20	1214	0.63	4.54e-05	9606.ENSP00000233242,9606.ENSP00000252242,9606.ENSP00000252244,9606.ENSP00000252486,9606.ENSP00000265709,9606.ENSP00000306099,9606.ENSP00000308541,9606.ENSP00000336829,9606.ENSP00000345259,9606.ENSP00000346839,9606.ENSP00000358866,9606.ENSP00000368688,9606.ENSP00000376840,9606.ENSP00000379616,9606.ENSP00000396688,9606.ENSP00000416293,9606.ENSP00000478059,9606.ENSP00000495214,9606.ENSP00000497777,…	APOB,KRT5,KRT1,APOE,ANK1,FGB,F2,FGG,EPB41,FN1,FLNA,LYRM7,BPGM,MYH11,C4A,SLC2A1,STIM1,SPTA1,EPB42,FGA
Monarch	HP:0001928	Abnormality of coagulation	9	170	1.14	4.54e-05	9606.ENSP00000265709,9606.ENSP00000306099,9606.ENSP00000308541,9606.ENSP00000336829,9606.ENSP00000358866,9606.ENSP00000478059,9606.ENSP00000495214,9606.ENSP00000497777,9606.ENSP00000498441	ANK1,FGB,F2,FGG,FLNA,STIM1,SPTA1,EPB42,FGA
Monarch	HP:0032180	Abnormal circulating metabolite concentration	18	1010	0.66	6.42e-05	9606.ENSP00000233242,9606.ENSP00000244217,9606.ENSP00000252242,9606.ENSP00000252486,9606.ENSP00000265709,9606.ENSP00000267814,9606.ENSP00000273550,9606.ENSP00000299299,9606.ENSP00000308541,9606.ENSP00000333984,9606.ENSP00000345259,9606.ENSP00000346839,9606.ENSP00000355046,9606.ENSP00000416293,9606.ENSP00000478059,9606.ENSP00000495214,9606.ENSP00000497777,9606.ENSP00000498786	APOB,MCEE,KRT5,APOE,ANK1,SORD,FTH1,PCBD1,F2,TRDN,EPB41,FN1,MT-ND2,SLC2A1,STIM1,SPTA1,EPB42,HMBS
Monarch	HP:0004447	Poikilocytosis	6	48	1.51	7.07e-05	9606.ENSP00000233242,9606.ENSP00000265709,9606.ENSP00000345259,9606.ENSP00000416293,9606.ENSP00000495214,9606.ENSP00000497777	APOB,ANK1,EPB41,SLC2A1,SPTA1,EPB42
Monarch	HP:0005525	Spontaneous hemolytic crises	4	7	2.17	7.07e-05	9606.ENSP00000265709,9606.ENSP00000416293,9606.ENSP00000495214,9606.ENSP00000497777	ANK1,SLC2A1,SPTA1,EPB42
Monarch	HP:0012337	Abnormal homeostasis	20	1275	0.61	7.07e-05	9606.ENSP00000216185,9606.ENSP00000244217,9606.ENSP00000252242,9606.ENSP00000252486,9606.ENSP00000265709,9606.ENSP00000299299,9606.ENSP00000306099,9606.ENSP00000308541,9606.ENSP00000310861,9606.ENSP00000336829,9606.ENSP00000345259,9606.ENSP00000346839,9606.ENSP00000355046,9606.ENSP00000368688,9606.ENSP00000379616,9606.ENSP00000478059,9606.ENSP00000495214,9606.ENSP00000497777,9606.ENSP00000498441,…	TXN2,MCEE,KRT5,APOE,ANK1,PCBD1,FGB,F2,KRT2,FGG,EPB41,FN1,MT-ND2,LYRM7,MYH11,STIM1,SPTA1,EPB42,FGA,HMBS
Monarch	HP:0001081	Cholelithiasis	6	52	1.48	8.55e-05	9606.ENSP00000265709,9606.ENSP00000345259,9606.ENSP00000376840,9606.ENSP00000385757,9606.ENSP00000495214,9606.ENSP00000497777	ANK1,EPB41,BPGM,BLVRA,SPTA1,EPB42
Monarch	HP:0001878	Hemolytic anemia	7	101	1.25	0.00017	9606.ENSP00000265709,9606.ENSP00000345259,9606.ENSP00000376840,9606.ENSP00000416293,9606.ENSP00000478059,9606.ENSP00000495214,9606.ENSP00000497777	ANK1,EPB41,BPGM,SLC2A1,STIM1,SPTA1,EPB42
Monarch	HP:0002597	Abnormality of the vasculature	22	1673	0.53	0.00017	9606.ENSP00000233242,9606.ENSP00000252242,9606.ENSP00000252244,9606.ENSP00000252486,9606.ENSP00000265709,9606.ENSP00000269576,9606.ENSP00000306099,9606.ENSP00000308541,9606.ENSP00000310861,9606.ENSP00000336829,9606.ENSP00000345259,9606.ENSP00000346839,9606.ENSP00000355046,9606.ENSP00000358866,9606.ENSP00000376840,9606.ENSP00000379616,9606.ENSP00000396688,9606.ENSP00000416293,9606.ENSP00000478059,…	APOB,KRT5,KRT1,APOE,ANK1,KRT10,FGB,F2,KRT2,FGG,EPB41,FN1,MT-ND2,FLNA,BPGM,MYH11,C4A,SLC2A1,STIM1,SPTA1,EPB42,FGA
Monarch	HP:0025408	Abnormal spleen morphology	12	475	0.82	0.00022	9606.ENSP00000252486,9606.ENSP00000265709,9606.ENSP00000306099,9606.ENSP00000308541,9606.ENSP00000336829,9606.ENSP00000345259,9606.ENSP00000376840,9606.ENSP00000416293,9606.ENSP00000478059,9606.ENSP00000495214,9606.ENSP00000497777,9606.ENSP00000498441	APOE,ANK1,FGB,F2,FGG,EPB41,BPGM,SLC2A1,STIM1,SPTA1,EPB42,FGA
Monarch	HP:0004354	Abnormal circulating carboxylic acid concentration	9	238	0.99	0.00028	9606.ENSP00000244217,9606.ENSP00000252486,9606.ENSP00000265709,9606.ENSP00000299299,9606.ENSP00000345259,9606.ENSP00000355046,9606.ENSP00000416293,9606.ENSP00000495214,9606.ENSP00000497777	MCEE,APOE,ANK1,PCBD1,EPB41,MT-ND2,SLC2A1,SPTA1,EPB42
Monarch	HP:0005502	Increased red cell osmotic fragility	4	13	1.9	0.00028	9606.ENSP00000265709,9606.ENSP00000345259,9606.ENSP00000495214,9606.ENSP00000497777	ANK1,EPB41,SPTA1,EPB42
Monarch	HP:0025031	Abnormality of the digestive system	26	2389	0.45	0.00028	9606.ENSP00000216185,9606.ENSP00000217402,9606.ENSP00000233242,9606.ENSP00000244217,9606.ENSP00000252242,9606.ENSP00000252244,9606.ENSP00000252486,9606.ENSP00000265709,9606.ENSP00000269576,9606.ENSP00000306099,9606.ENSP00000308541,9606.ENSP00000336829,9606.ENSP00000345259,9606.ENSP00000355046,9606.ENSP00000358866,9606.ENSP00000376840,9606.ENSP00000379616,9606.ENSP00000385757,9606.ENSP00000415941,…	TXN2,CHMP4B,APOB,MCEE,KRT5,KRT1,APOE,ANK1,KRT10,FGB,F2,FGG,EPB41,MT-ND2,FLNA,BPGM,MYH11,BLVRA,C4B,SLC2A1,STIM1,SPTA1,EPB42,FGA,HMBS,SNCA
Monarch	HP:0025143	Chills	4	13	1.9	0.00028	9606.ENSP00000265709,9606.ENSP00000345259,9606.ENSP00000495214,9606.ENSP00000497777	ANK1,EPB41,SPTA1,EPB42
Monarch	HP:0001892	Abnormal bleeding	11	411	0.84	0.00029	9606.ENSP00000252244,9606.ENSP00000252486,9606.ENSP00000306099,9606.ENSP00000308541,9606.ENSP00000336829,9606.ENSP00000346839,9606.ENSP00000358866,9606.ENSP00000379616,9606.ENSP00000396688,9606.ENSP00000478059,9606.ENSP00000498441	KRT1,APOE,FGB,F2,FGG,FN1,FLNA,MYH11,C4A,STIM1,FGA
Monarch	HP:0001923	Reticulocytosis	5	38	1.53	0.00029	9606.ENSP00000265709,9606.ENSP00000345259,9606.ENSP00000416293,9606.ENSP00000495214,9606.ENSP00000497777	ANK1,EPB41,SLC2A1,SPTA1,EPB42
Monarch	HP:0002012	Abnormality of the abdominal organs	17	1068	0.62	0.00029	9606.ENSP00000233242,9606.ENSP00000252486,9606.ENSP00000265709,9606.ENSP00000306099,9606.ENSP00000308541,9606.ENSP00000336829,9606.ENSP00000345259,9606.ENSP00000355046,9606.ENSP00000376840,9606.ENSP00000385757,9606.ENSP00000415941,9606.ENSP00000416293,9606.ENSP00000478059,9606.ENSP00000495214,9606.ENSP00000497777,9606.ENSP00000498441,9606.ENSP00000498786	APOB,APOE,ANK1,FGB,F2,FGG,EPB41,MT-ND2,BPGM,BLVRA,C4B,SLC2A1,STIM1,SPTA1,EPB42,FGA,HMBS
Monarch	HP:0001626	Abnormality of the cardiovascular system	26	2438	0.44	0.00032	9606.ENSP00000233242,9606.ENSP00000252242,9606.ENSP00000252244,9606.ENSP00000252486,9606.ENSP00000265709,9606.ENSP00000269576,9606.ENSP00000280772,9606.ENSP00000306099,9606.ENSP00000308541,9606.ENSP00000310861,9606.ENSP00000333984,9606.ENSP00000336829,9606.ENSP00000345259,9606.ENSP00000346839,9606.ENSP00000355046,9606.ENSP00000358866,9606.ENSP00000376840,9606.ENSP00000379616,9606.ENSP00000396688,…	APOB,KRT5,KRT1,APOE,ANK1,KRT10,ANK3,FGB,F2,KRT2,TRDN,FGG,EPB41,FN1,MT-ND2,FLNA,BPGM,MYH11,C4A,SLC2A1,STIM1,SPTA1,EPB42,FGA,HMBS,SNCA
Monarch	HP:0011276	Vascular skin abnormality	11	433	0.82	0.00040	9606.ENSP00000252242,9606.ENSP00000252244,9606.ENSP00000252486,9606.ENSP00000269576,9606.ENSP00000308541,9606.ENSP00000310861,9606.ENSP00000355046,9606.ENSP00000358866,9606.ENSP00000379616,9606.ENSP00000396688,9606.ENSP00000478059	KRT5,KRT1,APOE,KRT10,F2,KRT2,MT-ND2,FLNA,MYH11,C4A,STIM1
Monarch	HP:0007475	Congenital bullous ichthyosiform erythroderma	3	3	2.41	0.00043	9606.ENSP00000252244,9606.ENSP00000269576,9606.ENSP00000310861	KRT1,KRT10,KRT2
Monarch	HP:0001997	Gout	4	18	1.76	0.00053	9606.ENSP00000252486,9606.ENSP00000265709,9606.ENSP00000495214,9606.ENSP00000497777	APOE,ANK1,SPTA1,EPB42
Monarch	HP:0012223	Splenic rupture	3	4	2.29	0.00070	9606.ENSP00000306099,9606.ENSP00000336829,9606.ENSP00000498441	FGB,FGG,FGA
Monarch	HP:0000118	Phenotypic abnormality	39	5129	0.29	0.00084	9606.ENSP00000052754,9606.ENSP00000216185,9606.ENSP00000217402,9606.ENSP00000233242,9606.ENSP00000244217,9606.ENSP00000252242,9606.ENSP00000252244,9606.ENSP00000252486,9606.ENSP00000265709,9606.ENSP00000267814,9606.ENSP00000269576,9606.ENSP00000273550,9606.ENSP00000280772,9606.ENSP00000284440,9606.ENSP00000299299,9606.ENSP00000306099,9606.ENSP00000308541,9606.ENSP00000310861,9606.ENSP00000333984,…	DCN,TXN2,CHMP4B,APOB,MCEE,KRT5,KRT1,APOE,ANK1,SORD,KRT10,FTH1,ANK3,UCHL1,PCBD1,FGB,F2,KRT2,TRDN,FGG,EPB41,RPL21,FN1,MT-ND2,FLNA,LYRM7,BPGM,MYH11,BLVRA,C4A,IMPA1,C4B,SLC2A1,STIM1,SPTA1,EPB42,FGA,HMBS,SNCA
Monarch	HP:0100659	Abnormal cerebral vascular morphology	10	381	0.83	0.00084	9606.ENSP00000233242,9606.ENSP00000252486,9606.ENSP00000306099,9606.ENSP00000308541,9606.ENSP00000336829,9606.ENSP00000346839,9606.ENSP00000358866,9606.ENSP00000379616,9606.ENSP00000478059,9606.ENSP00000498441	APOB,APOE,FGB,F2,FGG,FN1,FLNA,MYH11,STIM1,FGA
Monarch	HP:0001396	Cholestasis	8	223	0.97	0.00096	9606.ENSP00000265709,9606.ENSP00000345259,9606.ENSP00000376840,9606.ENSP00000385757,9606.ENSP00000416293,9606.ENSP00000495214,9606.ENSP00000497777,9606.ENSP00000498441	ANK1,EPB41,BPGM,BLVRA,SLC2A1,SPTA1,EPB42,FGA
Monarch	HP:0004444	Spherocytosis	3	5	2.19	0.00097	9606.ENSP00000265709,9606.ENSP00000495214,9606.ENSP00000497777	ANK1,SPTA1,EPB42
Monarch	HP:0003270	Abdominal distention	6	99	1.2	0.00098	9606.ENSP00000265709,9606.ENSP00000358866,9606.ENSP00000379616,9606.ENSP00000495214,9606.ENSP00000497777,9606.ENSP00000498786	ANK1,FLNA,MYH11,SPTA1,EPB42,HMBS
Monarch	HP:0004297	Abnormality of the biliary system	9	309	0.88	0.0011	9606.ENSP00000265709,9606.ENSP00000308541,9606.ENSP00000345259,9606.ENSP00000376840,9606.ENSP00000385757,9606.ENSP00000416293,9606.ENSP00000495214,9606.ENSP00000497777,9606.ENSP00000498441	ANK1,F2,EPB41,BPGM,BLVRA,SLC2A1,SPTA1,EPB42,FGA
Monarch	HP:0010995	Abnormal circulating dicarboxylic acid concentration	6	105	1.17	0.0013	9606.ENSP00000244217,9606.ENSP00000265709,9606.ENSP00000345259,9606.ENSP00000416293,9606.ENSP00000495214,9606.ENSP00000497777	MCEE,ANK1,EPB41,SLC2A1,SPTA1,EPB42
Monarch	HP:0002027	Abdominal pain	7	172	1.02	0.0017	9606.ENSP00000265709,9606.ENSP00000308541,9606.ENSP00000345259,9606.ENSP00000358866,9606.ENSP00000495214,9606.ENSP00000497777,9606.ENSP00000498786	ANK1,F2,EPB41,FLNA,SPTA1,EPB42,HMBS
Monarch	HP:0011032	Abnormality of fluid regulation	11	532	0.73	0.0020	9606.ENSP00000244217,9606.ENSP00000252486,9606.ENSP00000306099,9606.ENSP00000308541,9606.ENSP00000310861,9606.ENSP00000336829,9606.ENSP00000345259,9606.ENSP00000346839,9606.ENSP00000379616,9606.ENSP00000495214,9606.ENSP00000498441	MCEE,APOE,FGB,F2,KRT2,FGG,EPB41,FN1,MYH11,SPTA1,FGA
Monarch	HP:0001392	Abnormality of the liver	14	895	0.61	0.0022	9606.ENSP00000233242,9606.ENSP00000252486,9606.ENSP00000265709,9606.ENSP00000308541,9606.ENSP00000345259,9606.ENSP00000355046,9606.ENSP00000376840,9606.ENSP00000385757,9606.ENSP00000415941,9606.ENSP00000416293,9606.ENSP00000495214,9606.ENSP00000497777,9606.ENSP00000498441,9606.ENSP00000498786	APOB,APOE,ANK1,F2,EPB41,MT-ND2,BPGM,BLVRA,C4B,SLC2A1,SPTA1,EPB42,FGA,HMBS
Monarch	HP:0012531	Pain	11	539	0.72	0.0022	9606.ENSP00000233242,9606.ENSP00000252242,9606.ENSP00000265709,9606.ENSP00000308541,9606.ENSP00000345259,9606.ENSP00000358866,9606.ENSP00000379616,9606.ENSP00000478059,9606.ENSP00000495214,9606.ENSP00000497777,9606.ENSP00000498786	APOB,KRT5,ANK1,F2,EPB41,FLNA,MYH11,STIM1,SPTA1,EPB42,HMBS
Monarch	HP:0025032	Abnormality of digestive system physiology	20	1763	0.47	0.0023	9606.ENSP00000216185,9606.ENSP00000217402,9606.ENSP00000244217,9606.ENSP00000252242,9606.ENSP00000252244,9606.ENSP00000265709,9606.ENSP00000269576,9606.ENSP00000306099,9606.ENSP00000308541,9606.ENSP00000336829,9606.ENSP00000345259,9606.ENSP00000355046,9606.ENSP00000358866,9606.ENSP00000379616,9606.ENSP00000385757,9606.ENSP00000495214,9606.ENSP00000497777,9606.ENSP00000498441,9606.ENSP00000498786,…	TXN2,CHMP4B,MCEE,KRT5,KRT1,ANK1,KRT10,FGB,F2,FGG,EPB41,MT-ND2,FLNA,MYH11,BLVRA,SPTA1,EPB42,FGA,HMBS,SNCA
Monarch	HP:0000969	Edema	10	448	0.76	0.0025	9606.ENSP00000252486,9606.ENSP00000306099,9606.ENSP00000308541,9606.ENSP00000310861,9606.ENSP00000336829,9606.ENSP00000345259,9606.ENSP00000346839,9606.ENSP00000379616,9606.ENSP00000495214,9606.ENSP00000498441	APOE,FGB,F2,KRT2,FGG,EPB41,FN1,MYH11,SPTA1,FGA
Monarch	HP:0001877	Abnormal erythrocyte morphology	11	554	0.71	0.0025	9606.ENSP00000233242,9606.ENSP00000252242,9606.ENSP00000265709,9606.ENSP00000308541,9606.ENSP00000345259,9606.ENSP00000368688,9606.ENSP00000376840,9606.ENSP00000416293,9606.ENSP00000478059,9606.ENSP00000495214,9606.ENSP00000497777	APOB,KRT5,ANK1,F2,EPB41,LYRM7,BPGM,SLC2A1,STIM1,SPTA1,EPB42
Monarch	HP:0033127	Abnormality of the musculoskeletal system	28	3173	0.36	0.0025	9606.ENSP00000216185,9606.ENSP00000233242,9606.ENSP00000252242,9606.ENSP00000252244,9606.ENSP00000252486,9606.ENSP00000265709,9606.ENSP00000267814,9606.ENSP00000269576,9606.ENSP00000280772,9606.ENSP00000284440,9606.ENSP00000299299,9606.ENSP00000306099,9606.ENSP00000308541,9606.ENSP00000333984,9606.ENSP00000336829,9606.ENSP00000345259,9606.ENSP00000346839,9606.ENSP00000355046,9606.ENSP00000358866,…	TXN2,APOB,KRT5,KRT1,APOE,ANK1,SORD,KRT10,ANK3,UCHL1,PCBD1,FGB,F2,TRDN,FGG,EPB41,FN1,MT-ND2,FLNA,LYRM7,MYH11,SLC2A1,STIM1,SPTA1,EPB42,FGA,HMBS,SNCA
Monarch	EFO:0003843	Pain	9	356	0.82	0.0026	9606.ENSP00000252242,9606.ENSP00000265709,9606.ENSP00000308541,9606.ENSP00000345259,9606.ENSP00000358866,9606.ENSP00000379616,9606.ENSP00000495214,9606.ENSP00000497777,9606.ENSP00000498786	KRT5,ANK1,F2,EPB41,FLNA,MYH11,SPTA1,EPB42,HMBS
Monarch	HP:0002170	Intracranial hemorrhage	6	130	1.08	0.0033	9606.ENSP00000306099,9606.ENSP00000308541,9606.ENSP00000336829,9606.ENSP00000346839,9606.ENSP00000379616,9606.ENSP00000498441	FGB,F2,FGG,FN1,MYH11,FGA
Monarch	HP:0001386	Joint swelling	4	35	1.47	0.0034	9606.ENSP00000306099,9606.ENSP00000308541,9606.ENSP00000336829,9606.ENSP00000498441	FGB,F2,FGG,FGA
Monarch	HP:0400008	Menometrorrhagia	3	10	1.89	0.0034	9606.ENSP00000306099,9606.ENSP00000336829,9606.ENSP00000498441	FGB,FGG,FGA
Monarch	HP:0000421	Epistaxis	5	78	1.22	0.0037	9606.ENSP00000306099,9606.ENSP00000308541,9606.ENSP00000336829,9606.ENSP00000478059,9606.ENSP00000498441	FGB,F2,FGG,STIM1,FGA
Monarch	HP:0002715	Abnormality of the immune system	19	1682	0.47	0.0037	9606.ENSP00000252242,9606.ENSP00000252244,9606.ENSP00000252486,9606.ENSP00000265709,9606.ENSP00000269576,9606.ENSP00000306099,9606.ENSP00000308541,9606.ENSP00000336829,9606.ENSP00000345259,9606.ENSP00000358866,9606.ENSP00000376840,9606.ENSP00000379616,9606.ENSP00000396688,9606.ENSP00000415941,9606.ENSP00000416293,9606.ENSP00000478059,9606.ENSP00000495214,9606.ENSP00000497777,9606.ENSP00000498441	KRT5,KRT1,APOE,ANK1,KRT10,FGB,F2,FGG,EPB41,FLNA,BPGM,MYH11,C4A,C4B,SLC2A1,STIM1,SPTA1,EPB42,FGA
Monarch	HP:0001744	Splenomegaly	9	382	0.79	0.0040	9606.ENSP00000252486,9606.ENSP00000265709,9606.ENSP00000308541,9606.ENSP00000345259,9606.ENSP00000376840,9606.ENSP00000416293,9606.ENSP00000495214,9606.ENSP00000497777,9606.ENSP00000498441	APOE,ANK1,F2,EPB41,BPGM,SLC2A1,SPTA1,EPB42,FGA
Monarch	HP:0000707	Abnormality of the nervous system	29	3471	0.34	0.0041	9606.ENSP00000216185,9606.ENSP00000217402,9606.ENSP00000233242,9606.ENSP00000252242,9606.ENSP00000252244,9606.ENSP00000252486,9606.ENSP00000265709,9606.ENSP00000267814,9606.ENSP00000280772,9606.ENSP00000284440,9606.ENSP00000299299,9606.ENSP00000306099,9606.ENSP00000308541,9606.ENSP00000333984,9606.ENSP00000336829,9606.ENSP00000346839,9606.ENSP00000355046,9606.ENSP00000358866,9606.ENSP00000368688,…	TXN2,CHMP4B,APOB,KRT5,KRT1,APOE,ANK1,SORD,ANK3,UCHL1,PCBD1,FGB,F2,TRDN,FGG,FN1,MT-ND2,FLNA,LYRM7,MYH11,IMPA1,C4B,SLC2A1,STIM1,SPTA1,EPB42,FGA,HMBS,SNCA
Monarch	HP:0001903	Anemia	10	498	0.72	0.0049	9606.ENSP00000252242,9606.ENSP00000265709,9606.ENSP00000308541,9606.ENSP00000345259,9606.ENSP00000368688,9606.ENSP00000376840,9606.ENSP00000416293,9606.ENSP00000478059,9606.ENSP00000495214,9606.ENSP00000497777	KRT5,ANK1,F2,EPB41,LYRM7,BPGM,SLC2A1,STIM1,SPTA1,EPB42
Monarch	HP:0011842	Abnormal skeletal morphology	24	2573	0.38	0.0049	9606.ENSP00000216185,9606.ENSP00000233242,9606.ENSP00000252242,9606.ENSP00000252244,9606.ENSP00000252486,9606.ENSP00000265709,9606.ENSP00000267814,9606.ENSP00000269576,9606.ENSP00000280772,9606.ENSP00000284440,9606.ENSP00000306099,9606.ENSP00000308541,9606.ENSP00000336829,9606.ENSP00000345259,9606.ENSP00000346839,9606.ENSP00000355046,9606.ENSP00000358866,9606.ENSP00000379616,9606.ENSP00000416293,…	TXN2,APOB,KRT5,KRT1,APOE,ANK1,SORD,KRT10,ANK3,UCHL1,FGB,F2,FGG,EPB41,FN1,MT-ND2,FLNA,MYH11,SLC2A1,STIM1,SPTA1,EPB42,FGA,HMBS
Monarch	HP:0001723	Restrictive cardiomyopathy	3	13	1.78	0.0059	9606.ENSP00000265709,9606.ENSP00000495214,9606.ENSP00000497777	ANK1,SPTA1,EPB42
Monarch	HP:0002904	Hyperbilirubinemia	5	88	1.17	0.0059	9606.ENSP00000265709,9606.ENSP00000345259,9606.ENSP00000416293,9606.ENSP00000495214,9606.ENSP00000497777	ANK1,EPB41,SLC2A1,SPTA1,EPB42
Monarch	HP:0004446	Stomatocytosis	3	13	1.78	0.0059	9606.ENSP00000345259,9606.ENSP00000416293,9606.ENSP00000495214	EPB41,SLC2A1,SPTA1
Monarch	HP:0033479	Abnormal circulating bilirubin concentration	5	88	1.17	0.0059	9606.ENSP00000265709,9606.ENSP00000345259,9606.ENSP00000416293,9606.ENSP00000495214,9606.ENSP00000497777	ANK1,EPB41,SLC2A1,SPTA1,EPB42
Monarch	HP:0025548	Increased mean corpuscular hemoglobin concentration	3	14	1.74	0.0067	9606.ENSP00000265709,9606.ENSP00000495214,9606.ENSP00000497777	ANK1,SPTA1,EPB42
Monarch	HP:0000225	Gingival bleeding	4	45	1.36	0.0069	9606.ENSP00000306099,9606.ENSP00000308541,9606.ENSP00000336829,9606.ENSP00000498441	FGB,F2,FGG,FGA
Monarch	HP:0001945	Fever	7	238	0.88	0.0078	9606.ENSP00000265709,9606.ENSP00000345259,9606.ENSP00000355046,9606.ENSP00000478059,9606.ENSP00000495214,9606.ENSP00000497777,9606.ENSP00000498786	ANK1,EPB41,MT-ND2,STIM1,SPTA1,EPB42,HMBS
Monarch	HP:0011999	Paranoia	3	15	1.71	0.0078	9606.ENSP00000408526,9606.ENSP00000498786,9606.ENSP00000500990	IMPA1,HMBS,SNCA
Monarch	HP:0025142	Constitutional symptom	13	906	0.57	0.0078	9606.ENSP00000233242,9606.ENSP00000252242,9606.ENSP00000265709,9606.ENSP00000308541,9606.ENSP00000333984,9606.ENSP00000345259,9606.ENSP00000358866,9606.ENSP00000379616,9606.ENSP00000416293,9606.ENSP00000478059,9606.ENSP00000495214,9606.ENSP00000497777,9606.ENSP00000498786	APOB,KRT5,ANK1,F2,TRDN,EPB41,FLNA,MYH11,SLC2A1,STIM1,SPTA1,EPB42,HMBS
Monarch	HP:0011121	Abnormality of skin morphology	18	1648	0.45	0.0080	9606.ENSP00000233242,9606.ENSP00000252242,9606.ENSP00000252244,9606.ENSP00000252486,9606.ENSP00000265709,9606.ENSP00000269576,9606.ENSP00000308541,9606.ENSP00000310861,9606.ENSP00000345259,9606.ENSP00000355046,9606.ENSP00000358866,9606.ENSP00000376840,9606.ENSP00000379616,9606.ENSP00000396688,9606.ENSP00000416293,9606.ENSP00000478059,9606.ENSP00000495214,9606.ENSP00000497777	APOB,KRT5,KRT1,APOE,ANK1,KRT10,F2,KRT2,EPB41,MT-ND2,FLNA,BPGM,MYH11,C4A,SLC2A1,STIM1,SPTA1,EPB42
Monarch	HP:0040186	Maculopapular exanthema	3	16	1.69	0.0086	9606.ENSP00000265709,9606.ENSP00000495214,9606.ENSP00000497777	ANK1,SPTA1,EPB42
Monarch	HP:0200042	Skin ulcer	5	99	1.12	0.0086	9606.ENSP00000252244,9606.ENSP00000265709,9606.ENSP00000269576,9606.ENSP00000495214,9606.ENSP00000497777	KRT1,ANK1,KRT10,SPTA1,EPB42
Monarch	HP:0000952	Jaundice	6	175	0.95	0.0111	9606.ENSP00000265709,9606.ENSP00000345259,9606.ENSP00000376840,9606.ENSP00000416293,9606.ENSP00000495214,9606.ENSP00000497777	ANK1,EPB41,BPGM,SLC2A1,SPTA1,EPB42
Monarch	HP:0004370	Abnormality of temperature regulation	8	350	0.77	0.0111	9606.ENSP00000252242,9606.ENSP00000265709,9606.ENSP00000345259,9606.ENSP00000355046,9606.ENSP00000478059,9606.ENSP00000495214,9606.ENSP00000497777,9606.ENSP00000498786	KRT5,ANK1,EPB41,MT-ND2,STIM1,SPTA1,EPB42,HMBS
Monarch	EFO:0003765	Sign or symptom	10	573	0.66	0.0119	9606.ENSP00000252242,9606.ENSP00000265709,9606.ENSP00000308541,9606.ENSP00000345259,9606.ENSP00000358866,9606.ENSP00000379616,9606.ENSP00000425556,9606.ENSP00000495214,9606.ENSP00000497777,9606.ENSP00000498786	KRT5,ANK1,F2,EPB41,FLNA,MYH11,PALLD,SPTA1,EPB42,HMBS
Monarch	HP:0100724	Hypercoagulability	3	19	1.61	0.0123	9606.ENSP00000265709,9606.ENSP00000495214,9606.ENSP00000497777	ANK1,SPTA1,EPB42
Monarch	HP:0000951	Abnormality of the skin	19	1888	0.42	0.0124	9606.ENSP00000233242,9606.ENSP00000252242,9606.ENSP00000252244,9606.ENSP00000252486,9606.ENSP00000265709,9606.ENSP00000269576,9606.ENSP00000308541,9606.ENSP00000310861,9606.ENSP00000345259,9606.ENSP00000355046,9606.ENSP00000358866,9606.ENSP00000376840,9606.ENSP00000379616,9606.ENSP00000396688,9606.ENSP00000416293,9606.ENSP00000478059,9606.ENSP00000495214,9606.ENSP00000497777,9606.ENSP00000498441	APOB,KRT5,KRT1,APOE,ANK1,KRT10,F2,KRT2,EPB41,MT-ND2,FLNA,BPGM,MYH11,C4A,SLC2A1,STIM1,SPTA1,EPB42,FGA
Monarch	HP:0001978	Extramedullary hematopoiesis	3	20	1.59	0.0138	9606.ENSP00000265709,9606.ENSP00000495214,9606.ENSP00000497777	ANK1,SPTA1,EPB42
Monarch	HP:0012719	Functional abnormality of the gastrointestinal tract	12	840	0.57	0.0138	9606.ENSP00000216185,9606.ENSP00000217402,9606.ENSP00000244217,9606.ENSP00000306099,9606.ENSP00000308541,9606.ENSP00000336829,9606.ENSP00000355046,9606.ENSP00000358866,9606.ENSP00000379616,9606.ENSP00000498441,9606.ENSP00000498786,9606.ENSP00000500990	TXN2,CHMP4B,MCEE,FGB,F2,FGG,MT-ND2,FLNA,MYH11,FGA,HMBS,SNCA
Monarch	HP:0001574	Abnormality of the integument	21	2266	0.38	0.0149	9606.ENSP00000233242,9606.ENSP00000252242,9606.ENSP00000252244,9606.ENSP00000252486,9606.ENSP00000265709,9606.ENSP00000269576,9606.ENSP00000308541,9606.ENSP00000310861,9606.ENSP00000345259,9606.ENSP00000346027,9606.ENSP00000355046,9606.ENSP00000358866,9606.ENSP00000376840,9606.ENSP00000379616,9606.ENSP00000396688,9606.ENSP00000416293,9606.ENSP00000478059,9606.ENSP00000495214,9606.ENSP00000497777,…	APOB,KRT5,KRT1,APOE,ANK1,KRT10,F2,KRT2,EPB41,RPL21,MT-ND2,FLNA,BPGM,MYH11,C4A,SLC2A1,STIM1,SPTA1,EPB42,FGA,HMBS
Monarch	HP:0001342	Cerebral hemorrhage	4	61	1.23	0.0151	9606.ENSP00000306099,9606.ENSP00000336829,9606.ENSP00000346839,9606.ENSP00000498441	FGB,FGG,FN1,FGA
Monarch	HP:0001933	Subcutaneous hemorrhage	6	189	0.92	0.0151	9606.ENSP00000252486,9606.ENSP00000308541,9606.ENSP00000358866,9606.ENSP00000379616,9606.ENSP00000396688,9606.ENSP00000478059	APOE,F2,FLNA,MYH11,C4A,STIM1
Monarch	HP:0005268	Miscarriage	3	21	1.57	0.0151	9606.ENSP00000306099,9606.ENSP00000336829,9606.ENSP00000498441	FGB,FGG,FGA
Monarch	HP:0011420	Age of death	3	21	1.57	0.0151	9606.ENSP00000306099,9606.ENSP00000336829,9606.ENSP00000498441	FGB,FGG,FGA
Monarch	HP:0003271	Visceromegaly	10	614	0.63	0.0175	9606.ENSP00000252486,9606.ENSP00000265709,9606.ENSP00000308541,9606.ENSP00000345259,9606.ENSP00000355046,9606.ENSP00000376840,9606.ENSP00000416293,9606.ENSP00000495214,9606.ENSP00000497777,9606.ENSP00000498441	APOE,ANK1,F2,EPB41,MT-ND2,BPGM,SLC2A1,SPTA1,EPB42,FGA
Monarch	HP:0004936	Venous thrombosis	4	65	1.2	0.0187	9606.ENSP00000306099,9606.ENSP00000308541,9606.ENSP00000336829,9606.ENSP00000498441	FGB,F2,FGG,FGA
Monarch	EFO:0007937	Blood protein measurement	18	1810	0.41	0.0195	9606.ENSP00000052754,9606.ENSP00000233242,9606.ENSP00000252486,9606.ENSP00000265709,9606.ENSP00000266041,9606.ENSP00000280772,9606.ENSP00000308541,9606.ENSP00000316924,9606.ENSP00000343577,9606.ENSP00000343924,9606.ENSP00000346839,9606.ENSP00000376840,9606.ENSP00000415941,9606.ENSP00000416561,9606.ENSP00000425556,9606.ENSP00000465356,9606.ENSP00000482743,9606.ENSP00000500990	DCN,APOB,APOE,ANK1,ITIH4,ANK3,F2,ACSS1,TPSAB1,PRELP,FN1,BPGM,C4B,CFB,PALLD,APOC1,TPSB2,SNCA
Monarch	HP:0001367	Abnormal joint morphology	12	905	0.54	0.0234	9606.ENSP00000252242,9606.ENSP00000252486,9606.ENSP00000265709,9606.ENSP00000284440,9606.ENSP00000306099,9606.ENSP00000308541,9606.ENSP00000336829,9606.ENSP00000346839,9606.ENSP00000358866,9606.ENSP00000495214,9606.ENSP00000497777,9606.ENSP00000498441	KRT5,APOE,ANK1,UCHL1,FGB,F2,FGG,FN1,FLNA,SPTA1,EPB42,FGA
Monarch	HP:0000980	Pallor	5	135	0.98	0.0254	9606.ENSP00000265709,9606.ENSP00000345259,9606.ENSP00000416293,9606.ENSP00000495214,9606.ENSP00000497777	ANK1,EPB41,SLC2A1,SPTA1,EPB42
Monarch	HP:0000992	Cutaneous photosensitivity	4	75	1.14	0.0297	9606.ENSP00000252242,9606.ENSP00000252244,9606.ENSP00000269576,9606.ENSP00000396688	KRT5,KRT1,KRT10,C4A
Monarch	HP:0004950	Peripheral arterial stenosis	3	29	1.43	0.0302	9606.ENSP00000233242,9606.ENSP00000252486,9606.ENSP00000379616	APOB,APOE,MYH11
Monarch	HP:0002579	Gastrointestinal dysmotility	4	76	1.13	0.0306	9606.ENSP00000216185,9606.ENSP00000358866,9606.ENSP00000379616,9606.ENSP00000498786	TXN2,FLNA,MYH11,HMBS
Monarch	HP:0008066	Abnormal blistering of the skin	4	76	1.13	0.0306	9606.ENSP00000252242,9606.ENSP00000252244,9606.ENSP00000269576,9606.ENSP00000310861	KRT5,KRT1,KRT10,KRT2
Monarch	HP:0011443	Abnormality of coordination	12	945	0.52	0.0318	9606.ENSP00000216185,9606.ENSP00000233242,9606.ENSP00000265709,9606.ENSP00000284440,9606.ENSP00000355046,9606.ENSP00000358866,9606.ENSP00000368688,9606.ENSP00000416293,9606.ENSP00000478059,9606.ENSP00000495214,9606.ENSP00000497777,9606.ENSP00000500990	TXN2,APOB,ANK1,UCHL1,MT-ND2,FLNA,LYRM7,SLC2A1,STIM1,SPTA1,EPB42,SNCA
Monarch	HP:0000979	Purpura	4	79	1.12	0.0339	9606.ENSP00000252486,9606.ENSP00000308541,9606.ENSP00000396688,9606.ENSP00000478059	APOE,F2,C4A,STIM1
Monarch	HP:0004372	Reduced consciousness/confusion	7	327	0.74	0.0339	9606.ENSP00000308541,9606.ENSP00000333984,9606.ENSP00000355046,9606.ENSP00000368688,9606.ENSP00000416293,9606.ENSP00000498786,9606.ENSP00000500990	F2,TRDN,MT-ND2,LYRM7,SLC2A1,HMBS,SNCA
Monarch	EFO:0005660	Plasma beta-amyloid 1-42 measurement	2	5	2.02	0.0342	9606.ENSP00000252486,9606.ENSP00000280772	APOE,ANK3
Monarch	HP:0003489	Acute episodes of neuropathic symptoms	2	5	2.02	0.0342	9606.ENSP00000252242,9606.ENSP00000498786	KRT5,HMBS
Monarch	EFO:0007707	Cerebral amyloid deposition measurement	3	34	1.36	0.0424	9606.ENSP00000252486,9606.ENSP00000333984,9606.ENSP00000465356	APOE,TRDN,APOC1
Monarch	HP:0001369	Arthritis	5	159	0.91	0.0458	9606.ENSP00000252486,9606.ENSP00000265709,9606.ENSP00000308541,9606.ENSP00000495214,9606.ENSP00000497777	APOE,ANK1,F2,SPTA1,EPB42
Monarch	HP:0410042	Abnormal liver morphology	10	715	0.56	0.0474	9606.ENSP00000233242,9606.ENSP00000252486,9606.ENSP00000265709,9606.ENSP00000308541,9606.ENSP00000355046,9606.ENSP00000415941,9606.ENSP00000416293,9606.ENSP00000495214,9606.ENSP00000497777,9606.ENSP00000498441	APOB,APOE,ANK1,F2,MT-ND2,C4B,SLC2A1,SPTA1,EPB42,FGA
Monarch	HP:0033747	Abnormal exteroceptive sensation	5	162	0.9	0.0489	9606.ENSP00000252242,9606.ENSP00000252486,9606.ENSP00000267814,9606.ENSP00000416293,9606.ENSP00000498786	KRT5,APOE,SORD,SLC2A1,HMBS
DISEASES	DOID:74	Hematopoietic system disease	19	473	1.02	1.12e-10	9606.ENSP00000252242,9606.ENSP00000252244,9606.ENSP00000265709,9606.ENSP00000280772,9606.ENSP00000284440,9606.ENSP00000306099,9606.ENSP00000307199,9606.ENSP00000308541,9606.ENSP00000336829,9606.ENSP00000345259,9606.ENSP00000358866,9606.ENSP00000376840,9606.ENSP00000379616,9606.ENSP00000415941,9606.ENSP00000416293,9606.ENSP00000478059,9606.ENSP00000495214,9606.ENSP00000497777,9606.ENSP00000498441	KRT5,KRT1,ANK1,ANK3,UCHL1,FGB,AHSP,F2,FGG,EPB41,FLNA,BPGM,MYH11,C4B,SLC2A1,STIM1,SPTA1,EPB42,FGA
DISEASES	DOID:12971	Hereditary spherocytosis	5	12	2.03	1.01e-05	9606.ENSP00000265709,9606.ENSP00000280772,9606.ENSP00000345259,9606.ENSP00000495214,9606.ENSP00000497777	ANK1,ANK3,EPB41,SPTA1,EPB42
DISEASES	DOID:589	Congenital hemolytic anemia	7	57	1.5	1.01e-05	9606.ENSP00000265709,9606.ENSP00000280772,9606.ENSP00000345259,9606.ENSP00000376840,9606.ENSP00000416293,9606.ENSP00000495214,9606.ENSP00000497777	ANK1,ANK3,EPB41,BPGM,SLC2A1,SPTA1,EPB42
DISEASES	DOID:1247	Blood coagulation disease	7	89	1.31	6.49e-05	9606.ENSP00000306099,9606.ENSP00000308541,9606.ENSP00000336829,9606.ENSP00000358866,9606.ENSP00000415941,9606.ENSP00000478059,9606.ENSP00000498441	FGB,F2,FGG,FLNA,C4B,STIM1,FGA
DISEASES	DOID:0080015	Physical disorder	14	722	0.7	0.00045	9606.ENSP00000052754,9606.ENSP00000265709,9606.ENSP00000280772,9606.ENSP00000306099,9606.ENSP00000308541,9606.ENSP00000336829,9606.ENSP00000345259,9606.ENSP00000358866,9606.ENSP00000376840,9606.ENSP00000379616,9606.ENSP00000416293,9606.ENSP00000495214,9606.ENSP00000497777,9606.ENSP00000498441	DCN,ANK1,ANK3,FGB,F2,FGG,EPB41,FLNA,BPGM,MYH11,SLC2A1,SPTA1,EPB42,FGA
DISEASES	DOID:9120	Amyloidosis	6	75	1.32	0.00045	9606.ENSP00000252242,9606.ENSP00000252244,9606.ENSP00000252486,9606.ENSP00000346839,9606.ENSP00000355046,9606.ENSP00000498441	KRT5,KRT1,APOE,FN1,MT-ND2,FGA
DISEASES	DOID:0060877	Bullous congenital ichthyosiform erythroderma	3	3	2.41	0.00055	9606.ENSP00000252244,9606.ENSP00000269576,9606.ENSP00000310861	KRT1,KRT10,KRT2
DISEASES	DOID:2236	Congenital afibrinogenemia	3	3	2.41	0.00055	9606.ENSP00000306099,9606.ENSP00000336829,9606.ENSP00000498441	FGB,FGG,FGA
DISEASES	DOID:4603	Epidermolytic hyperkeratosis	3	4	2.29	0.00079	9606.ENSP00000252244,9606.ENSP00000269576,9606.ENSP00000310861	KRT1,KRT10,KRT2
DISEASES	DOID:1561	Cognitive disorder	6	103	1.18	0.0014	9606.ENSP00000252486,9606.ENSP00000267814,9606.ENSP00000280772,9606.ENSP00000333984,9606.ENSP00000396688,9606.ENSP00000500990	APOE,SORD,ANK3,TRDN,C4A,SNCA
DISEASES	DOID:2373	Hereditary elliptocytosis	3	8	1.99	0.0029	9606.ENSP00000265709,9606.ENSP00000345259,9606.ENSP00000495214	ANK1,EPB41,SPTA1
DISEASES	DOID:174	Acanthoma	3	9	1.94	0.0035	9606.ENSP00000252242,9606.ENSP00000252244,9606.ENSP00000269576	KRT5,KRT1,KRT10
DISEASES	DOID:7	Disease of anatomical entity	36	4798	0.29	0.0035	9606.ENSP00000052754,9606.ENSP00000216185,9606.ENSP00000217402,9606.ENSP00000233242,9606.ENSP00000235628,9606.ENSP00000252242,9606.ENSP00000252244,9606.ENSP00000252486,9606.ENSP00000265709,9606.ENSP00000267814,9606.ENSP00000269576,9606.ENSP00000280772,9606.ENSP00000284440,9606.ENSP00000299299,9606.ENSP00000306099,9606.ENSP00000307199,9606.ENSP00000308541,9606.ENSP00000310861,9606.ENSP00000333984,…	DCN,TXN2,CHMP4B,APOB,NT5C1A,KRT5,KRT1,APOE,ANK1,SORD,KRT10,ANK3,UCHL1,PCBD1,FGB,AHSP,F2,KRT2,TRDN,FGG,EPB41,RPL21,FN1,MT-ND2,FLNA,BPGM,MYH11,C4A,C4B,SLC2A1,CFB,STIM1,SPTA1,EPB42,FGA,SNCA
DISEASES	DOID:4	Disease	42	6291	0.24	0.0060	9606.ENSP00000052754,9606.ENSP00000216185,9606.ENSP00000217402,9606.ENSP00000233242,9606.ENSP00000235628,9606.ENSP00000244217,9606.ENSP00000252242,9606.ENSP00000252244,9606.ENSP00000252486,9606.ENSP00000265709,9606.ENSP00000266041,9606.ENSP00000267814,9606.ENSP00000269576,9606.ENSP00000280772,9606.ENSP00000284440,9606.ENSP00000299299,9606.ENSP00000306099,9606.ENSP00000307199,9606.ENSP00000308541,…	DCN,TXN2,CHMP4B,APOB,NT5C1A,MCEE,KRT5,KRT1,APOE,ANK1,ITIH4,SORD,KRT10,ANK3,UCHL1,PCBD1,FGB,AHSP,F2,KRT2,ACAA1,TRDN,FGG,TPSAB1,EPB41,RPL21,FN1,MT-ND2,FLNA,LYRM7,BPGM,MYH11,C4A,C4B,SLC2A1,CFB,STIM1,SPTA1,EPB42,FGA,HMBS,SNCA
DISEASES	DOID:0014667	Disease of metabolism	14	1076	0.53	0.0148	9606.ENSP00000233242,9606.ENSP00000244217,9606.ENSP00000252242,9606.ENSP00000252244,9606.ENSP00000252486,9606.ENSP00000299299,9606.ENSP00000308541,9606.ENSP00000333664,9606.ENSP00000346839,9606.ENSP00000355046,9606.ENSP00000368688,9606.ENSP00000498441,9606.ENSP00000498786,9606.ENSP00000500990	APOB,MCEE,KRT5,KRT1,APOE,PCBD1,F2,ACAA1,FN1,MT-ND2,LYRM7,FGA,HMBS,SNCA
DISEASES	DOID:0050639	Primary cutaneous amyloidosis	3	19	1.61	0.0183	9606.ENSP00000252242,9606.ENSP00000252244,9606.ENSP00000252486	KRT5,KRT1,APOE
DISEASES	DOID:10230	Aortic atherosclerosis	2	2	2.41	0.0190	9606.ENSP00000233242,9606.ENSP00000252486	APOB,APOE
DISEASES	DOID:4323	Epidermolytic acanthoma	2	2	2.41	0.0190	9606.ENSP00000252244,9606.ENSP00000269576	KRT1,KRT10
DISEASES	DOID:0080223	Epidermolytic palmoplantar keratoderma	2	3	2.24	0.0289	9606.ENSP00000252244,9606.ENSP00000310861	KRT1,KRT2
DISEASES	DOID:7039	Borst-Jadassohn intraepidermal carcinoma	2	3	2.24	0.0289	9606.ENSP00000252242,9606.ENSP00000252244	KRT5,KRT1
DISEASES	DOID:10128	Venous insufficiency	2	4	2.11	0.0398	9606.ENSP00000308541,9606.ENSP00000396688	F2,C4A
DISEASES	DOID:0050736	Autosomal dominant disease	15	1386	0.45	0.0435	9606.ENSP00000252242,9606.ENSP00000252244,9606.ENSP00000252486,9606.ENSP00000269576,9606.ENSP00000299299,9606.ENSP00000308541,9606.ENSP00000310861,9606.ENSP00000333984,9606.ENSP00000358866,9606.ENSP00000376840,9606.ENSP00000416293,9606.ENSP00000416561,9606.ENSP00000478059,9606.ENSP00000498441,9606.ENSP00000500990	KRT5,KRT1,APOE,KRT10,PCBD1,F2,KRT2,TRDN,FLNA,BPGM,SLC2A1,CFB,STIM1,FGA,SNCA
DISEASES	DOID:0080072	Intestinal pseudo-obstruction	2	5	2.02	0.0466	9606.ENSP00000358866,9606.ENSP00000379616	FLNA,MYH11
DISEASES	DOID:2451	Protein S deficiency	2	5	2.02	0.0466	9606.ENSP00000308541,9606.ENSP00000415941	F2,C4B
DISEASES	DOID:2914	Immune system disease	10	675	0.58	0.0466	9606.ENSP00000252242,9606.ENSP00000252244,9606.ENSP00000252486,9606.ENSP00000284440,9606.ENSP00000308541,9606.ENSP00000346839,9606.ENSP00000396688,9606.ENSP00000415941,9606.ENSP00000416561,9606.ENSP00000478059	KRT5,KRT1,APOE,UCHL1,F2,FN1,C4A,C4B,CFB,STIM1
DISEASES	DOID:655	Inherited metabolic disorder	12	949	0.52	0.0466	9606.ENSP00000233242,9606.ENSP00000244217,9606.ENSP00000252242,9606.ENSP00000252244,9606.ENSP00000252486,9606.ENSP00000299299,9606.ENSP00000333664,9606.ENSP00000355046,9606.ENSP00000368688,9606.ENSP00000498441,9606.ENSP00000498786,9606.ENSP00000500990	APOB,MCEE,KRT5,KRT1,APOE,PCBD1,ACAA1,MT-ND2,LYRM7,FGA,HMBS,SNCA
TISSUES	BTO:0000759	Liver	37	2125	0.65	4.48e-13	9606.ENSP00000052754,9606.ENSP00000216185,9606.ENSP00000228506,9606.ENSP00000233242,9606.ENSP00000252242,9606.ENSP00000252486,9606.ENSP00000265709,9606.ENSP00000267814,9606.ENSP00000269576,9606.ENSP00000270776,9606.ENSP00000273550,9606.ENSP00000280772,9606.ENSP00000299299,9606.ENSP00000306099,9606.ENSP00000308541,9606.ENSP00000333664,9606.ENSP00000336829,9606.ENSP00000345259,9606.ENSP00000346027,…	DCN,TXN2,MLEC,APOB,KRT5,APOE,ANK1,SORD,KRT10,PGD,FTH1,ANK3,PCBD1,FGB,F2,ACAA1,FGG,EPB41,RPL21,CRKL,FN1,FLNA,RPS6,IDI1,TAGLN,MYH11,BLVRA,C4A,C4B,SLC2A1,CFB,HNRNPC,APOC1,STIM1,SPTA1,FGA,HMBS
TISSUES	BTO:0000345	Digestive gland	40	2881	0.56	1.43e-11	9606.ENSP00000052754,9606.ENSP00000216185,9606.ENSP00000228506,9606.ENSP00000233242,9606.ENSP00000252242,9606.ENSP00000252486,9606.ENSP00000265709,9606.ENSP00000267814,9606.ENSP00000269576,9606.ENSP00000270776,9606.ENSP00000273550,9606.ENSP00000280772,9606.ENSP00000284440,9606.ENSP00000299299,9606.ENSP00000306099,9606.ENSP00000308541,9606.ENSP00000333664,9606.ENSP00000336829,9606.ENSP00000343924,…	DCN,TXN2,MLEC,APOB,KRT5,APOE,ANK1,SORD,KRT10,PGD,FTH1,ANK3,UCHL1,PCBD1,FGB,F2,ACAA1,FGG,PRELP,EPB41,RPL21,CRKL,FN1,FLNA,RPS6,IDI1,TAGLN,MYH11,BLVRA,C4A,C4B,SLC2A1,CFB,HNRNPC,RPL28,APOC1,STIM1,SPTA1,FGA,HMBS
TISSUES	BTO:0001491	Viscus	52	5378	0.4	9.49e-11	9606.ENSP00000052754,9606.ENSP00000216185,9606.ENSP00000217402,9606.ENSP00000228506,9606.ENSP00000233242,9606.ENSP00000234038,9606.ENSP00000252242,9606.ENSP00000252244,9606.ENSP00000252486,9606.ENSP00000265709,9606.ENSP00000267814,9606.ENSP00000269576,9606.ENSP00000270776,9606.ENSP00000273550,9606.ENSP00000280772,9606.ENSP00000284440,9606.ENSP00000299299,9606.ENSP00000306099,9606.ENSP00000308541,…	DCN,TXN2,CHMP4B,MLEC,APOB,PPP1R7,KRT5,KRT1,APOE,ANK1,SORD,KRT10,PGD,FTH1,ANK3,UCHL1,PCBD1,FGB,F2,CRIP1,ACAA1,FGG,PRELP,EPB41,RPL21,CRKL,FN1,FLNA,ATL2,RPS6,IDI1,TAGLN,MYH11,BLVRA,C4A,IMPA1,C4B,SLC2A1,CFB,PALLD,DPYSL2,HNRNPC,RPL28,APOC1,GET3,STIM1,SMTN,SPTA1,FGA,SLC29A1,HMBS,SNCA
TISSUES	BTO:0001488	Endocrine gland	51	6403	0.31	4.63e-07	9606.ENSP00000052754,9606.ENSP00000216185,9606.ENSP00000228506,9606.ENSP00000233242,9606.ENSP00000234038,9606.ENSP00000252242,9606.ENSP00000252244,9606.ENSP00000252486,9606.ENSP00000265709,9606.ENSP00000267814,9606.ENSP00000269576,9606.ENSP00000270776,9606.ENSP00000273550,9606.ENSP00000280772,9606.ENSP00000284440,9606.ENSP00000299299,9606.ENSP00000306099,9606.ENSP00000308541,9606.ENSP00000316924,…	DCN,TXN2,MLEC,APOB,PPP1R7,KRT5,KRT1,APOE,ANK1,SORD,KRT10,PGD,FTH1,ANK3,UCHL1,PCBD1,FGB,F2,ACSS1,ACAA1,FGG,PRELP,EPB41,RPL21,CRKL,FN1,FLNA,RPS6,IDI1,GPS1,TAGLN,BPGM,MYH11,BLVRA,S100A13,C4A,IMPA1,C4B,SLC2A1,CFB,PALLD,DPYSL2,HNRNPC,RPL28,APOC1,GET3,STIM1,SPTA1,FGA,SLC29A1,HMBS
TISSUES	BTO:0000089	Blood	26	1824	0.57	1.08e-06	9606.ENSP00000233242,9606.ENSP00000252242,9606.ENSP00000252244,9606.ENSP00000252486,9606.ENSP00000265709,9606.ENSP00000267814,9606.ENSP00000269576,9606.ENSP00000270776,9606.ENSP00000273550,9606.ENSP00000306099,9606.ENSP00000307199,9606.ENSP00000308541,9606.ENSP00000310861,9606.ENSP00000336829,9606.ENSP00000345259,9606.ENSP00000346839,9606.ENSP00000358866,9606.ENSP00000369757,9606.ENSP00000376678,…	APOB,KRT5,KRT1,APOE,ANK1,SORD,KRT10,PGD,FTH1,FGB,AHSP,F2,KRT2,FGG,EPB41,FN1,FLNA,RPS6,TAGLN,C4B,CFB,HNRNPC,STIM1,SPTA1,EPB42,FGA
TISSUES	BTO:0001486	Skeletal system	21	1307	0.62	6.62e-06	9606.ENSP00000052754,9606.ENSP00000233242,9606.ENSP00000252486,9606.ENSP00000265709,9606.ENSP00000266041,9606.ENSP00000273550,9606.ENSP00000306099,9606.ENSP00000308541,9606.ENSP00000333984,9606.ENSP00000336829,9606.ENSP00000346839,9606.ENSP00000369757,9606.ENSP00000370748,9606.ENSP00000376678,9606.ENSP00000385757,9606.ENSP00000396688,9606.ENSP00000415941,9606.ENSP00000416293,9606.ENSP00000416561,…	DCN,APOB,APOE,ANK1,ITIH4,FTH1,FGB,F2,TRDN,FGG,FN1,RPS6,IDI1,TAGLN,BLVRA,C4A,C4B,SLC2A1,CFB,HNRNPC,FGA
TISSUES	BTO:0000392	Plasma cell	9	171	1.13	8.98e-06	9606.ENSP00000233242,9606.ENSP00000266041,9606.ENSP00000306099,9606.ENSP00000308541,9606.ENSP00000346839,9606.ENSP00000396688,9606.ENSP00000415941,9606.ENSP00000416561,9606.ENSP00000498441	APOB,ITIH4,FGB,F2,FN1,C4A,C4B,CFB,FGA
TISSUES	BTO:0000570	Hematopoietic system	30	2755	0.45	1.14e-05	9606.ENSP00000233242,9606.ENSP00000252242,9606.ENSP00000252244,9606.ENSP00000252486,9606.ENSP00000265709,9606.ENSP00000267814,9606.ENSP00000269576,9606.ENSP00000270776,9606.ENSP00000273550,9606.ENSP00000306099,9606.ENSP00000307199,9606.ENSP00000308541,9606.ENSP00000310861,9606.ENSP00000333664,9606.ENSP00000336829,9606.ENSP00000343924,9606.ENSP00000345259,9606.ENSP00000346027,9606.ENSP00000346300,…	APOB,KRT5,KRT1,APOE,ANK1,SORD,KRT10,PGD,FTH1,FGB,AHSP,F2,KRT2,ACAA1,FGG,PRELP,EPB41,RPL21,CRKL,FN1,FLNA,RPS6,TAGLN,C4B,CFB,HNRNPC,STIM1,SPTA1,EPB42,FGA
TISSUES	BTO:0000088	Cardiovascular system	18	1057	0.64	2.26e-05	9606.ENSP00000052754,9606.ENSP00000233242,9606.ENSP00000235628,9606.ENSP00000252486,9606.ENSP00000270776,9606.ENSP00000273550,9606.ENSP00000308541,9606.ENSP00000332449,9606.ENSP00000346839,9606.ENSP00000355046,9606.ENSP00000358866,9606.ENSP00000369757,9606.ENSP00000376678,9606.ENSP00000376840,9606.ENSP00000379616,9606.ENSP00000425556,9606.ENSP00000484398,9606.ENSP00000498441	DCN,APOB,NT5C1A,APOE,PGD,FTH1,F2,CRIP1,FN1,MT-ND2,FLNA,RPS6,TAGLN,BPGM,MYH11,PALLD,SMTN,FGA
TISSUES	BTO:0000887	Muscle	17	1070	0.61	0.00012	9606.ENSP00000052754,9606.ENSP00000252486,9606.ENSP00000265709,9606.ENSP00000273550,9606.ENSP00000284440,9606.ENSP00000299299,9606.ENSP00000333984,9606.ENSP00000336829,9606.ENSP00000346027,9606.ENSP00000346839,9606.ENSP00000355046,9606.ENSP00000369757,9606.ENSP00000376678,9606.ENSP00000379616,9606.ENSP00000385757,9606.ENSP00000484398,9606.ENSP00000498610	DCN,APOE,ANK1,FTH1,UCHL1,PCBD1,TRDN,FGG,RPL21,FN1,MT-ND2,RPS6,TAGLN,MYH11,BLVRA,SMTN,SLC29A1
TISSUES	BTO:0000562	Heart	14	738	0.69	0.00016	9606.ENSP00000052754,9606.ENSP00000235628,9606.ENSP00000270776,9606.ENSP00000308541,9606.ENSP00000332449,9606.ENSP00000346839,9606.ENSP00000355046,9606.ENSP00000358866,9606.ENSP00000369757,9606.ENSP00000376678,9606.ENSP00000376840,9606.ENSP00000379616,9606.ENSP00000425556,9606.ENSP00000498441	DCN,NT5C1A,PGD,F2,CRIP1,FN1,MT-ND2,FLNA,RPS6,TAGLN,BPGM,MYH11,PALLD,FGA
TISSUES	BTO:0000988	Pancreas	13	626	0.73	0.00016	9606.ENSP00000052754,9606.ENSP00000216185,9606.ENSP00000252242,9606.ENSP00000273550,9606.ENSP00000284440,9606.ENSP00000333664,9606.ENSP00000343924,9606.ENSP00000346027,9606.ENSP00000346839,9606.ENSP00000358866,9606.ENSP00000369757,9606.ENSP00000452763,9606.ENSP00000478059	DCN,TXN2,KRT5,FTH1,UCHL1,ACAA1,PRELP,RPL21,FN1,FLNA,RPS6,RPL28,STIM1
TISSUES	BTO:0000058	Alimentary canal	23	2021	0.47	0.00023	9606.ENSP00000052754,9606.ENSP00000233242,9606.ENSP00000252242,9606.ENSP00000273550,9606.ENSP00000284440,9606.ENSP00000332449,9606.ENSP00000346027,9606.ENSP00000346839,9606.ENSP00000358866,9606.ENSP00000368237,9606.ENSP00000369757,9606.ENSP00000376678,9606.ENSP00000379616,9606.ENSP00000416293,9606.ENSP00000416561,9606.ENSP00000427985,9606.ENSP00000451291,9606.ENSP00000452763,9606.ENSP00000484398,…	DCN,APOB,KRT5,FTH1,UCHL1,CRIP1,RPL21,FN1,FLNA,ATL2,RPS6,TAGLN,MYH11,SLC2A1,CFB,DPYSL2,HNRNPC,RPL28,SMTN,SPTA1,SLC29A1,HMBS,SNCA
TISSUES	BTO:0003359	Neointima	3	4	2.29	0.00029	9606.ENSP00000252486,9606.ENSP00000376678,9606.ENSP00000379616	APOE,TAGLN,MYH11
TISSUES	BTO:0003099	Internal female genital organ	27	2804	0.4	0.00045	9606.ENSP00000052754,9606.ENSP00000216185,9606.ENSP00000234038,9606.ENSP00000252242,9606.ENSP00000269576,9606.ENSP00000273550,9606.ENSP00000280772,9606.ENSP00000316924,9606.ENSP00000332449,9606.ENSP00000333664,9606.ENSP00000346839,9606.ENSP00000355046,9606.ENSP00000358866,9606.ENSP00000369757,9606.ENSP00000376167,9606.ENSP00000376678,9606.ENSP00000376840,9606.ENSP00000379616,9606.ENSP00000416293,…	DCN,TXN2,PPP1R7,KRT5,KRT10,FTH1,ANK3,ACSS1,CRIP1,ACAA1,FN1,MT-ND2,FLNA,RPS6,GPS1,TAGLN,BPGM,MYH11,SLC2A1,PALLD,HNRNPC,RPL28,GET3,STIM1,SMTN,SLC29A1,SNCA
TISSUES	BTO:0001489	Whole body	68	13099	0.13	0.00047	9606.ENSP00000052754,9606.ENSP00000216185,9606.ENSP00000217402,9606.ENSP00000228506,9606.ENSP00000233242,9606.ENSP00000234038,9606.ENSP00000235628,9606.ENSP00000252242,9606.ENSP00000252244,9606.ENSP00000252486,9606.ENSP00000262940,9606.ENSP00000265709,9606.ENSP00000266041,9606.ENSP00000267814,9606.ENSP00000269576,9606.ENSP00000270776,9606.ENSP00000273550,9606.ENSP00000280772,9606.ENSP00000284440,…	DCN,TXN2,CHMP4B,MLEC,APOB,PPP1R7,NT5C1A,KRT5,KRT1,APOE,RASA4,ANK1,ITIH4,SORD,KRT10,PGD,FTH1,ANK3,UCHL1,PCBD1,FGB,AHSP,F2,KRT2,ACSS1,CRIP1,ACAA1,TRDN,FGG,TPSAB1,PRELP,EPB41,RPL21,CRKL,FN1,MT-ND2,FLNA,VPS28,ATL2,LYRM7,RPS6,IDI1,GPS1,TAGLN,BPGM,MYH11,BLVRA,S100A13,C4A,IMPA1,C4B,SLC2A1,CFB,PALLD,DPYSL2,HNRNPC,RPL28,APOC1,GET3,STIM1,SMTN,SPTA1,EPB42,FGA,SLC29A1,HMBS,NIF3L1,SNCA
TISSUES	BTO:0000763	Lung	18	1395	0.52	0.00060	9606.ENSP00000052754,9606.ENSP00000228506,9606.ENSP00000252242,9606.ENSP00000252486,9606.ENSP00000270776,9606.ENSP00000273550,9606.ENSP00000284440,9606.ENSP00000343577,9606.ENSP00000346839,9606.ENSP00000358866,9606.ENSP00000366565,9606.ENSP00000369757,9606.ENSP00000376678,9606.ENSP00000415941,9606.ENSP00000451291,9606.ENSP00000465356,9606.ENSP00000495214,9606.ENSP00000498786	DCN,MLEC,KRT5,APOE,PGD,FTH1,UCHL1,TPSAB1,FN1,FLNA,VPS28,RPS6,TAGLN,C4B,HNRNPC,APOC1,SPTA1,HMBS
TISSUES	BTO:0000203	Respiratory system	20	1707	0.48	0.00063	9606.ENSP00000052754,9606.ENSP00000228506,9606.ENSP00000252242,9606.ENSP00000252486,9606.ENSP00000270776,9606.ENSP00000273550,9606.ENSP00000284440,9606.ENSP00000343577,9606.ENSP00000346300,9606.ENSP00000346839,9606.ENSP00000358866,9606.ENSP00000366565,9606.ENSP00000369757,9606.ENSP00000376678,9606.ENSP00000415941,9606.ENSP00000416293,9606.ENSP00000451291,9606.ENSP00000465356,9606.ENSP00000495214,…	DCN,MLEC,KRT5,APOE,PGD,FTH1,UCHL1,TPSAB1,CRKL,FN1,FLNA,VPS28,RPS6,TAGLN,C4B,SLC2A1,HNRNPC,APOC1,SPTA1,HMBS
TISSUES	BTO:0000141	Bone marrow	11	528	0.73	0.00071	9606.ENSP00000233242,9606.ENSP00000266041,9606.ENSP00000306099,9606.ENSP00000308541,9606.ENSP00000346839,9606.ENSP00000370748,9606.ENSP00000396688,9606.ENSP00000415941,9606.ENSP00000416561,9606.ENSP00000451291,9606.ENSP00000498441	APOB,ITIH4,FGB,F2,FN1,IDI1,C4A,C4B,CFB,HNRNPC,FGA
TISSUES	BTO:0004576	Smooth muscle cell	3	8	1.99	0.00093	9606.ENSP00000252486,9606.ENSP00000376678,9606.ENSP00000379616	APOE,TAGLN,MYH11
TISSUES	BTO:0000132	Blood platelet	9	363	0.81	0.0013	9606.ENSP00000252244,9606.ENSP00000265709,9606.ENSP00000267814,9606.ENSP00000306099,9606.ENSP00000336829,9606.ENSP00000358866,9606.ENSP00000478059,9606.ENSP00000495214,9606.ENSP00000498441	KRT1,ANK1,SORD,FGB,FGG,FLNA,STIM1,SPTA1,FGA
TISSUES	BTO:0000511	Gastrointestinal tract	20	1816	0.46	0.0013	9606.ENSP00000052754,9606.ENSP00000233242,9606.ENSP00000273550,9606.ENSP00000284440,9606.ENSP00000332449,9606.ENSP00000346027,9606.ENSP00000346839,9606.ENSP00000358866,9606.ENSP00000368237,9606.ENSP00000369757,9606.ENSP00000376678,9606.ENSP00000379616,9606.ENSP00000416561,9606.ENSP00000427985,9606.ENSP00000451291,9606.ENSP00000452763,9606.ENSP00000484398,9606.ENSP00000495214,9606.ENSP00000498610,…	DCN,APOB,FTH1,UCHL1,CRIP1,RPL21,FN1,FLNA,ATL2,RPS6,TAGLN,MYH11,CFB,DPYSL2,HNRNPC,RPL28,SMTN,SPTA1,SLC29A1,HMBS
TISSUES	BTO:0000648	Intestine	17	1349	0.51	0.0013	9606.ENSP00000052754,9606.ENSP00000233242,9606.ENSP00000273550,9606.ENSP00000332449,9606.ENSP00000346027,9606.ENSP00000346839,9606.ENSP00000358866,9606.ENSP00000368237,9606.ENSP00000369757,9606.ENSP00000376678,9606.ENSP00000379616,9606.ENSP00000416561,9606.ENSP00000452763,9606.ENSP00000484398,9606.ENSP00000495214,9606.ENSP00000498610,9606.ENSP00000498786	DCN,APOB,FTH1,CRIP1,RPL21,FN1,FLNA,ATL2,RPS6,TAGLN,MYH11,CFB,RPL28,SMTN,SPTA1,SLC29A1,HMBS
TISSUES	BTO:0001129	Prostate gland	10	476	0.74	0.0015	9606.ENSP00000252242,9606.ENSP00000267814,9606.ENSP00000273550,9606.ENSP00000346027,9606.ENSP00000358866,9606.ENSP00000369757,9606.ENSP00000376167,9606.ENSP00000376678,9606.ENSP00000379616,9606.ENSP00000385757	KRT5,SORD,FTH1,RPL21,FLNA,RPS6,GPS1,TAGLN,MYH11,BLVRA
TISSUES	BTO:0001613	Colorectum	12	705	0.64	0.0015	9606.ENSP00000273550,9606.ENSP00000346027,9606.ENSP00000358866,9606.ENSP00000368237,9606.ENSP00000369757,9606.ENSP00000379616,9606.ENSP00000416561,9606.ENSP00000452763,9606.ENSP00000484398,9606.ENSP00000495214,9606.ENSP00000498610,9606.ENSP00000498786	FTH1,RPL21,FLNA,ATL2,RPS6,MYH11,CFB,RPL28,SMTN,SPTA1,SLC29A1,HMBS
TISSUES	BTO:0002009	Artery wall	3	11	1.85	0.0016	9606.ENSP00000233242,9606.ENSP00000252486,9606.ENSP00000379616	APOB,APOE,MYH11
TISSUES	BTO:0000706	Large intestine	12	750	0.62	0.0025	9606.ENSP00000273550,9606.ENSP00000346027,9606.ENSP00000358866,9606.ENSP00000368237,9606.ENSP00000369757,9606.ENSP00000379616,9606.ENSP00000416561,9606.ENSP00000452763,9606.ENSP00000484398,9606.ENSP00000495214,9606.ENSP00000498610,9606.ENSP00000498786	FTH1,RPL21,FLNA,ATL2,RPS6,MYH11,CFB,RPL28,SMTN,SPTA1,SLC29A1,HMBS
TISSUES	BTO:0001253	Skin	15	1151	0.53	0.0025	9606.ENSP00000228506,9606.ENSP00000252242,9606.ENSP00000252244,9606.ENSP00000252486,9606.ENSP00000269576,9606.ENSP00000273550,9606.ENSP00000310861,9606.ENSP00000346300,9606.ENSP00000346839,9606.ENSP00000358866,9606.ENSP00000369757,9606.ENSP00000370748,9606.ENSP00000392767,9606.ENSP00000451291,9606.ENSP00000452763	MLEC,KRT5,KRT1,APOE,KRT10,FTH1,KRT2,CRKL,FN1,FLNA,RPS6,IDI1,S100A13,HNRNPC,RPL28
TISSUES	BTO:0000574	Hematopoietic cell	14	1019	0.55	0.0026	9606.ENSP00000233242,9606.ENSP00000252242,9606.ENSP00000252244,9606.ENSP00000252486,9606.ENSP00000265709,9606.ENSP00000269576,9606.ENSP00000307199,9606.ENSP00000310861,9606.ENSP00000345259,9606.ENSP00000346839,9606.ENSP00000358866,9606.ENSP00000451291,9606.ENSP00000478059,9606.ENSP00000497777	APOB,KRT5,KRT1,APOE,ANK1,KRT10,AHSP,KRT2,EPB41,FN1,FLNA,HNRNPC,STIM1,EPB42
TISSUES	BTO:0000269	Colon	11	639	0.65	0.0027	9606.ENSP00000273550,9606.ENSP00000346027,9606.ENSP00000358866,9606.ENSP00000368237,9606.ENSP00000369757,9606.ENSP00000379616,9606.ENSP00000416561,9606.ENSP00000452763,9606.ENSP00000484398,9606.ENSP00000498610,9606.ENSP00000498786	FTH1,RPL21,FLNA,ATL2,RPS6,MYH11,CFB,RPL28,SMTN,SLC29A1,HMBS
TISSUES	BTO:0001085	Vascular system	9	420	0.74	0.0028	9606.ENSP00000052754,9606.ENSP00000233242,9606.ENSP00000252486,9606.ENSP00000273550,9606.ENSP00000308541,9606.ENSP00000346839,9606.ENSP00000376678,9606.ENSP00000379616,9606.ENSP00000484398	DCN,APOB,APOE,FTH1,F2,FN1,TAGLN,MYH11,SMTN
TISSUES	BTO:0000426	Erythroleukemia cell	7	244	0.87	0.0034	9606.ENSP00000265709,9606.ENSP00000280772,9606.ENSP00000345259,9606.ENSP00000346300,9606.ENSP00000416293,9606.ENSP00000451291,9606.ENSP00000498786	ANK1,ANK3,EPB41,CRKL,SLC2A1,HNRNPC,HMBS
TISSUES	BTO:0000255	Brain cell line	6	188	0.92	0.0067	9606.ENSP00000235628,9606.ENSP00000284440,9606.ENSP00000306099,9606.ENSP00000427985,9606.ENSP00000451291,9606.ENSP00000500990	NT5C1A,UCHL1,FGB,DPYSL2,HNRNPC,SNCA
TISSUES	BTO:0000469	Flower	4	61	1.23	0.0073	9606.ENSP00000228506,9606.ENSP00000252486,9606.ENSP00000355046,9606.ENSP00000370748	MLEC,APOE,MT-ND2,IDI1
TISSUES	BTO:0000449	Fetus	15	1318	0.47	0.0089	9606.ENSP00000052754,9606.ENSP00000216185,9606.ENSP00000273550,9606.ENSP00000316924,9606.ENSP00000346839,9606.ENSP00000355046,9606.ENSP00000369757,9606.ENSP00000376167,9606.ENSP00000376840,9606.ENSP00000416293,9606.ENSP00000425556,9606.ENSP00000451291,9606.ENSP00000478059,9606.ENSP00000484398,9606.ENSP00000498610	DCN,TXN2,FTH1,ACSS1,FN1,MT-ND2,RPS6,GPS1,BPGM,SLC2A1,PALLD,HNRNPC,STIM1,SMTN,SLC29A1
TISSUES	BTO:0002074	Stratified epithelium	2	3	2.24	0.0089	9606.ENSP00000252242,9606.ENSP00000269576	KRT5,KRT10
TISSUES	BTO:0003445	Carotid atherosclerotic plaque	2	3	2.24	0.0089	9606.ENSP00000233242,9606.ENSP00000252486	APOB,APOE
TISSUES	BTO:0001431	Vascular smooth muscle	3	25	1.49	0.0096	9606.ENSP00000252486,9606.ENSP00000376678,9606.ENSP00000484398	APOE,TAGLN,SMTN
TISSUES	BTO:0000573	Artery	6	219	0.85	0.0124	9606.ENSP00000233242,9606.ENSP00000252486,9606.ENSP00000308541,9606.ENSP00000346839,9606.ENSP00000376678,9606.ENSP00000379616	APOB,APOE,F2,FN1,TAGLN,MYH11
TISSUES	BTO:0001090	Mouth	9	532	0.64	0.0124	9606.ENSP00000052754,9606.ENSP00000252242,9606.ENSP00000252244,9606.ENSP00000273550,9606.ENSP00000316924,9606.ENSP00000346839,9606.ENSP00000416293,9606.ENSP00000425556,9606.ENSP00000466379	DCN,KRT5,KRT1,FTH1,ACSS1,FN1,SLC2A1,PALLD,GET3
TISSUES	BTO:0001078	Placenta	14	1244	0.46	0.0146	9606.ENSP00000052754,9606.ENSP00000216185,9606.ENSP00000273550,9606.ENSP00000316924,9606.ENSP00000346839,9606.ENSP00000355046,9606.ENSP00000369757,9606.ENSP00000376167,9606.ENSP00000376840,9606.ENSP00000416293,9606.ENSP00000425556,9606.ENSP00000451291,9606.ENSP00000478059,9606.ENSP00000498610	DCN,TXN2,FTH1,ACSS1,FN1,MT-ND2,RPS6,GPS1,BPGM,SLC2A1,PALLD,HNRNPC,STIM1,SLC29A1
TISSUES	BTO:0001484	Nervous system	38	6016	0.21	0.0161	9606.ENSP00000052754,9606.ENSP00000234038,9606.ENSP00000252242,9606.ENSP00000252486,9606.ENSP00000262940,9606.ENSP00000265709,9606.ENSP00000267814,9606.ENSP00000270776,9606.ENSP00000273550,9606.ENSP00000280772,9606.ENSP00000284440,9606.ENSP00000308541,9606.ENSP00000316924,9606.ENSP00000345259,9606.ENSP00000346027,9606.ENSP00000346839,9606.ENSP00000358866,9606.ENSP00000368237,9606.ENSP00000368688,…	DCN,PPP1R7,KRT5,APOE,RASA4,ANK1,SORD,PGD,FTH1,ANK3,UCHL1,F2,ACSS1,EPB41,RPL21,FN1,FLNA,ATL2,LYRM7,RPS6,IDI1,GPS1,TAGLN,MYH11,BLVRA,C4A,IMPA1,SLC2A1,PALLD,DPYSL2,HNRNPC,RPL28,GET3,SMTN,FGA,SLC29A1,HMBS,SNCA
TISSUES	BTO:0000583	Bone marrow cancer cell	8	442	0.67	0.0166	9606.ENSP00000265709,9606.ENSP00000280772,9606.ENSP00000345259,9606.ENSP00000346300,9606.ENSP00000369757,9606.ENSP00000416293,9606.ENSP00000451291,9606.ENSP00000498786	ANK1,ANK3,EPB41,CRKL,RPS6,SLC2A1,HNRNPC,HMBS
TISSUES	BTO:0000202	Sense organ	13	1124	0.48	0.0169	9606.ENSP00000052754,9606.ENSP00000216185,9606.ENSP00000252242,9606.ENSP00000252244,9606.ENSP00000252486,9606.ENSP00000273550,9606.ENSP00000284440,9606.ENSP00000346027,9606.ENSP00000346839,9606.ENSP00000369757,9606.ENSP00000425556,9606.ENSP00000427985,9606.ENSP00000451291	DCN,TXN2,KRT5,KRT1,APOE,FTH1,UCHL1,RPL21,FN1,RPS6,PALLD,DPYSL2,HNRNPC
TISSUES	BTO:0001424	Uterus	13	1117	0.48	0.0169	9606.ENSP00000234038,9606.ENSP00000252242,9606.ENSP00000269576,9606.ENSP00000273550,9606.ENSP00000280772,9606.ENSP00000332449,9606.ENSP00000346839,9606.ENSP00000376678,9606.ENSP00000379616,9606.ENSP00000452763,9606.ENSP00000466379,9606.ENSP00000484398,9606.ENSP00000500990	PPP1R7,KRT5,KRT10,FTH1,ANK3,CRIP1,FN1,TAGLN,MYH11,RPL28,GET3,SMTN,SNCA
TISSUES	BTO:0001461	Whole plant	6	237	0.82	0.0169	9606.ENSP00000228506,9606.ENSP00000252486,9606.ENSP00000346027,9606.ENSP00000346839,9606.ENSP00000355046,9606.ENSP00000370748	MLEC,APOE,RPL21,FN1,MT-ND2,IDI1
TISSUES	BTO:0001260	Smooth muscle	4	87	1.08	0.0191	9606.ENSP00000252486,9606.ENSP00000376678,9606.ENSP00000379616,9606.ENSP00000484398	APOE,TAGLN,MYH11,SMTN
TISSUES	BTO:0000042	Animal	70	15148	0.08	0.0214	9606.ENSP00000052754,9606.ENSP00000216185,9606.ENSP00000217402,9606.ENSP00000228506,9606.ENSP00000233242,9606.ENSP00000234038,9606.ENSP00000235628,9606.ENSP00000244217,9606.ENSP00000252242,9606.ENSP00000252244,9606.ENSP00000252486,9606.ENSP00000262940,9606.ENSP00000265709,9606.ENSP00000266041,9606.ENSP00000267814,9606.ENSP00000269576,9606.ENSP00000270776,9606.ENSP00000273550,9606.ENSP00000280772,…	DCN,TXN2,CHMP4B,MLEC,APOB,PPP1R7,NT5C1A,MCEE,KRT5,KRT1,APOE,RASA4,ANK1,ITIH4,SORD,KRT10,PGD,FTH1,ANK3,UCHL1,PCBD1,FGB,AHSP,F2,KRT2,ACSS1,CRIP1,ACAA1,TRDN,FGG,TPSAB1,PRELP,EPB41,RPL21,CRKL,FN1,MT-ND2,FLNA,CLYBL,VPS28,ATL2,LYRM7,RPS6,IDI1,GPS1,TAGLN,BPGM,MYH11,BLVRA,S100A13,C4A,IMPA1,C4B,SLC2A1,CFB,PALLD,DPYSL2,HNRNPC,RPL28,APOC1,GET3,STIM1,SMTN,SPTA1,EPB42,FGA,SLC29A1,HMBS,NIF3L1,SNCA
TISSUES	BTO:0000140	Bone	5	165	0.9	0.0219	9606.ENSP00000052754,9606.ENSP00000273550,9606.ENSP00000346839,9606.ENSP00000369757,9606.ENSP00000376678	DCN,FTH1,FN1,RPS6,TAGLN
TISSUES	BTO:0000282	Head	40	6642	0.19	0.0219	9606.ENSP00000052754,9606.ENSP00000216185,9606.ENSP00000234038,9606.ENSP00000252242,9606.ENSP00000252244,9606.ENSP00000252486,9606.ENSP00000262940,9606.ENSP00000265709,9606.ENSP00000267814,9606.ENSP00000270776,9606.ENSP00000273550,9606.ENSP00000280772,9606.ENSP00000284440,9606.ENSP00000308541,9606.ENSP00000316924,9606.ENSP00000345259,9606.ENSP00000346027,9606.ENSP00000346839,9606.ENSP00000355046,…	DCN,TXN2,PPP1R7,KRT5,KRT1,APOE,RASA4,ANK1,SORD,PGD,FTH1,ANK3,UCHL1,F2,ACSS1,EPB41,RPL21,FN1,MT-ND2,ATL2,LYRM7,RPS6,IDI1,GPS1,TAGLN,MYH11,BLVRA,S100A13,C4A,IMPA1,SLC2A1,PALLD,DPYSL2,HNRNPC,RPL28,GET3,FGA,SLC29A1,HMBS,SNCA
TISSUES	BTO:0000284	Organism form	21	2542	0.33	0.0219	9606.ENSP00000052754,9606.ENSP00000216185,9606.ENSP00000266041,9606.ENSP00000273550,9606.ENSP00000280772,9606.ENSP00000316924,9606.ENSP00000346839,9606.ENSP00000355046,9606.ENSP00000358866,9606.ENSP00000369757,9606.ENSP00000376167,9606.ENSP00000376678,9606.ENSP00000376840,9606.ENSP00000385757,9606.ENSP00000416293,9606.ENSP00000425556,9606.ENSP00000451291,9606.ENSP00000478059,9606.ENSP00000484398,…	DCN,TXN2,ITIH4,FTH1,ANK3,ACSS1,FN1,MT-ND2,FLNA,RPS6,GPS1,TAGLN,BPGM,BLVRA,SLC2A1,PALLD,HNRNPC,STIM1,SMTN,SLC29A1,SNCA
TISSUES	BTO:0000495	Gametophyte	2	7	1.87	0.0219	9606.ENSP00000228506,9606.ENSP00000346027	MLEC,RPL21
TISSUES	BTO:0002012	Tunica intima vasorum	2	7	1.87	0.0219	9606.ENSP00000233242,9606.ENSP00000252486	APOB,APOE
TISSUES	BTO:0002774	Amyloid plaque	2	7	1.87	0.0219	9606.ENSP00000252486,9606.ENSP00000500990	APOE,SNCA
TISSUES	BTO:0004578	Vascular smooth muscle cell	2	7	1.87	0.0219	9606.ENSP00000252486,9606.ENSP00000376678	APOE,TAGLN
TISSUES	BTO:0000420	Neck	6	264	0.77	0.0232	9606.ENSP00000252242,9606.ENSP00000252486,9606.ENSP00000273550,9606.ENSP00000346839,9606.ENSP00000369757,9606.ENSP00000392767	KRT5,APOE,FTH1,FN1,RPS6,S100A13
TISSUES	BTO:0004680	Stratum basale	2	8	1.81	0.0244	9606.ENSP00000252242,9606.ENSP00000269576	KRT5,KRT10
TISSUES	BTO:0000227	Central nervous system	36	5825	0.2	0.0293	9606.ENSP00000052754,9606.ENSP00000234038,9606.ENSP00000252242,9606.ENSP00000252486,9606.ENSP00000262940,9606.ENSP00000265709,9606.ENSP00000267814,9606.ENSP00000270776,9606.ENSP00000273550,9606.ENSP00000280772,9606.ENSP00000284440,9606.ENSP00000308541,9606.ENSP00000316924,9606.ENSP00000345259,9606.ENSP00000346027,9606.ENSP00000346839,9606.ENSP00000358866,9606.ENSP00000368237,9606.ENSP00000368688,…	DCN,PPP1R7,KRT5,APOE,RASA4,ANK1,SORD,PGD,FTH1,ANK3,UCHL1,F2,ACSS1,EPB41,RPL21,FN1,FLNA,ATL2,LYRM7,RPS6,IDI1,GPS1,MYH11,BLVRA,C4A,IMPA1,SLC2A1,PALLD,DPYSL2,HNRNPC,RPL28,GET3,FGA,SLC29A1,HMBS,SNCA
TISSUES	BTO:0000237	Cerebrospinal fluid	3	45	1.24	0.0293	9606.ENSP00000252486,9606.ENSP00000308541,9606.ENSP00000396688	APOE,F2,C4A
TISSUES	BTO:0000580	Blood cancer cell	13	1234	0.44	0.0293	9606.ENSP00000216185,9606.ENSP00000228506,9606.ENSP00000265709,9606.ENSP00000280772,9606.ENSP00000345259,9606.ENSP00000346300,9606.ENSP00000358866,9606.ENSP00000369757,9606.ENSP00000416293,9606.ENSP00000451291,9606.ENSP00000478059,9606.ENSP00000498610,9606.ENSP00000498786	TXN2,MLEC,ANK1,ANK3,EPB41,CRKL,FLNA,RPS6,SLC2A1,HNRNPC,STIM1,SLC29A1,HMBS
TISSUES	BTO:0000936	Neurofibrillary tangle	2	9	1.76	0.0293	9606.ENSP00000252486,9606.ENSP00000500990	APOE,SNCA
TISSUES	BTO:0001271	Leukemia cell	12	1067	0.46	0.0293	9606.ENSP00000216185,9606.ENSP00000265709,9606.ENSP00000280772,9606.ENSP00000345259,9606.ENSP00000346300,9606.ENSP00000358866,9606.ENSP00000369757,9606.ENSP00000416293,9606.ENSP00000451291,9606.ENSP00000478059,9606.ENSP00000498610,9606.ENSP00000498786	TXN2,ANK1,ANK3,EPB41,CRKL,FLNA,RPS6,SLC2A1,HNRNPC,STIM1,SLC29A1,HMBS
TISSUES	BTO:0001369	Vertebrate muscular system	10	780	0.52	0.0293	9606.ENSP00000052754,9606.ENSP00000252486,9606.ENSP00000265709,9606.ENSP00000333984,9606.ENSP00000336829,9606.ENSP00000355046,9606.ENSP00000376678,9606.ENSP00000379616,9606.ENSP00000385757,9606.ENSP00000484398	DCN,APOE,ANK1,TRDN,FGG,MT-ND2,TAGLN,MYH11,BLVRA,SMTN
TISSUES	BTO:0002922	Bronchial epithelial cell	2	9	1.76	0.0293	9606.ENSP00000252242,9606.ENSP00000346839	KRT5,FN1
TISSUES	BTO:0003872	Foam cell	2	9	1.76	0.0293	9606.ENSP00000233242,9606.ENSP00000252486	APOB,APOE
TISSUES	BTO:0000083	Female reproductive system	37	6111	0.2	0.0311	9606.ENSP00000052754,9606.ENSP00000216185,9606.ENSP00000217402,9606.ENSP00000228506,9606.ENSP00000234038,9606.ENSP00000252242,9606.ENSP00000252486,9606.ENSP00000269576,9606.ENSP00000270776,9606.ENSP00000273550,9606.ENSP00000280772,9606.ENSP00000306099,9606.ENSP00000308541,9606.ENSP00000316924,9606.ENSP00000332449,9606.ENSP00000333664,9606.ENSP00000346027,9606.ENSP00000346839,9606.ENSP00000355046,…	DCN,TXN2,CHMP4B,MLEC,PPP1R7,KRT5,APOE,KRT10,PGD,FTH1,ANK3,FGB,F2,ACSS1,CRIP1,ACAA1,RPL21,FN1,MT-ND2,FLNA,ATL2,RPS6,GPS1,TAGLN,BPGM,MYH11,BLVRA,SLC2A1,PALLD,DPYSL2,HNRNPC,RPL28,GET3,STIM1,SMTN,SLC29A1,SNCA
TISSUES	BTO:0000634	Integument	18	2112	0.34	0.0311	9606.ENSP00000228506,9606.ENSP00000252242,9606.ENSP00000252244,9606.ENSP00000252486,9606.ENSP00000269576,9606.ENSP00000273550,9606.ENSP00000310861,9606.ENSP00000346027,9606.ENSP00000346300,9606.ENSP00000346839,9606.ENSP00000358866,9606.ENSP00000369757,9606.ENSP00000370748,9606.ENSP00000376167,9606.ENSP00000385757,9606.ENSP00000392767,9606.ENSP00000451291,9606.ENSP00000452763	MLEC,KRT5,KRT1,APOE,KRT10,FTH1,KRT2,RPL21,CRKL,FN1,FLNA,RPS6,IDI1,GPS1,BLVRA,S100A13,HNRNPC,RPL28
TISSUES	BTO:0001173	Reticulocyte	2	11	1.67	0.0344	9606.ENSP00000345259,9606.ENSP00000497777	EPB41,EPB42
TISSUES	BTO:0001234	Seminal vesicle	2	11	1.67	0.0344	9606.ENSP00000252242,9606.ENSP00000267814	KRT5,SORD
TISSUES	BTO:0000146	Brain stem	9	675	0.54	0.0363	9606.ENSP00000252486,9606.ENSP00000273550,9606.ENSP00000280772,9606.ENSP00000368237,9606.ENSP00000451291,9606.ENSP00000452763,9606.ENSP00000466379,9606.ENSP00000498441,9606.ENSP00000500990	APOE,FTH1,ANK3,ATL2,HNRNPC,RPL28,GET3,FGA,SNCA
TISSUES	BTO:0000142	Brain	35	5733	0.2	0.0390	9606.ENSP00000052754,9606.ENSP00000234038,9606.ENSP00000252242,9606.ENSP00000252486,9606.ENSP00000262940,9606.ENSP00000265709,9606.ENSP00000267814,9606.ENSP00000270776,9606.ENSP00000273550,9606.ENSP00000280772,9606.ENSP00000284440,9606.ENSP00000308541,9606.ENSP00000316924,9606.ENSP00000345259,9606.ENSP00000346027,9606.ENSP00000346839,9606.ENSP00000368237,9606.ENSP00000368688,9606.ENSP00000369757,…	DCN,PPP1R7,KRT5,APOE,RASA4,ANK1,SORD,PGD,FTH1,ANK3,UCHL1,F2,ACSS1,EPB41,RPL21,FN1,ATL2,LYRM7,RPS6,IDI1,GPS1,MYH11,BLVRA,C4A,IMPA1,SLC2A1,PALLD,DPYSL2,HNRNPC,RPL28,GET3,FGA,SLC29A1,HMBS,SNCA
TISSUES	BTO:0000081	Reproductive system	38	6444	0.18	0.0397	9606.ENSP00000052754,9606.ENSP00000216185,9606.ENSP00000217402,9606.ENSP00000228506,9606.ENSP00000234038,9606.ENSP00000252242,9606.ENSP00000252486,9606.ENSP00000267814,9606.ENSP00000269576,9606.ENSP00000270776,9606.ENSP00000273550,9606.ENSP00000280772,9606.ENSP00000306099,9606.ENSP00000308541,9606.ENSP00000316924,9606.ENSP00000332449,9606.ENSP00000333664,9606.ENSP00000346027,9606.ENSP00000346839,…	DCN,TXN2,CHMP4B,MLEC,PPP1R7,KRT5,APOE,SORD,KRT10,PGD,FTH1,ANK3,FGB,F2,ACSS1,CRIP1,ACAA1,RPL21,FN1,MT-ND2,FLNA,ATL2,RPS6,GPS1,TAGLN,BPGM,MYH11,BLVRA,SLC2A1,PALLD,DPYSL2,HNRNPC,RPL28,GET3,STIM1,SMTN,SLC29A1,SNCA
TISSUES	BTO:0000174	Embryonic structure	19	2369	0.32	0.0407	9606.ENSP00000052754,9606.ENSP00000216185,9606.ENSP00000273550,9606.ENSP00000280772,9606.ENSP00000316924,9606.ENSP00000346839,9606.ENSP00000355046,9606.ENSP00000358866,9606.ENSP00000369757,9606.ENSP00000376167,9606.ENSP00000376678,9606.ENSP00000376840,9606.ENSP00000416293,9606.ENSP00000425556,9606.ENSP00000451291,9606.ENSP00000478059,9606.ENSP00000484398,9606.ENSP00000498610,9606.ENSP00000500990	DCN,TXN2,FTH1,ANK3,ACSS1,FN1,MT-ND2,FLNA,RPS6,GPS1,TAGLN,BPGM,SLC2A1,PALLD,HNRNPC,STIM1,SMTN,SLC29A1,SNCA
TISSUES	BTO:0000672	Hindbrain	8	565	0.56	0.0451	9606.ENSP00000252486,9606.ENSP00000273550,9606.ENSP00000368237,9606.ENSP00000451291,9606.ENSP00000452763,9606.ENSP00000466379,9606.ENSP00000498441,9606.ENSP00000500990	APOE,FTH1,ATL2,HNRNPC,RPL28,GET3,FGA,SNCA
TISSUES	BTO:0002860	Oral mucosa	2	14	1.57	0.0477	9606.ENSP00000252242,9606.ENSP00000252244	KRT5,KRT1
COMPARTMENTS	GOCC:0005737	Cytoplasm	64	8195	0.31	6.05e-11	9606.ENSP00000052754,9606.ENSP00000216185,9606.ENSP00000217402,9606.ENSP00000228506,9606.ENSP00000233242,9606.ENSP00000234038,9606.ENSP00000235628,9606.ENSP00000244217,9606.ENSP00000252242,9606.ENSP00000252244,9606.ENSP00000252486,9606.ENSP00000262940,9606.ENSP00000265709,9606.ENSP00000266041,9606.ENSP00000267814,9606.ENSP00000269576,9606.ENSP00000270776,9606.ENSP00000273550,9606.ENSP00000280772,…	DCN,TXN2,CHMP4B,MLEC,APOB,PPP1R7,NT5C1A,MCEE,KRT5,KRT1,APOE,RASA4,ANK1,ITIH4,SORD,KRT10,PGD,FTH1,ANK3,UCHL1,PCBD1,FGB,AHSP,F2,KRT2,ACSS1,CRIP1,ACAA1,TRDN,FGG,DUPD1,TPSAB1,PRELP,EPB41,RPL21,CRKL,FN1,MT-ND2,FLNA,CLYBL,VPS28,ATL2,LYRM7,RPS6,IDI1,GPS1,TAGLN,BPGM,MYH11,BLVRA,S100A13,C4A,IMPA1,SLC2A1,PALLD,DPYSL2,HNRNPC,RPL28,GET3,STIM1,SPTA1,FGA,NIF3L1,SNCA
COMPARTMENTS	GOCC:0072562	Blood microparticle	12	118	1.42	9.70e-11	9606.ENSP00000252244,9606.ENSP00000252486,9606.ENSP00000266041,9606.ENSP00000306099,9606.ENSP00000308541,9606.ENSP00000336829,9606.ENSP00000346839,9606.ENSP00000396688,9606.ENSP00000415941,9606.ENSP00000416293,9606.ENSP00000416561,9606.ENSP00000498441	KRT1,APOE,ITIH4,FGB,F2,FGG,FN1,C4A,C4B,SLC2A1,CFB,FGA
COMPARTMENTS	GOCC:0065010	Extracellular membrane-bounded organelle	17	473	0.97	2.90e-09	9606.ENSP00000233242,9606.ENSP00000252242,9606.ENSP00000252486,9606.ENSP00000266041,9606.ENSP00000267814,9606.ENSP00000273550,9606.ENSP00000306099,9606.ENSP00000308541,9606.ENSP00000336829,9606.ENSP00000346839,9606.ENSP00000358866,9606.ENSP00000366565,9606.ENSP00000396688,9606.ENSP00000415941,9606.ENSP00000416293,9606.ENSP00000451291,9606.ENSP00000498441	APOB,KRT5,APOE,ITIH4,SORD,FTH1,FGB,F2,FGG,FN1,FLNA,VPS28,C4A,C4B,SLC2A1,HNRNPC,FGA
COMPARTMENTS	GOCC:1903561	Extracellular vesicle	17	500	0.95	5.08e-09	9606.ENSP00000233242,9606.ENSP00000252242,9606.ENSP00000252486,9606.ENSP00000266041,9606.ENSP00000267814,9606.ENSP00000273550,9606.ENSP00000306099,9606.ENSP00000308541,9606.ENSP00000336829,9606.ENSP00000346839,9606.ENSP00000358866,9606.ENSP00000366565,9606.ENSP00000396688,9606.ENSP00000415941,9606.ENSP00000416293,9606.ENSP00000451291,9606.ENSP00000498441	APOB,KRT5,APOE,ITIH4,SORD,FTH1,FGB,F2,FGG,FN1,FLNA,VPS28,C4A,C4B,SLC2A1,HNRNPC,FGA
COMPARTMENTS	GOCC:0005615	Extracellular space	22	1027	0.74	1.26e-08	9606.ENSP00000233242,9606.ENSP00000252242,9606.ENSP00000252244,9606.ENSP00000252486,9606.ENSP00000266041,9606.ENSP00000267814,9606.ENSP00000273550,9606.ENSP00000306099,9606.ENSP00000308541,9606.ENSP00000336829,9606.ENSP00000346839,9606.ENSP00000358866,9606.ENSP00000366565,9606.ENSP00000392767,9606.ENSP00000396688,9606.ENSP00000415941,9606.ENSP00000416293,9606.ENSP00000416561,9606.ENSP00000451291,…	APOB,KRT5,KRT1,APOE,ITIH4,SORD,FTH1,FGB,F2,FGG,FN1,FLNA,VPS28,S100A13,C4A,C4B,SLC2A1,CFB,HNRNPC,APOC1,FGA,SNCA
COMPARTMENTS	GOCC:0005829	Cytosol	35	3054	0.47	1.17e-07	9606.ENSP00000233242,9606.ENSP00000235628,9606.ENSP00000252242,9606.ENSP00000252244,9606.ENSP00000262940,9606.ENSP00000265709,9606.ENSP00000267814,9606.ENSP00000269576,9606.ENSP00000270776,9606.ENSP00000273550,9606.ENSP00000280772,9606.ENSP00000284440,9606.ENSP00000299299,9606.ENSP00000307199,9606.ENSP00000308541,9606.ENSP00000310861,9606.ENSP00000333984,9606.ENSP00000345259,9606.ENSP00000346027,…	APOB,NT5C1A,KRT5,KRT1,RASA4,ANK1,SORD,KRT10,PGD,FTH1,ANK3,UCHL1,PCBD1,AHSP,F2,KRT2,TRDN,EPB41,RPL21,CRKL,FLNA,VPS28,RPS6,IDI1,GPS1,BPGM,MYH11,BLVRA,S100A13,C4A,PALLD,DPYSL2,HNRNPC,RPL28,SNCA
COMPARTMENTS	GOCC:0070062	Extracellular exosome	14	428	0.93	3.54e-07	9606.ENSP00000233242,9606.ENSP00000252486,9606.ENSP00000266041,9606.ENSP00000267814,9606.ENSP00000273550,9606.ENSP00000306099,9606.ENSP00000336829,9606.ENSP00000346839,9606.ENSP00000358866,9606.ENSP00000366565,9606.ENSP00000396688,9606.ENSP00000416293,9606.ENSP00000451291,9606.ENSP00000498441	APOB,APOE,ITIH4,SORD,FTH1,FGB,FGG,FN1,FLNA,VPS28,C4A,SLC2A1,HNRNPC,FGA
COMPARTMENTS	GOCC:0005576	Extracellular region	27	2079	0.53	1.84e-06	9606.ENSP00000052754,9606.ENSP00000233242,9606.ENSP00000252242,9606.ENSP00000252244,9606.ENSP00000252486,9606.ENSP00000266041,9606.ENSP00000267814,9606.ENSP00000273550,9606.ENSP00000306099,9606.ENSP00000308541,9606.ENSP00000336829,9606.ENSP00000343577,9606.ENSP00000343924,9606.ENSP00000345259,9606.ENSP00000346839,9606.ENSP00000358866,9606.ENSP00000366565,9606.ENSP00000392767,9606.ENSP00000396688,…	DCN,APOB,KRT5,KRT1,APOE,ITIH4,SORD,FTH1,FGB,F2,FGG,TPSAB1,PRELP,EPB41,FN1,FLNA,VPS28,S100A13,C4A,C4B,SLC2A1,CFB,HNRNPC,APOC1,TPSB2,FGA,SNCA
COMPARTMENTS	GOCC:0005577	Fibrinogen complex	5	20	1.81	8.45e-06	9606.ENSP00000306099,9606.ENSP00000308541,9606.ENSP00000336829,9606.ENSP00000346839,9606.ENSP00000498441	FGB,F2,FGG,FN1,FGA
COMPARTMENTS	GOCC:0005622	Intracellular	66	11512	0.17	1.62e-05	9606.ENSP00000052754,9606.ENSP00000216185,9606.ENSP00000217402,9606.ENSP00000228506,9606.ENSP00000233242,9606.ENSP00000234038,9606.ENSP00000235628,9606.ENSP00000244217,9606.ENSP00000252242,9606.ENSP00000252244,9606.ENSP00000252486,9606.ENSP00000262940,9606.ENSP00000265709,9606.ENSP00000266041,9606.ENSP00000267814,9606.ENSP00000269576,9606.ENSP00000270776,9606.ENSP00000273550,9606.ENSP00000280772,…	DCN,TXN2,CHMP4B,MLEC,APOB,PPP1R7,NT5C1A,MCEE,KRT5,KRT1,APOE,RASA4,ANK1,ITIH4,SORD,KRT10,PGD,FTH1,ANK3,UCHL1,PCBD1,FGB,AHSP,F2,KRT2,ACSS1,CRIP1,ACAA1,TRDN,FGG,DUPD1,TPSAB1,PRELP,EPB41,RPL21,CRKL,FN1,MT-ND2,FLNA,CLYBL,VPS28,ATL2,LYRM7,RPS6,IDI1,GPS1,TAGLN,BPGM,MYH11,BLVRA,S100A13,C4A,IMPA1,SLC2A1,PALLD,DPYSL2,HNRNPC,RPL28,GET3,STIM1,SMTN,SPTA1,EPB42,FGA,NIF3L1,SNCA
COMPARTMENTS	GOCC:0014731	Spectrin-associated cytoskeleton	4	9	2.06	2.56e-05	9606.ENSP00000265709,9606.ENSP00000280772,9606.ENSP00000345259,9606.ENSP00000495214	ANK1,ANK3,EPB41,SPTA1
COMPARTMENTS	GOCC:0099080	Supramolecular complex	16	844	0.69	2.56e-05	9606.ENSP00000217402,9606.ENSP00000252242,9606.ENSP00000252244,9606.ENSP00000265709,9606.ENSP00000269576,9606.ENSP00000280772,9606.ENSP00000308541,9606.ENSP00000310861,9606.ENSP00000346839,9606.ENSP00000358866,9606.ENSP00000369757,9606.ENSP00000379616,9606.ENSP00000425556,9606.ENSP00000452763,9606.ENSP00000484398,9606.ENSP00000500990	CHMP4B,KRT5,KRT1,ANK1,KRT10,ANK3,F2,KRT2,FN1,FLNA,RPS6,MYH11,PALLD,RPL28,SMTN,SNCA
COMPARTMENTS	GOCC:0015629	Actin cytoskeleton	11	363	0.9	3.00e-05	9606.ENSP00000265709,9606.ENSP00000280772,9606.ENSP00000345259,9606.ENSP00000358866,9606.ENSP00000379616,9606.ENSP00000416293,9606.ENSP00000425556,9606.ENSP00000451291,9606.ENSP00000484398,9606.ENSP00000495214,9606.ENSP00000500990	ANK1,ANK3,EPB41,FLNA,MYH11,SLC2A1,PALLD,HNRNPC,SMTN,SPTA1,SNCA
COMPARTMENTS	GOCC:0099512	Supramolecular fiber	13	555	0.78	3.53e-05	9606.ENSP00000217402,9606.ENSP00000252242,9606.ENSP00000252244,9606.ENSP00000265709,9606.ENSP00000269576,9606.ENSP00000280772,9606.ENSP00000310861,9606.ENSP00000346839,9606.ENSP00000358866,9606.ENSP00000379616,9606.ENSP00000425556,9606.ENSP00000484398,9606.ENSP00000500990	CHMP4B,KRT5,KRT1,ANK1,KRT10,ANK3,KRT2,FN1,FLNA,MYH11,PALLD,SMTN,SNCA
COMPARTMENTS	GOCC:0008091	Spectrin	4	12	1.94	4.79e-05	9606.ENSP00000265709,9606.ENSP00000280772,9606.ENSP00000345259,9606.ENSP00000495214	ANK1,ANK3,EPB41,SPTA1
COMPARTMENTS	GOCC:0005938	Cell cortex	8	190	1.04	0.00012	9606.ENSP00000265709,9606.ENSP00000280772,9606.ENSP00000345259,9606.ENSP00000358866,9606.ENSP00000416293,9606.ENSP00000478059,9606.ENSP00000495214,9606.ENSP00000500990	ANK1,ANK3,EPB41,FLNA,SLC2A1,STIM1,SPTA1,SNCA
COMPARTMENTS	GOCC:0110165	Cellular anatomical entity	71	14060	0.12	0.00021	9606.ENSP00000052754,9606.ENSP00000216185,9606.ENSP00000217402,9606.ENSP00000228506,9606.ENSP00000233242,9606.ENSP00000234038,9606.ENSP00000235628,9606.ENSP00000244217,9606.ENSP00000252242,9606.ENSP00000252244,9606.ENSP00000252486,9606.ENSP00000262940,9606.ENSP00000265709,9606.ENSP00000266041,9606.ENSP00000267814,9606.ENSP00000269576,9606.ENSP00000270776,9606.ENSP00000273550,9606.ENSP00000280772,…	DCN,TXN2,CHMP4B,MLEC,APOB,PPP1R7,NT5C1A,MCEE,KRT5,KRT1,APOE,RASA4,ANK1,ITIH4,SORD,KRT10,PGD,FTH1,ANK3,UCHL1,PCBD1,FGB,AHSP,F2,KRT2,ACSS1,CRIP1,ACAA1,TRDN,FGG,DUPD1,TPSAB1,PRELP,EPB41,RPL21,CRKL,FN1,MT-ND2,FLNA,CLYBL,VPS28,ATL2,LYRM7,RPS6,IDI1,GPS1,TAGLN,BPGM,MYH11,BLVRA,S100A13,C4A,IMPA1,C4B,SLC2A1,CFB,PALLD,DPYSL2,HNRNPC,RPL28,APOC1,GET3,STIM1,TPSB2,SMTN,SPTA1,EPB42,FGA,SLC29A1,NIF3L1,SNCA
COMPARTMENTS	GOCC:0005601	Classical-complement-pathway C3/C5 convertase complex	3	4	2.29	0.00022	9606.ENSP00000396688,9606.ENSP00000415941,9606.ENSP00000416561	C4A,C4B,CFB
COMPARTMENTS	GOCC:0030864	Cortical actin cytoskeleton	5	54	1.38	0.00034	9606.ENSP00000265709,9606.ENSP00000280772,9606.ENSP00000345259,9606.ENSP00000416293,9606.ENSP00000495214	ANK1,ANK3,EPB41,SLC2A1,SPTA1
COMPARTMENTS	GOCC:0031982	Vesicle	23	2125	0.45	0.00035	9606.ENSP00000217402,9606.ENSP00000228506,9606.ENSP00000233242,9606.ENSP00000252242,9606.ENSP00000252244,9606.ENSP00000252486,9606.ENSP00000266041,9606.ENSP00000267814,9606.ENSP00000270776,9606.ENSP00000273550,9606.ENSP00000306099,9606.ENSP00000308541,9606.ENSP00000333664,9606.ENSP00000336829,9606.ENSP00000346839,9606.ENSP00000358866,9606.ENSP00000366565,9606.ENSP00000396688,9606.ENSP00000415941,…	CHMP4B,MLEC,APOB,KRT5,KRT1,APOE,ITIH4,SORD,PGD,FTH1,FGB,F2,ACAA1,FGG,FN1,FLNA,VPS28,C4A,C4B,SLC2A1,HNRNPC,FGA,SNCA
COMPARTMENTS	GOCC:0005788	Endoplasmic reticulum lumen	7	172	1.02	0.00057	9606.ENSP00000233242,9606.ENSP00000252486,9606.ENSP00000333984,9606.ENSP00000336829,9606.ENSP00000346839,9606.ENSP00000396688,9606.ENSP00000498441	APOB,APOE,TRDN,FGG,FN1,C4A,FGA
COMPARTMENTS	GOCC:0043226	Organelle	58	10113	0.17	0.00068	9606.ENSP00000052754,9606.ENSP00000216185,9606.ENSP00000217402,9606.ENSP00000228506,9606.ENSP00000233242,9606.ENSP00000234038,9606.ENSP00000244217,9606.ENSP00000252242,9606.ENSP00000252244,9606.ENSP00000252486,9606.ENSP00000265709,9606.ENSP00000266041,9606.ENSP00000267814,9606.ENSP00000269576,9606.ENSP00000270776,9606.ENSP00000273550,9606.ENSP00000280772,9606.ENSP00000284440,9606.ENSP00000299299,…	DCN,TXN2,CHMP4B,MLEC,APOB,PPP1R7,MCEE,KRT5,KRT1,APOE,ANK1,ITIH4,SORD,KRT10,PGD,FTH1,ANK3,UCHL1,PCBD1,FGB,F2,KRT2,ACSS1,ACAA1,TRDN,FGG,PRELP,EPB41,RPL21,CRKL,FN1,MT-ND2,FLNA,CLYBL,VPS28,ATL2,LYRM7,RPS6,IDI1,GPS1,BPGM,MYH11,S100A13,C4A,C4B,SLC2A1,PALLD,DPYSL2,HNRNPC,RPL28,GET3,STIM1,SMTN,SPTA1,EPB42,FGA,NIF3L1,SNCA
COMPARTMENTS	GOCC:0045095	Keratin filament	4	29	1.55	0.00070	9606.ENSP00000252242,9606.ENSP00000252244,9606.ENSP00000269576,9606.ENSP00000310861	KRT5,KRT1,KRT10,KRT2
COMPARTMENTS	GOCC:0042627	Chylomicron	3	14	1.74	0.0030	9606.ENSP00000233242,9606.ENSP00000252486,9606.ENSP00000465356	APOB,APOE,APOC1
COMPARTMENTS	GOCC:0005783	Endoplasmic reticulum	14	1095	0.52	0.0060	9606.ENSP00000228506,9606.ENSP00000233242,9606.ENSP00000252486,9606.ENSP00000265709,9606.ENSP00000280772,9606.ENSP00000333984,9606.ENSP00000336829,9606.ENSP00000346839,9606.ENSP00000368237,9606.ENSP00000369757,9606.ENSP00000396688,9606.ENSP00000466379,9606.ENSP00000478059,9606.ENSP00000498441	MLEC,APOB,APOE,ANK1,ANK3,TRDN,FGG,FN1,ATL2,RPS6,C4A,GET3,STIM1,FGA
COMPARTMENTS	GOCC:0043227	Membrane-bounded organelle	52	9083	0.17	0.0060	9606.ENSP00000052754,9606.ENSP00000216185,9606.ENSP00000217402,9606.ENSP00000228506,9606.ENSP00000233242,9606.ENSP00000234038,9606.ENSP00000244217,9606.ENSP00000252242,9606.ENSP00000252244,9606.ENSP00000252486,9606.ENSP00000265709,9606.ENSP00000266041,9606.ENSP00000267814,9606.ENSP00000269576,9606.ENSP00000270776,9606.ENSP00000273550,9606.ENSP00000280772,9606.ENSP00000284440,9606.ENSP00000299299,…	DCN,TXN2,CHMP4B,MLEC,APOB,PPP1R7,MCEE,KRT5,KRT1,APOE,ANK1,ITIH4,SORD,KRT10,PGD,FTH1,ANK3,UCHL1,PCBD1,FGB,F2,ACSS1,ACAA1,TRDN,FGG,PRELP,EPB41,CRKL,FN1,MT-ND2,FLNA,CLYBL,VPS28,ATL2,LYRM7,RPS6,IDI1,GPS1,BPGM,MYH11,S100A13,C4A,C4B,SLC2A1,PALLD,DPYSL2,HNRNPC,GET3,STIM1,FGA,NIF3L1,SNCA
COMPARTMENTS	GOCC:0005856	Cytoskeleton	17	1575	0.45	0.0069	9606.ENSP00000217402,9606.ENSP00000252242,9606.ENSP00000252244,9606.ENSP00000265709,9606.ENSP00000269576,9606.ENSP00000280772,9606.ENSP00000310861,9606.ENSP00000345259,9606.ENSP00000358866,9606.ENSP00000379616,9606.ENSP00000416293,9606.ENSP00000425556,9606.ENSP00000451291,9606.ENSP00000484398,9606.ENSP00000495214,9606.ENSP00000497777,9606.ENSP00000500990	CHMP4B,KRT5,KRT1,ANK1,KRT10,ANK3,KRT2,EPB41,FLNA,MYH11,SLC2A1,PALLD,HNRNPC,SMTN,SPTA1,EPB42,SNCA
COMPARTMENTS	GOCC:0034361	Very-low-density lipoprotein particle	3	20	1.59	0.0069	9606.ENSP00000233242,9606.ENSP00000252486,9606.ENSP00000465356	APOB,APOE,APOC1
COMPARTMENTS	GOCC:0099513	Polymeric cytoskeletal fiber	8	382	0.73	0.0087	9606.ENSP00000217402,9606.ENSP00000252242,9606.ENSP00000252244,9606.ENSP00000269576,9606.ENSP00000310861,9606.ENSP00000358866,9606.ENSP00000425556,9606.ENSP00000484398	CHMP4B,KRT5,KRT1,KRT10,KRT2,FLNA,PALLD,SMTN
COMPARTMENTS	GOCC:0009925	Basal plasma membrane	5	124	1.02	0.0094	9606.ENSP00000265709,9606.ENSP00000280772,9606.ENSP00000345259,9606.ENSP00000416293,9606.ENSP00000498610	ANK1,ANK3,EPB41,SLC2A1,SLC29A1
COMPARTMENTS	GOCC:0071944	Cell periphery	29	3860	0.29	0.0094	9606.ENSP00000052754,9606.ENSP00000217402,9606.ENSP00000228506,9606.ENSP00000233242,9606.ENSP00000252244,9606.ENSP00000252486,9606.ENSP00000265709,9606.ENSP00000269576,9606.ENSP00000280772,9606.ENSP00000306099,9606.ENSP00000310861,9606.ENSP00000333984,9606.ENSP00000336829,9606.ENSP00000343924,9606.ENSP00000345259,9606.ENSP00000346839,9606.ENSP00000358866,9606.ENSP00000366565,9606.ENSP00000396688,…	DCN,CHMP4B,MLEC,APOB,KRT1,APOE,ANK1,KRT10,ANK3,FGB,KRT2,TRDN,FGG,PRELP,EPB41,FN1,FLNA,VPS28,C4A,C4B,SLC2A1,PALLD,DPYSL2,STIM1,SPTA1,EPB42,FGA,SLC29A1,SNCA
COMPARTMENTS	GOCC:0031093	Platelet alpha granule lumen	4	66	1.2	0.0095	9606.ENSP00000306099,9606.ENSP00000336829,9606.ENSP00000346839,9606.ENSP00000498441	FGB,FGG,FN1,FGA
COMPARTMENTS	GOCC:0043229	Intracellular organelle	53	9609	0.16	0.0108	9606.ENSP00000052754,9606.ENSP00000216185,9606.ENSP00000217402,9606.ENSP00000228506,9606.ENSP00000233242,9606.ENSP00000234038,9606.ENSP00000244217,9606.ENSP00000252242,9606.ENSP00000252244,9606.ENSP00000252486,9606.ENSP00000265709,9606.ENSP00000266041,9606.ENSP00000269576,9606.ENSP00000270776,9606.ENSP00000273550,9606.ENSP00000280772,9606.ENSP00000284440,9606.ENSP00000299299,9606.ENSP00000306099,…	DCN,TXN2,CHMP4B,MLEC,APOB,PPP1R7,MCEE,KRT5,KRT1,APOE,ANK1,ITIH4,KRT10,PGD,FTH1,ANK3,UCHL1,PCBD1,FGB,F2,KRT2,ACSS1,ACAA1,TRDN,FGG,PRELP,EPB41,RPL21,CRKL,FN1,MT-ND2,FLNA,CLYBL,VPS28,ATL2,LYRM7,RPS6,IDI1,GPS1,MYH11,S100A13,C4A,SLC2A1,PALLD,HNRNPC,RPL28,GET3,STIM1,SMTN,SPTA1,EPB42,FGA,SNCA
COMPARTMENTS	GOCC:0043232	Intracellular non-membrane-bounded organelle	26	3309	0.31	0.0108	9606.ENSP00000216185,9606.ENSP00000217402,9606.ENSP00000233242,9606.ENSP00000234038,9606.ENSP00000252242,9606.ENSP00000252244,9606.ENSP00000265709,9606.ENSP00000269576,9606.ENSP00000280772,9606.ENSP00000308541,9606.ENSP00000310861,9606.ENSP00000345259,9606.ENSP00000346027,9606.ENSP00000355046,9606.ENSP00000358866,9606.ENSP00000369757,9606.ENSP00000379616,9606.ENSP00000416293,9606.ENSP00000425556,…	TXN2,CHMP4B,APOB,PPP1R7,KRT5,KRT1,ANK1,KRT10,ANK3,F2,KRT2,EPB41,RPL21,MT-ND2,FLNA,RPS6,MYH11,SLC2A1,PALLD,HNRNPC,RPL28,GET3,SMTN,SPTA1,EPB42,SNCA
COMPARTMENTS	GOCC:0034360	Chylomicron remnant	2	4	2.11	0.0119	9606.ENSP00000233242,9606.ENSP00000252486	APOB,APOE
COMPARTMENTS	GOCC:0012505	Endomembrane system	25	3156	0.31	0.0121	9606.ENSP00000052754,9606.ENSP00000217402,9606.ENSP00000228506,9606.ENSP00000233242,9606.ENSP00000252244,9606.ENSP00000252486,9606.ENSP00000265709,9606.ENSP00000266041,9606.ENSP00000273550,9606.ENSP00000280772,9606.ENSP00000306099,9606.ENSP00000308541,9606.ENSP00000333664,9606.ENSP00000333984,9606.ENSP00000336829,9606.ENSP00000343924,9606.ENSP00000346839,9606.ENSP00000366565,9606.ENSP00000368237,…	DCN,CHMP4B,MLEC,APOB,KRT1,APOE,ANK1,ITIH4,FTH1,ANK3,FGB,F2,ACAA1,TRDN,FGG,PRELP,FN1,VPS28,ATL2,RPS6,C4A,GET3,STIM1,FGA,SNCA
COMPARTMENTS	GOCC:0034364	High-density lipoprotein particle	3	30	1.41	0.0143	9606.ENSP00000233242,9606.ENSP00000252486,9606.ENSP00000465356	APOB,APOE,APOC1
COMPARTMENTS	GOCC:0044297	Cell body	5	144	0.95	0.0143	9606.ENSP00000233242,9606.ENSP00000252486,9606.ENSP00000369757,9606.ENSP00000396688,9606.ENSP00000500990	APOB,APOE,RPS6,C4A,SNCA
COMPARTMENTS	GOCC:0032991	Protein-containing complex	35	5325	0.23	0.0152	9606.ENSP00000052754,9606.ENSP00000217402,9606.ENSP00000228506,9606.ENSP00000233242,9606.ENSP00000234038,9606.ENSP00000252486,9606.ENSP00000265709,9606.ENSP00000273550,9606.ENSP00000280772,9606.ENSP00000306099,9606.ENSP00000307199,9606.ENSP00000308541,9606.ENSP00000333984,9606.ENSP00000336829,9606.ENSP00000340609,9606.ENSP00000343577,9606.ENSP00000345259,9606.ENSP00000346839,9606.ENSP00000355046,…	DCN,CHMP4B,MLEC,APOB,PPP1R7,APOE,ANK1,FTH1,ANK3,FGB,AHSP,F2,TRDN,FGG,DUPD1,TPSAB1,EPB41,FN1,MT-ND2,FLNA,VPS28,RPS6,GPS1,MYH11,C4A,C4B,SLC2A1,CFB,HNRNPC,APOC1,GET3,SMTN,SPTA1,FGA,SNCA
COMPARTMENTS	GOCC:0043292	Contractile fiber	5	154	0.93	0.0176	9606.ENSP00000265709,9606.ENSP00000280772,9606.ENSP00000358866,9606.ENSP00000379616,9606.ENSP00000425556	ANK1,ANK3,FLNA,MYH11,PALLD
COMPARTMENTS	GOCC:0034774	Secretory granule lumen	6	241	0.81	0.0177	9606.ENSP00000266041,9606.ENSP00000306099,9606.ENSP00000333664,9606.ENSP00000336829,9606.ENSP00000346839,9606.ENSP00000498441	ITIH4,FGB,ACAA1,FGG,FN1,FGA
COMPARTMENTS	GOCC:0030141	Secretory granule	10	719	0.56	0.0201	9606.ENSP00000228506,9606.ENSP00000252244,9606.ENSP00000266041,9606.ENSP00000273550,9606.ENSP00000306099,9606.ENSP00000333664,9606.ENSP00000336829,9606.ENSP00000346839,9606.ENSP00000498441,9606.ENSP00000500990	MLEC,KRT1,ITIH4,FTH1,FGB,ACAA1,FGG,FN1,FGA,SNCA
COMPARTMENTS	GOCC:0090733	Tenascin complex	2	7	1.87	0.0220	9606.ENSP00000052754,9606.ENSP00000346839	DCN,FN1
COMPARTMENTS	GOCC:0030312	External encapsulating structure	6	259	0.78	0.0228	9606.ENSP00000052754,9606.ENSP00000228506,9606.ENSP00000252244,9606.ENSP00000252486,9606.ENSP00000343924,9606.ENSP00000346839	DCN,MLEC,KRT1,APOE,PRELP,FN1
COMPARTMENTS	GOCC:0098552	Side of membrane	6	264	0.77	0.0247	9606.ENSP00000217402,9606.ENSP00000265709,9606.ENSP00000306099,9606.ENSP00000336829,9606.ENSP00000495214,9606.ENSP00000498441	CHMP4B,ANK1,FGB,FGG,SPTA1,FGA
COMPARTMENTS	GOCC:0034363	Intermediate-density lipoprotein particle	2	8	1.81	0.0260	9606.ENSP00000233242,9606.ENSP00000252486	APOB,APOE
COMPARTMENTS	GOCC:0001533	Cornified envelope	3	43	1.26	0.0292	9606.ENSP00000252244,9606.ENSP00000269576,9606.ENSP00000310861	KRT1,KRT10,KRT2
COMPARTMENTS	GOCC:0062136	Low-density lipoprotein receptor complex	2	9	1.76	0.0306	9606.ENSP00000233242,9606.ENSP00000252486	APOB,APOE
COMPARTMENTS	GOCC:0062167	Complement component C1q complex	2	10	1.71	0.0354	9606.ENSP00000396688,9606.ENSP00000415941	C4A,C4B
COMPARTMENTS	GOCC:0106003	Amyloid-beta complex	2	11	1.67	0.0392	9606.ENSP00000252486,9606.ENSP00000500990	APOE,SNCA
COMPARTMENTS	GOCC:0070013	Intracellular organelle lumen	22	2902	0.29	0.0394	9606.ENSP00000052754,9606.ENSP00000216185,9606.ENSP00000233242,9606.ENSP00000252244,9606.ENSP00000252486,9606.ENSP00000266041,9606.ENSP00000273550,9606.ENSP00000306099,9606.ENSP00000308541,9606.ENSP00000316924,9606.ENSP00000333664,9606.ENSP00000333984,9606.ENSP00000336829,9606.ENSP00000343924,9606.ENSP00000346839,9606.ENSP00000355046,9606.ENSP00000368688,9606.ENSP00000369757,9606.ENSP00000396688,…	DCN,TXN2,APOB,KRT1,APOE,ITIH4,FTH1,FGB,F2,ACSS1,ACAA1,TRDN,FGG,PRELP,FN1,MT-ND2,LYRM7,RPS6,C4A,HNRNPC,GET3,FGA
COMPARTMENTS	GOCC:0005886	Plasma membrane	25	3535	0.26	0.0418	9606.ENSP00000217402,9606.ENSP00000233242,9606.ENSP00000252244,9606.ENSP00000252486,9606.ENSP00000265709,9606.ENSP00000269576,9606.ENSP00000280772,9606.ENSP00000306099,9606.ENSP00000310861,9606.ENSP00000333984,9606.ENSP00000336829,9606.ENSP00000345259,9606.ENSP00000346839,9606.ENSP00000358866,9606.ENSP00000366565,9606.ENSP00000396688,9606.ENSP00000415941,9606.ENSP00000416293,9606.ENSP00000427985,…	CHMP4B,APOB,KRT1,APOE,ANK1,KRT10,ANK3,FGB,KRT2,TRDN,FGG,EPB41,FN1,FLNA,VPS28,C4A,C4B,SLC2A1,DPYSL2,STIM1,SPTA1,EPB42,FGA,SLC29A1,SNCA
COMPARTMENTS	GOCC:0043231	Intracellular membrane-bounded organelle	45	8162	0.16	0.0442	9606.ENSP00000052754,9606.ENSP00000216185,9606.ENSP00000217402,9606.ENSP00000228506,9606.ENSP00000233242,9606.ENSP00000234038,9606.ENSP00000244217,9606.ENSP00000252242,9606.ENSP00000252244,9606.ENSP00000252486,9606.ENSP00000265709,9606.ENSP00000266041,9606.ENSP00000269576,9606.ENSP00000270776,9606.ENSP00000273550,9606.ENSP00000280772,9606.ENSP00000284440,9606.ENSP00000299299,9606.ENSP00000308541,…	DCN,TXN2,CHMP4B,MLEC,APOB,PPP1R7,MCEE,KRT5,KRT1,APOE,ANK1,ITIH4,KRT10,PGD,FTH1,ANK3,UCHL1,PCBD1,F2,ACSS1,ACAA1,TRDN,FGG,PRELP,EPB41,CRKL,FN1,MT-ND2,FLNA,CLYBL,VPS28,ATL2,LYRM7,RPS6,IDI1,GPS1,S100A13,C4A,SLC2A1,PALLD,HNRNPC,GET3,STIM1,FGA,SNCA
COMPARTMENTS	GOCC:0016529	Sarcoplasmic reticulum	3	55	1.15	0.0456	9606.ENSP00000265709,9606.ENSP00000333984,9606.ENSP00000478059	ANK1,TRDN,STIM1
UniProt Keywords	KW-0360	Hereditary hemolytic anemia	6	33	1.67	5.22e-06	9606.ENSP00000265709,9606.ENSP00000345259,9606.ENSP00000376840,9606.ENSP00000416293,9606.ENSP00000495214,9606.ENSP00000497777	ANK1,EPB41,BPGM,SLC2A1,SPTA1,EPB42
UniProt Keywords	KW-0250	Elliptocytosis	3	8	1.99	0.0030	9606.ENSP00000265709,9606.ENSP00000345259,9606.ENSP00000495214	ANK1,EPB41,SPTA1
UniProt Keywords	KW-0971	Glycation	3	12	1.81	0.0054	9606.ENSP00000252486,9606.ENSP00000376840,9606.ENSP00000416561	APOE,BPGM,CFB
UniProt Keywords	KW-0094	Blood coagulation	4	46	1.35	0.0068	9606.ENSP00000306099,9606.ENSP00000308541,9606.ENSP00000336829,9606.ENSP00000498441	FGB,F2,FGG,FGA
UniProt Keywords	KW-0007	Acetylation	27	3362	0.32	0.0077	9606.ENSP00000216185,9606.ENSP00000217402,9606.ENSP00000233242,9606.ENSP00000234038,9606.ENSP00000244217,9606.ENSP00000267814,9606.ENSP00000270776,9606.ENSP00000273550,9606.ENSP00000299299,9606.ENSP00000316924,9606.ENSP00000332449,9606.ENSP00000358866,9606.ENSP00000365533,9606.ENSP00000366565,9606.ENSP00000369757,9606.ENSP00000370748,9606.ENSP00000376678,9606.ENSP00000376840,9606.ENSP00000385757,…	TXN2,CHMP4B,APOB,PPP1R7,MCEE,SORD,PGD,FTH1,PCBD1,ACSS1,CRIP1,FLNA,CLYBL,VPS28,RPS6,IDI1,TAGLN,BPGM,BLVRA,SLC2A1,HNRNPC,RPL28,GET3,SMTN,HMBS,NIF3L1,SNCA
UniProt Keywords	KW-0011	Acute phase	3	19	1.61	0.0077	9606.ENSP00000266041,9606.ENSP00000308541,9606.ENSP00000346839	ITIH4,F2,FN1
UniProt Keywords	KW-0026	Alzheimer disease	3	18	1.64	0.0077	9606.ENSP00000252486,9606.ENSP00000355046,9606.ENSP00000500990	APOE,MT-ND2,SNCA
UniProt Keywords	KW-0668	Pyropoikilocytosis	2	2	2.41	0.0077	9606.ENSP00000345259,9606.ENSP00000495214	EPB41,SPTA1
UniProt Keywords	KW-0765	Sulfation	4	57	1.26	0.0077	9606.ENSP00000336829,9606.ENSP00000346839,9606.ENSP00000396688,9606.ENSP00000415941	FGG,FN1,C4A,C4B
UniProt Keywords	KW-0133	Cell shape	3	24	1.51	0.0091	9606.ENSP00000346839,9606.ENSP00000495214,9606.ENSP00000497777	FN1,SPTA1,EPB42
UniProt Keywords	KW-0964	Secreted	18	1839	0.4	0.0104	9606.ENSP00000052754,9606.ENSP00000233242,9606.ENSP00000252486,9606.ENSP00000266041,9606.ENSP00000269576,9606.ENSP00000306099,9606.ENSP00000308541,9606.ENSP00000336829,9606.ENSP00000343577,9606.ENSP00000343924,9606.ENSP00000346839,9606.ENSP00000392767,9606.ENSP00000396688,9606.ENSP00000415941,9606.ENSP00000416561,9606.ENSP00000465356,9606.ENSP00000498441,9606.ENSP00000500990	DCN,APOB,APOE,ITIH4,KRT10,FGB,F2,FGG,TPSAB1,PRELP,FN1,S100A13,C4A,C4B,CFB,APOC1,FGA,SNCA
UniProt Keywords	KW-0403	Intermediate filament	4	75	1.14	0.0123	9606.ENSP00000252242,9606.ENSP00000252244,9606.ENSP00000269576,9606.ENSP00000310861	KRT5,KRT1,KRT10,KRT2
UniProt Keywords	KW-0597	Phosphoprotein	47	8122	0.18	0.0123	9606.ENSP00000217402,9606.ENSP00000233242,9606.ENSP00000234038,9606.ENSP00000252242,9606.ENSP00000252244,9606.ENSP00000252486,9606.ENSP00000265709,9606.ENSP00000267814,9606.ENSP00000269576,9606.ENSP00000270776,9606.ENSP00000273550,9606.ENSP00000280772,9606.ENSP00000284440,9606.ENSP00000310861,9606.ENSP00000333664,9606.ENSP00000333984,9606.ENSP00000336829,9606.ENSP00000345259,9606.ENSP00000346300,…	CHMP4B,APOB,PPP1R7,KRT5,KRT1,APOE,ANK1,SORD,KRT10,PGD,FTH1,ANK3,UCHL1,KRT2,ACAA1,TRDN,FGG,EPB41,CRKL,FN1,FLNA,ATL2,LYRM7,RPS6,GPS1,TAGLN,BPGM,MYH11,BLVRA,S100A13,C4A,IMPA1,C4B,SLC2A1,PALLD,DPYSL2,HNRNPC,RPL28,STIM1,SMTN,SPTA1,EPB42,FGA,SLC29A1,HMBS,NIF3L1,SNCA
UniProt Keywords	KW-1008	Amyloidosis	3	31	1.4	0.0134	9606.ENSP00000252486,9606.ENSP00000355046,9606.ENSP00000498441	APOE,MT-ND2,FGA
UniProt Keywords	KW-0558	Oxidation	3	32	1.39	0.0137	9606.ENSP00000252486,9606.ENSP00000284440,9606.ENSP00000346839	APOE,UCHL1,FN1
UniProt Keywords	KW-0882	Thioester bond	2	8	1.81	0.0254	9606.ENSP00000396688,9606.ENSP00000415941	C4A,C4B
UniProt Keywords	KW-0009	Actin-binding	6	271	0.76	0.0257	9606.ENSP00000345259,9606.ENSP00000358866,9606.ENSP00000376678,9606.ENSP00000379616,9606.ENSP00000425556,9606.ENSP00000495214	EPB41,FLNA,TAGLN,MYH11,PALLD,SPTA1
UniProt Keywords	KW-0162	Chylomicron	2	9	1.76	0.0277	9606.ENSP00000233242,9606.ENSP00000252486	APOB,APOE
UniProt Keywords	KW-0687	Ribonucleoprotein	6	278	0.75	0.0277	9606.ENSP00000346027,9606.ENSP00000365370,9606.ENSP00000369757,9606.ENSP00000451291,9606.ENSP00000452763,9606.ENSP00000479203	RPL21,HNRNPCL1,RPS6,HNRNPC,RPL28,HNRNPCL2
UniProt Keywords	KW-0977	Ichthyosis	3	44	1.25	0.0277	9606.ENSP00000252244,9606.ENSP00000269576,9606.ENSP00000310861	KRT1,KRT10,KRT2
UniProt Keywords	KW-0850	VLDL	2	10	1.71	0.0287	9606.ENSP00000252486,9606.ENSP00000465356	APOE,APOC1
UniProt Keywords	KW-0703	Sarcoplasmic reticulum	3	48	1.21	0.0291	9606.ENSP00000265709,9606.ENSP00000333984,9606.ENSP00000478059	ANK1,TRDN,STIM1
InterPro	IPR017347	Heterogeneous nuclear ribonucleoprotein C	4	6	2.24	0.00030	9606.ENSP00000365370,9606.ENSP00000451291,9606.ENSP00000478017,9606.ENSP00000479203	HNRNPCL1,HNRNPC,HNRNPCL3,HNRNPCL2
InterPro	IPR012290	Fibrinogen, alpha/beta/gamma chain, coiled coil domain	3	3	2.41	0.0039	9606.ENSP00000306099,9606.ENSP00000336829,9606.ENSP00000498441	FGB,FGG,FGA
InterPro	IPR037579	Fibrinogen	3	3	2.41	0.0039	9606.ENSP00000306099,9606.ENSP00000336829,9606.ENSP00000498441	FGB,FGG,FGA
SMART	SM01212	Fibrinogen alpha/beta chain family	3	3	2.41	0.00089	9606.ENSP00000306099,9606.ENSP00000336829,9606.ENSP00000498441	FGB,FGG,FGA
