# Supplementary material for: Exploring protein relative relations in skeletal muscle proteomic analysis for insights into insulin resistance and type 2 diabetes
Source: Sci Rep. 2024 Jul 31;14:17631. doi: 10.1038/s41598-024-68568-4 (PMC11292014; doi:10.1038/s41598-024-68568-4)
Supplement: Supplementary file 3 — Supplementary Information 3. [file 41598_2024_68568_MOESM3_ESM.xlsx]

## Sheet: 20220304_104229_BESD_NGC_vs_IGT
A0A024R1R8;Q9Y2S6	A0A0B4J1X5	A0A0B4J2D5;P0DPI2	A0A1B0GUS4	A5D6W6	A5YM72	A6NDG6	A6NNS2	A8MU46	A8MZF0	B2RXH8;B7ZW38;O60812;P07910;P0DMR1	C9J798;O43374	E7EW31	E9PAV3	O00151	O00217	O00231	O00232	O00303	O00330	O00410	O00429	O00442	O00483	O00487	O00499	O00505	O00571	O00629	O00748	O00757	O00764	O14521	O14558	O14561	O14602;P47813	O14732	O14737	O14773	O14818	O14880	O14949	O14950;P19105	O14958	O14980	O14983	O15061	O15173	O15273	O15382
17413.7	22483.3	38241.4	45938.5	32912.8	17729.9	29455.2	34880.4	22291.8	7215.73	18839	7290.1	11011.4	14960.4	12624.2	36200.8	7590.95	20915.7	5938	28356.4	12517.5	10076.5	7146.86	681145	9543.55	92703.2	18180.8	5925.6	20912.6	2461.97	99297	8940.07	25496.5	88424.4	34870.1	4945.86	17375.1	23033.9	22846.8	5363.89	149308	76285.5	15632.3	30417.6	3792.38	298992	42112.5	19168.7	39136.4	8554.48
24020.1	44818.7	74984.8	45104.2	23061.9	22594.9	36107.7	32091.9	17364.9	11899.7	20840.5	22247.3	15701.5	18753.9	31493.4	70096.1	9966.7	24198.9	4545.39	35495.9	11908	11807	13027	1.11503e+06	6576.46	80416.6	14756.1	5604.12	21603.6	3375.6	63473.8	4437.53	51933.9	170837	64720.4	2919.53	9416.98	18281.3	39546.8	1717.35	162892	145233	24502.3	57106.6	3531.48	167248	37588	14039.7	42880.2	12464.8
30235.2	61362.4	51261.2	54797.5	18046	15514.4	29356.6	39889.4	31508.6	4893.55	6823.48	5726.38	10797.9	15408.2	31549.8	38513.1	7404.63	28990.7	2757.87	27668.5	11333.5	9909.89	10418.3	899461	7852.78	89751.8	20765.4	7080.15	17447.3	2803.02	57003.2	4460.67	9522.43	148155	45107.3	5936.16	23233.1	28032.6	8988.98	3765.28	143910	92576.5	18184.5	91764.6	4362.67	176405	47406.2	34679.9	47296.3	9891.1
19466	102334	41368.6	43362.1	25166.7	15609.4	22428.3	48175.9	41629.5	7747.38	17324	3830.95	11242.4	19481.3	26914.8	31168.1	7136.47	30875	3069.5	25566.1	13413.9	10140.5	10535.7	770310	14574.7	90924.5	22633.1	7395.32	17804.7	2189.4	72503.5	3953.85	44946.4	168683	38768.7	4175.21	11579.6	24110.8	34594.5	6068.98	140613	85187.2	37152.8	60577.2	6933.35	219375	44812.9	16387.4	37179.6	9374.36
15576.8	30001.9	67531.1	47948.1	37702	20344.6	29129.7	39416.7	36435.3	9094.45	15424.8	7410.59	16533.3	16247.9	49449.3	53170.3	5203.57	28827.3	6859.45	25627.8	14278.6	10113.3	9472.83	839840	5556.71	90861.3	17205.4	4901.97	26720.5	1948.77	32368.8	9759.22	42223.9	153020	50949.6	3563.43	8405.9	11299.9	33242	2721.89	167570	123846	19861.6	71173.7	4127.11	143851	39698.6	8287.74	47242.6	13156.6
17784.7	51482.3	66636.1	45450.3	35533.8	10985.9	46637.5	34313.3	16682.1	12260	12181.9	5054	11161.2	16616.4	33874.3	29260.2	6668.59	26485.6	3810.74	26137.7	10567.3	9703.53	11226.1	1.18874e+06	8005.53	85476.6	17050	8507.01	16786.9	4137.47	56339.6	9425.34	50542.3	143826	41798.3	1865.87	14500	21515.8	47684.1	4929.1	171153	122482	16317.1	62103.6	4047.14	178611	41898	17067	39748.2	8610.07
7417.22	35138.5	57580.3	45067.6	34547.1	10313.7	30081	41957.3	29125.3	7005.61	15698.8	9214.7	8415.01	16813.8	28711.7	50733.9	5666.98	25035.5	5521.92	20864.8	11223.2	10215.7	12466.9	939694	7013.85	105675	18869.9	8667.62	19083.4	2747.7	62370.9	5552.79	44551.7	131368	43322.7	5233.1	13779.3	25464.2	28213.1	1873.92	146327	91745.6	9070.1	54142.1	6314.36	202456	37591.5	11421.3	40761.7	9897.51
13651	46427.8	43448.3	49721.3	29323.1	11336.2	36908.9	37880.3	36648.8	8139	12079.8	3449.06	15517.7	19266.8	46326.1	35553.4	7676.42	27231	6723.02	20582.9	12501.9	10422.8	7707.08	841406	9996.06	106257	20859.1	6487.36	20956.9	1713.79	45335.6	4660.4	24790.3	154309	40905	6460.71	9958.56	24284.3	41941.9	5006.02	202702	82772.3	13322.3	52653.6	3391.05	158322	53262.1	11579.9	41058.5	8231.23
19117.1	33225.4	46198.4	46695.5	20355.7	18667.7	30037.6	37779.6	37586.3	3129.63	9577.35	4106.76	19895.7	19238.1	15876.4	41889.3	10579.8	29563.8	5349.09	28274.6	11186.5	11900.2	9249.6	912185	8009.71	104996	22817.9	8345.29	23472.7	2246.73	70468.4	5824.38	31054.9	84032	35840.9	6935.62	15200.9	14621.4	31612.7	3692.64	158801	93237.8	16234.7	36763.2	5360.66	245903	46077.6	22355.9	46524.8	5577.41
17134.2	39175.7	39794.5	54988.3	62519.6	16422.2	25102.8	33875.3	42427.7	12598.5	6709.25	6172.24	15421.1	15495.1	19021.1	35949.5	4372.72	22880.3	7980.49	22483.8	12951.2	7714.73	8635.87	755205	6681.4	101613	23612.1	4398.04	25745.8	1830.24	72342	2718.32	30246.1	116911	39305.9	4162.09	12673.5	13385.8	10277.3	7842.82	138640	64600.4	16410.2	42781.3	3566.46	279869	46962.9	8994.03	38031	10223.3
3892.21	23700.1	59442.6	60860.1	13586.1	16244.9	21081.9	39047.8	31847.6	11498.4	19472.5	6610.7	17660.4	15604.6	31658.4	40726.8	10712	25350.7	9668.05	27423.9	13556.3	11633.9	13130.7	872625	9943.24	116595	19089.9	7836.17	21252.3	2096.51	56805.9	6065.35	55773.3	98063.5	45155.4	3515.21	24117.5	22641.8	39637.9	6381.31	159275	97343.2	16277.9	70833.2	3943	174622	50606.2	8837.72	42562	14751.4
16212.3	38985.8	51246.6	42203.5	37774.9	14988.8	32963.5	53096.2	20033.2	9510.42	12758.7	30328.3	14077.5	17591.1	20876.9	49053.4	7169.24	30455.8	10195.6	25341.1	13042.9	11527.3	8021.26	933221	6953.66	92644.4	15680.2	7710.99	15498.7	4281.17	103367	7238.67	41087.8	86586.9	49250.8	2161.31	4711.49	19333.2	19043.1	5624.06	151948	82500.1	18682.6	38138	2835.54	246054	40949	22077.6	41048.1	6240.46
11657.9	42871	74388	39023	32321.2	9462.48	32657.7	27769.5	20623.3	3855.1	6793.74	6172.52	15207.3	15068.8	26765.1	83811.6	3814.12	16890.2	5815.58	33797.8	11699.5	10177.7	10491	1.20173e+06	7194.19	86609.2	23892.3	5675.2	26066.5	2351.07	95620.5	6460.76	39222.4	131985	56461.5	3628.73	8286.14	21865	20006.8	5629.15	164455	100797	11858.1	69565.5	4023.66	175718	40358.5	17362.9	38790.4	11861.8
5712.9	47914.4	58209.3	47272.5	32533.7	35797.9	32628.4	24344.9	18770.4	9504.8	48108.8	32881.9	12946	23416.9	27515.7	37500.3	10467.1	24921.1	7622.74	24236.8	17986.4	13123	10945.2	832442	8757.96	107091	26387.9	9045.53	27122.9	6920.99	61898.4	11929.2	35375.4	172172	41264.7	6063.24	12740.4	21147.2	57451.3	6212.66	171982	80133	33155	55916.1	5692.85	196578	42238.9	8285.85	30724.2	9307.41
11388.2	56420.6	95994.9	38434.1	46794.8	22978.7	35235.4	30213.2	18759.4	9348.82	9833	14655	16659	19139.9	41549	76049.5	9631.63	22693	11492.4	35186.3	13380.4	13404.7	9251.22	1313215	9895.53	76175	20751.5	5218.01	24540	6782.14	61377.6	5640.59	55229.8	179832	53512.1	3470.1	8160.94	12547.3	38831.6	8768.38	202451	109758	22365.1	59545.3	3766.47	137794	32616.4	12020.7	32917.2	10141.5
14087.1	59507.4	92537.9	47280.8	47237.8	17535.1	29739.8	33283.9	25405.4	6833.92	77431.3	19302.2	20434.4	33402.3	47955.5	53279.7	9045.29	32522.3	14035.6	28976.7	15013.5	14643.2	9499.96	1.11968e+06	7578.88	103574	30449.8	9753.04	26065.3	9619.91	35267.9	9846.83	69694.2	209657	43444.4	6039.13	15975.6	26410.9	71065.3	6941.55	157668	98794.1	50642.8	109500	8091.06	96685.4	35710	12990.6	33196.2	12185.1
6129.99	27236.1	90516.1	58173.7	41713.2	13095.5	30953.2	39488	28663.4	4990.32	10651.5	2692.78	15224.1	18534.8	49877.4	56386.4	6512.31	23818	7045.72	35646.3	10587.9	13675.4	9344.36	1.11e+06	9719.67	77509.1	18116.1	8674.61	24634.2	3995.98	63527.3	2889.67	60641.8	184974	50979	2870.1	15736.8	26238.9	19978.8	7896.04	191864	113297	19653.9	86596.9	4146.72	113089	45063	11490.1	36984.6	7900.31
6183.15	20035.9	97511.8	39387.1	49719.5	18543.1	29206.3	41797.5	18383.9	7596.56	19734.8	1238.03	9299.32	18474.7	45941.1	71380.7	5691.5	18853.1	11976.1	34843.8	11017.4	14417.1	10947	1.23656e+06	8256.86	85897.9	17290.4	9621.94	20136.5	4646.42	51536.9	7248.22	48826.5	103792	56214.5	3421.82	10893.6	16732	34306.2	3916.81	191811	125608	17779.1	65412.1	5479.48	130735	33745.5	7451.62	47003.8	14870.7
4986.15	63879.7	69400.1	45395.8	17258.9	20065.4	39385.5	32315	18486.5	11349.4	10895.3	9226.49	14171.1	17833.1	23002.1	33593	6829.56	20988.1	7654.31	26823.6	13071.5	11860.2	10505	1.1578e+06	7073.89	86448.2	18308	6759.96	23918	2633.6	56791.2	8398.07	63806	118527	34501.2	6701.63	12768.5	23424.4	22395.8	12609.4	170324	112805	14755	51390.9	4556.87	175584	42362.7	13781	39619.9	9724.92
7662.58	49566.3	85942.9	49096.4	24824	23728.7	32190.3	37294.3	13633.5	4362.72	4422.17	12042.9	9025.87	14705.3	23975	51213.6	6072.96	25421.8	5656.52	28236.8	11112.5	10298.5	10176.5	1.15782e+06	6055.53	93615.7	13655.2	7378.68	13918.9	2895.93	71762.4	5994.72	48985.2	96140.1	46542.7	2091.64	10611.2	9772.7	14637.6	5960.11	164386	88651.4	21802.2	42761.4	4144.4	182392	32011.3	7680.27	29269	13486.1
10227	79144.7	53940.7	54382.6	27327.3	13676.1	37783.4	39192.8	17739.8	6214.96	13539.1	3134.44	13007.2	15586	33874.9	42620.1	13403.7	18109.3	12569.5	25141	12203.3	10303.6	6932.92	831675	4572.39	88119.1	15306.3	2585.39	18725.2	3083.46	71778.1	4838.91	22030.3	137883	35875.4	4428.39	6741.15	10517.9	11311.8	7933.11	210475	65500.6	17120.8	38544.5	3406.54	157675	46487.3	5974.5	37738.4	11446.8
11073.3	39991.3	69860.9	43851.6	33964.6	10580.1	35083.8	38920.4	16023	5189.15	8690.77	3204.63	15605.4	20553.3	13958.9	49025.5	3159.18	28225.5	3519.09	30289.6	12300.1	11243	7118.58	1.10962e+06	12008.1	98271.1	19945	7473.69	19332.4	3821.14	86322.5	4993.99	53264.5	77261.8	42280.1	5074.05	9871.33	13016.3	25049.9	11327.9	151740	121598	13274.4	25923.5	4521.53	266762	35234.1	11785.5	36947.7	7745.51
12320.5	28791.8	58265.8	47405.8	33057.1	4288.01	34159.7	40744.2	17554.9	7901.61	13736.7	2708.24	14005.4	17991.5	28122.5	54288.7	4673.38	20461	3248.34	24124.5	11183.6	10988	9684.42	914026	8156.53	95663.4	15575.1	9221.15	17735.4	1663.15	83386.8	3848.78	26945.1	71378.6	39217.2	5279.49	13723.2	20555.4	15092.5	4055.82	169942	96131.7	14641.7	46102.7	1804.86	248944	43181.5	18459.1	40673.9	7321.12
6829.05	24718.7	69336.3	42428.3	15454.4	13485.8	23314	33436.1	34547.1	9157.75	4376.41	8176.96	15768.1	19338	33944.5	42508.3	6389.15	17446.9	3969.46	29193.6	13823.2	9122.93	10442	956480	9470.36	102467	17377	5007.87	18008.1	4566.94	62027.5	6945.68	44568.1	142846	44274.4	1245.3	15519.8	8818.98	22468.2	5523.86	169171	91330.1	16081.5	72357.8	6269.76	168139	42657.4	7915.72	39274.7	10609.8
13623.9	22352.1	64534.1	40705.9	18747.1	12686.4	24452.1	39675	23858.4	10910	6567.31	3862.16	10189	20507.2	29000.4	72982.4	9994.27	30609.3	9829.49	31736.9	12408.1	11658.1	10352.2	1.16918e+06	9793.13	89844.9	20281.6	8107.02	21498.4	2992.3	92859.5	4219.86	59615.5	121339	47573.4	6434.31	8795.69	8073.87	13341.4	9440.06	163595	113996	16270.5	56476.6	3509.48	192103	42444.8	9430.41	33375.2	6728.52
11470.3	28934.6	78003.2	37749.9	41637.9	6091.57	34885.3	28079.1	22318.1	5187.79	3800.16	2416.31	12270.6	15490.5	35818.4	70540.7	7555.42	21960.1	3995.68	35194.2	11708.1	11809.3	10292.2	1.21275e+06	9892.41	90018.5	17000.7	5465.98	18077.6	4491.36	80545.1	3989.7	51114.6	176915	64048.3	4300.38	7332.14	14143.2	23326.9	6528.65	143775	125739	19133.8	95682.8	3402.24	132910	41249.1	9807.45	36867.5	10579.9
11469.8	17546.5	55236.5	53919.9	39851.9	18493.6	24129.5	35692.9	18895.8	7962.96	3704.9	2553.12	9282.5	17543.9	25835.5	48443.2	8479.47	22156.5	3806.84	34086.9	11133.8	10834.5	10615.7	899479	8739.01	75318	17053.6	9172.34	18229	2462.23	90550.1	2788.51	34660.7	123625	43819.4	3424.73	12954.4	17333.1	5017.7	8561.54	128569	104048	13841.9	47546.1	2983.7	204179	38931.4	17969.4	36013.4	5459.49
11678.5	55672	55808.2	45911.4	34839.5	5872.89	30574.3	34784.7	23249.3	9653.21	12510.6	4997.47	9721.06	15186	21055.4	53997.7	3993.57	24859.9	7206.53	23598.1	13793.4	8820.52	9976.94	771288	7909.8	99724.6	24499.6	7520.22	16916.2	3451.18	59779.3	5786.05	36917.7	107529	44803.4	4747.9	14237.3	7257.29	29058.1	7582.1	107313	70341.7	13949.8	43301.6	5792.31	257952	47420.2	11615.4	38146.1	3823.93
12130.9	49836.3	37884.9	49255.5	30261.4	6814.04	28550.6	20823.4	34268.8	3783.26	15599.9	3294.95	9655.07	20276.9	34080.2	33309.1	5504.68	29870.1	7661.23	25135.7	10407.1	10630.8	10988.4	788207	10495.1	100486	20292.5	7573.37	23255.8	4942.73	22943.7	4054.28	16298.2	144242	29188.5	3911.68	21308.7	26707.4	21227.6	4618.41	185496	74594	11215.2	58839	4227.52	188245	43768.8	8480.29	49649.6	4944.19
16046.3	83106.6	47319.3	41129.8	17001.6	14670.4	34491.4	30014.7	29588.7	6905.37	3502.8	1762.46	8461.79	14550.2	11894.7	40174.7	8358.49	13092.2	6763.89	23892.3	14759.1	7924.68	8600.16	905744	4630.25	97214.9	19098.4	8656.37	21057.9	2469.54	38392.1	4210.18	24660.2	94466.3	37356.8	5848.27	24340.9	9597.49	5963.67	7365.18	128899	67268.1	10979.6	29076.2	3399.29	291445	37147.6	7927.27	37241.5	9406.96
7710.66	38385	56501.9	50634	25256.5	5277.74	25203.2	28186.6	17453.3	4565.86	5792.65	1353.81	6435.23	16451.9	36687.2	51327.4	3753.27	21762.2	6768.71	23147.2	9295.97	9666.71	9687.67	885733	5343.89	97422	14103.8	7465.17	23184	2191.04	65856.5	6223.58	43065.2	156519	49669.8	5483.63	14653.5	9176.77	20902.7	4121.69	165526	106073	18290.9	50771.4	2529.11	157979	47788.6	6827.96	41828.9	3165.04
11840.9	73804	50121	38659.3	28066.7	7947.37	38662.4	28626.3	39815.1	7408.78	6198.41	4117.33	11774.9	20497.9	21491.6	47445.3	7913.24	23446.7	8465.23	25292.7	9579.57	10410	9135.21	959551	8372.19	101075	14056.6	5881.43	15993.4	4410.6	62267	4281.28	32998.1	155292	45908.7	1279.13	12308.6	13751.4	17432.2	4886.36	136285	98826.1	11802	44030.9	3643.39	223536	44248.4	13707	38591.8	5187.81
4428.9	114893	68425	53809.2	23867.8	9949.33	36327.4	35046.1	31269.1	3325.81	17301	1079.4	5161.13	16423.6	41073.7	44024.5	5502.48	16519.3	3043.06	23223.5	11310.2	11863.7	9935.68	1.05241e+06	2217.94	72046.6	18196.1	4284.53	19922.6	4779.33	26078.9	4310.75	36618.2	165105	31257	2848.32	13551.9	11035.8	38861.2	3811.05	145660	86983.9	10389.2	59738	3979.17	143322	44986.9	12314.1	33603.7	3400.95
6975.65	35480.8	37997.9	43964.4	19451.9	4823.84	36212.9	34662.1	34172.5	6163.24	6561.33	3893.67	7570.7	18655.3	15977.4	37908.8	6179.13	23330.5	2824.19	22616.6	12685.8	10760.9	9815.13	911618	5960.61	93783.6	14840.5	7817.87	16058.3	3036.25	52731.5	4270.97	42686.7	94029.2	31635	5711.83	12672.1	13144.2	4627.89	6597.34	139289	64735.7	13801.9	36444.2	4409.67	248471	44360.5	10739.5	38109.2	2867.67
9078.07	39019.9	56678.1	46062.2	16648.2	8274.01	37319.1	21670.4	28663.5	2761.24	10072.6	4964.92	14541.3	18889.7	46323.6	55397.3	5201.68	25785.2	9022.83	25626	11343.2	11853.6	9748.89	830697	8946.91	97053.7	18961	5165.99	26874.8	2042.91	23838.7	2535.2	18989.8	172308	32808.6	7094.9	21144.2	12403.1	15962.6	5229.47	191282	63438.4	16800.2	110556	1662.67	122300	53101.2	12167.6	44856.7	6280.53
8683.29	41167.5	67922.2	43589.7	32374.7	13086.6	27779.6	35957.5	30605.7	2840.72	10336.1	16574.9	10368.9	17994.2	42195.1	58506.8	4886.29	23056.5	5196.84	23499.4	11068.2	11804.7	8668.57	997702	6079.44	85666.5	19295.9	8320.68	14906	2407.07	54213.7	3711.69	45797	175609	40073.6	1971.61	13255	15645.5	23057.1	3183.34	157350	76337.2	15068.8	49535.2	4284.32	125178	44457.7	6440.29	38613.1	5843.68
1495.73	69818.3	56295.6	50967.1	27377.1	13067.6	30092.1	22068.9	30562.3	9413.2	9640.59	3301.99	7062.94	15338.2	32496.5	46234.7	4223.05	22845.9	6929.46	26088.2	11863.1	10337.4	9851.37	967254	2478.58	87929.8	13505.5	7865.71	18553.5	3566.03	73601.9	4679.21	53854.3	127685	41353.5	4564.35	13483.3	19212.1	18607.7	7143.53	173544	102434	16879.5	98501	4459.05	147102	42684.1	7339.22	33565.1	5391.28
3940.87	20525.7	77683.5	48354.2	30546.7	10923.7	32540.8	32688.7	18179.7	4359.75	7556.54	5736.12	9604.51	17551.9	32726.5	74519.4	4314.76	21513.5	5296.03	36172.5	12393.4	13306.8	9192.67	1.22672e+06	3953.89	69590.7	13478.6	8496.76	23958.6	4259.35	82436.6	3291.89	32008	129463	44553.6	2283.21	12586	10267	6695.95	4907.46	193858	112287	13304.1	58523.1	3150.53	144063	36936.5	5575.82	36220.6	13069.3
7464.55	41133	87125.7	44968.8	32570.1	1825.75	33268.2	28615.6	23866.4	10184.8	14924.7	2721.35	11110.7	17722.3	32025.2	69192.5	7524.49	20581.2	7678.52	30159.5	12718.3	12608.1	12841.1	1.0551e+06	8149.11	91470.2	16233.1	7154.9	18037.7	3105.18	65187.7	6799.54	74477.6	149454	64091.6	1568.03	12408.1	12885.5	31912.4	6173.57	157631	113463	18654.6	48517.9	2851.39	152587	45704.3	8094	39910.6	5727.75
12902	39045.1	44869.9	62237.9	49574.2	10053.6	29410.7	29942	17435.2	9379.82	9884.22	4692.32	11814.7	17237.7	23253.2	43996.2	9639.69	20855.1	8921.72	27949.6	13590.2	12470.3	7905.61	754899	8332.03	89187	17925	5934.43	20310.7	3341.55	35308.8	3936.64	33847.6	104699	30694.6	3485.84	12957.1	22105.9	19181.3	5312.12	171094	78291.2	15123.4	38046.1	4308.87	212813	35761.4	6015.65	38089.7	3458.03
5633.99	58460.8	63562.3	55655.9	34007.5	9320.08	43453.8	32530.3	29685.4	7877.52	6707.24	1186.75	9320.6	18099.8	14277.2	59034.5	3433.07	23661.4	8027.48	33531.7	13969	11542.2	10284.4	1.06198e+06	8627.04	100609	15223.7	6595.23	21459.8	2366.41	47146	2443.88	66166.7	112718	47866.8	2957.8	10824.6	14572.5	27620.5	2000.44	165649	95249	19018.1	34891.2	4454.83	241860	38904.1	11767.5	33527	3261.08
4085.54	33477.5	93875.8	51061.1	30957.2	18715.1	38574.7	30738.7	6440.18	5721.49	3952.32	3877.99	13961.9	19253.3	32465.2	73565.9	7718.18	24033.5	5189.69	29978.9	10994.1	12758.3	11109.1	1.20516e+06	6676.12	89094.7	13974.1	4035.01	19066.3	4133.53	97228.5	6884.93	77327.1	133899	65713.8	2653.35	7968.19	12741.3	26458.7	7551.85	225349	122657	16820.8	43820.7	2980.94	157465	39925.5	10938.4	30476	3257.25
3222.82	60876.3	78486.9	50774	25912.9	13335.4	47149.7	25858.9	28366.5	6074.94	6158.46	1559.29	9266.85	19545.2	23319.3	70014.1	5325.77	21158.9	8595.75	34607.4	12033	11978.1	13640.8	1.40734e+06	8344.21	93160.4	17880.9	6992.52	18664.9	5337.23	80613.1	4795.65	73486.1	175418	61003.9	2031.06	13891.2	6845.13	22725.6	4928.5	181649	123218	12858.6	45270.5	6061.18	182763	40216.4	6112.28	30347.9	1820.34
3437.3	86792.4	68998.4	54451.2	31474.4	11102.4	41456.5	35050.6	20920.9	2733.78	5206.69	3472.8	8412.29	14671	24340.1	43983.5	6659.99	10490.3	4634.55	27928.7	12947.6	12717.9	9607.66	1.08347e+06	4472.01	71853.7	16428.4	6891.1	16863.2	3572.63	47088.9	3595.66	59563.7	126651	45267.8	1988.08	9324.88	6135.04	27642.8	6398.08	153214	86710.4	16469.4	47437.7	3854.71	206832	40431.2	10297.9	33730.4	1607.02
6295.3	9510.42	50145	44767.8	41652.8	9500.66	31220.3	38992.7	23517.1	7862.63	2491.18	4683.1	13501	18595.6	14174.9	39860.9	4957.92	17059.9	7158.71	30501.2	13082.1	7519.36	8939.58	914437	5751.36	95963.2	12967.4	6257.22	18265	2513.88	80098.4	3722.44	44768.1	80768.1	39986.6	1856.19	10486.3	12397.1	13945	9498.81	155554	73793.9	16198.2	29539.7	2979.29	282124	35801.8	11611.1	33436.5	6166.16
11706.6	16933.7	63089.5	48379.3	26488.3	2478.76	29604	15876.3	16444.8	3960.25	5447.1	1676.34	8889.28	14464.1	33992.1	55011.1	4090.92	20998.3	9332.25	39551.3	12366.8	11917.6	9491.49	1.03269e+06	5414.63	82863	26076.5	7991.26	22077.8	2435.65	39053.6	2052.19	24019.8	133999	36979	7730.62	25506.3	7812	12952.9	6803	154837	79929.8	17811.2	89726.7	2542.06	147562	45365.9	6397.41	47603.8	7282.6
4774.09	38096.6	79578.3	47825.8	37972.4	5959.02	30997.3	31496.5	22150	2630.54	6332.95	1795.57	15904.5	18079.6	37103.4	60259.4	4625.26	19661.2	5066.46	31048.9	11188	12381.4	7400.29	1.26839e+06	8513	91160.6	22497.2	7176.28	16550.7	2088.31	58924.1	2797.08	51017.1	154032	39935.5	2109.48	12167	15162.4	23343.8	10035.2	148146	106302	14249.5	62178.3	2709.49	128934	42147	3411.69	32922.9	8565.1
5619.53	56392	83558.6	38359.2	49534	10113.7	30617	23348.6	23024.3	5126.68	2453.92	2145.61	9991.48	20020.5	40549.1	52096.8	9350.59	23615.7	11323.8	37701.4	9776.27	12941	7972.67	1.20479e+06	10011.2	88033.7	10188.8	7968.1	16937.9	3117.78	70161	722.106	46405.9	144605	51391.9	3791.71	11735.9	12357.2	23524.6	9199.77	212469	136742	12287.1	106766	3887.73	132643	38704.1	11575	36844.2	4570.44
5121.97	11244.2	57287.3	46920.5	12058.6	12883	30164.6	23557.7	28221	1057.62	6132.45	3120.43	12921.2	18266.3	39083.3	47931	3645.38	19893.2	6468.03	28064.7	10092.1	13367.4	8706.33	1.00956e+06	6074.14	89167.5	14622.6	8104.26	19493.1	2675.63	38663.6	3683.45	31006.6	137912	40948.5	3754.79	23455.7	8491.18	34582.3	1719.87	158666	95140.3	23979.5	79020.2	2419.75	137923	44177.7	13318.2	42513	4627.4
4617.63	55715.6	62389.2	43671.7	22508	8271.31	29969.6	39154.6	22413.3	2309.9	2964.13	3311.91	11279	14311.8	39841.5	50963.5	3861.49	19038.3	3879.18	30241.6	10539.7	10608.7	8838.69	934262	6171.23	78983.5	8349.29	5328.89	11950.5	5757.47	56446.3	4936.51	50807.2	173296	37290.7	2152.62	7287.29	11873.6	19456.7	5200.44	151773	96170.3	10622.7	67611.5	2337.73	152853	43067.3	10703.9	38879.4	7585.79
2530.23	17928.3	45101.3	49430	33403.5	8250.8	32694.9	28480.1	36127	5849.69	7336.67	1331.49	10983.7	17455.8	28183.4	44096.1	2500.73	21570.8	4341.66	16587.3	11016.3	13200.7	11848	807619	3873.49	107560	13194.6	6924.47	16757	1820.32	74678.9	2621.97	39181.6	95366.6	36435.2	1830.74	13514.9	8836.19	20683	4904.75	148567	77389.6	12760.8	35856.6	3481.49	198143	41659.8	4486	38674.1	4504.46
3433.95	46258.8	33667.1	58579.7	15517.1	3039.28	26554.8	34424.3	36126	8345.29	3550.34	1782.22	9379.74	15335.1	29235	33462.7	3348.03	25746.7	7700.71	21984.8	11249.5	11794.9	6830.97	692906	8533.34	98807	17517.7	8903.3	16567.1	2315.78	81493.3	1858.94	38871.4	121380	28589	3021.09	14621.6	10838.8	17627.1	5788.1	136253	56271	31208.4	47605	2907.89	190196	41177.1	4677.16	41385.7	7619.57
5158.4	34841.3	57940.8	44619.8	18851.8	7243.5	18979.5	23887	22812.4	3108.99	4965.28	690.139	8561.2	14136.1	26502.8	56596.9	3392.93	16369.1	3193.53	23687.8	10303.4	9418.96	13224.2	879881	4015.49	86518.2	17637.5	6909.53	16222.7	6036.01	74423.3	6424.16	51789.3	107687	47482.6	1601.03	8237.13	10658.3	13284.2	6098.25	130047	79543.3	17283	55911.1	1315.11	214141	39552	3276.03	36179.8	7652.02
6524.76	46206.8	37140.6	52288.9	5256.78	3789.76	31744	25812	26240.6	6783.42	1621.47	3271.32	7377.51	15738.9	39589.9	29114.1	4206.92	16103.3	4215.5	16593.6	11691.7	8705.9	8229.85	685076	4856.74	105918	16969.7	7291.13	18078.7	3600.67	66482.8	2843.24	30954.2	145327	27293.8	3210.55	16295.4	9205.76	22557.7	4560.48	121857	62776.6	15188.7	47962.2	2346.61	163607	47983.4	5227.79	40830.9	2713.38
7483.28	18708.6	54273.2	51754.1	34304.3	2699.13	41311.1	27183.6	36184.1	5992.15	2126.99	1864.3	5889.12	17081	40643.4	44596.6	5203.97	17963.4	3280.51	22166.5	11055.1	10554.3	11848.2	859624	5634.13	93978.5	16233.1	5499.29	19494.2	2797.17	38504.8	4346.69	62663.6	141003	43603.7	1492.58	10882.7	10765.8	18286.2	6343.58	140486	86074.1	15137.7	75217.1	2332.18	131076	45892.9	8334.81	38095	6328.74
5715.98	28612.9	46439.3	56114.6	24594.6	9338.13	34957.6	21016.3	25382.7	1750.18	7163.14	2359.7	4666.87	13670.7	32437.1	44508.6	6244.06	4714.75	6041.19	23015.3	9068.24	8442.88	8889.62	769471	4191.26	93305.7	11973.1	2194.55	16748.8	3897.72	61369.7	5382.65	54396.6	121747	40870.9	1135.45	13745.4	8650.02	9654.59	3277.49	129437	82261.9	17727.6	38119.5	2401.46	209209	41750.4	5216.42	29797	3481.63
6712.3	27296.4	84316.2	41924	25248.2	8802.2	34873.2	28247.1	18955.5	5100.24	2789.72	877.615	8432.32	21646.1	40571.9	55838.8	4773.2	24020.8	6908.27	37016	10055.5	13328.5	7136.19	1.16176e+06	11714.7	92151.2	14436.9	6893.87	19151	3233.87	33083.3	3522.31	32765.3	128186	44833.2	2885.27	14237.6	6617.87	5682.88	11289.5	132862	107764	19632.1	83530.4	1852.91	149611	36633	10016.6	42441.9	8680
8341.01	39103.4	70371.5	39395.5	24356.2	8229.7	34980.9	36631.8	22971.7	3274.35	3333.38	427.043	6179.8	15231.9	32442.8	60087.5	5032.99	18523.8	5428.23	36761.2	12095.5	8117.76	7084.58	1.20836e+06	7545.17	80020.6	13451.1	6711.96	15425.5	2888.5	56750	3054.29	33513.9	159385	47361.4	2349.13	8142.86	11474.3	4356.69	12118.1	154840	81339.2	12982.2	63519.2	1809.2	173312	37195.3	7917.81	36636.7	6947.02
9712.13	29288.3	61490.2	45213.2	31431.6	10753.7	39406.9	31072.2	23667	2616.13	3193.35	958.662	8570.04	15678.1	20206.4	38132.3	4667.51	20217.6	4115.22	24892.7	10255.9	9729.86	10858.7	951484	8248.7	97122.2	13630.2	9476.2	18400.7	4457.76	101757	4093.45	18204	81717.8	32241.9	2388.06	18420.7	10429.8	9063.16	10524	127227	96144.6	9300.1	29983.3	3275.57	238282	37633.4	10624.1	42090	3204.23
6859.56	21706.4	66330.5	44653	25087.1	14105.6	32790.7	35279.2	14568.1	5145.37	7695.65	380.983	6080.38	15292.4	19541.9	53352.7	3538.22	21541.3	4693.8	29232.1	12617.9	10675.5	7172.91	1.07341e+06	6460.95	79529.6	15965.3	9569.54	16798.8	3510.02	133078	2677.39	50758.1	101488	47004.7	2635.52	12133.2	11269	5917.21	10625.2	143611	93165.5	11957.1	35077.4	3701.6	215803	28828.8	6747.72	33782.9	3979.61
934.735	24445.3	101963	41681.3	26429	9431.69	35509.5	19305	12000.4	3383.69	4213.97	2376.81	4142.83	16096.7	23897.6	85568.9	2019.89	11074.3	8347.48	39844.8	7039.76	8958.59	10609	1.20184e+06	7993.68	86667.3	18249.8	4257.2	19463.3	7821.34	76759.8	2996.71	56865.1	129144	58496.3	3217.08	6434.92	10483.6	3969.66	3606.79	160354	123264	15300.5	65896.4	3724.78	202114	32371.8	7991.56	36482.5	12696.6
8779.8	29177.9	67122.6	44791.6	21487.3	13323.5	34734.3	27710.8	23011.9	6497.61	2737.77	4012.53	13013.9	26159.1	45033.7	44728.8	7372.33	26275.5	5298.92	22912.5	12113.4	9186.89	10026.4	890774	9463.82	127757	22703.9	11826.6	18442	5584.42	88835.3	3283.1	43606.2	163116	38406.9	2132.93	14519.9	10098.3	19482.4	12561.9	130928	57459.8	22368.4	69593	3424.49	199612	41452.6	9925.58	35678.4	2494.82
6074.08	23177	59730	46530.9	13003	4024.82	27596.1	27430.7	34399.6	2893.84	11347.6	1247.48	5804.57	15007.5	29826.9	56599.3	3663.72	18380.9	3640.98	23548.6	12574.2	10037.8	12157.6	863034	7438.36	88736	19924.3	7514.72	16420.2	6110.04	45454.5	3800.04	38027.7	129974	41510.4	4199.88	10039.2	13020.4	19843.5	7641.54	124130	92248.6	13733.4	68629.4	2278.68	153587	42921.3	5565.57	38855.3	7848.85
8389.27	26184.4	78478.3	38153.8	33815.9	13599.8	34448.9	21458.3	18553.1	2826.01	4660.94	2006.48	5645.89	19367.7	32040.2	71094.5	5033.75	7185.68	3131.95	26792.2	11122.4	7039.67	7706.76	1.14884e+06	9019.08	106314	13090	6780.38	12252.4	3233.26	74071.3	1755.22	68074.3	149926	56667.1	4464.2	11415.7	8234.57	21326	10606.3	133939	119601	17316.8	62900.3	1765.08	195413	35402.3	5983.41	31316.1	2147.29
[truncated: 1,090 more columns]
